# Supplementary material for: CHIKV infection reprograms codon optimality to favor viral RNA translation by altering the tRNA epitranscriptome
Source: Nat Commun. 2022 Aug 11;13:4725. doi: 10.1038/s41467-022-31835-x (PMC9366759; doi:10.1038/s41467-022-31835-x)
Supplement: Supplementary file 4 — Supplementary Data 1 [file 41467_2022_31835_MOESM4_ESM.xlsx]

## Sheet: RNA_only
gene	gene_symbol	class	summarized_class	Cyt_log2FC_RNA	Cyt_FDR_RNA	ER_log2FC_RNA	ER_FDR_RNA	Cyt_translation_class	ER_translation_class
ENSG00000108518	PFN1	ER ↑ Cyt ↓	possible mRNA-relocalization to ER	-0.900468	2.96094e-18	1.73725	9.28781e-10	not significant	translationally repressed
ENSG00000132507	EIF5A	ER ↑ Cyt ↓	possible mRNA-relocalization to ER	-1.01934	9.34975e-25	1.25661	5.77766e-08	not significant	translationally repressed
ENSG00000172757	CFL1	ER ↑ Cyt ↓	possible mRNA-relocalization to ER	-1.01342	7.2948e-23	1.60428	2.10729e-09	not significant	translationally repressed
ENSG00000009307	CSDE1	ER ↓ Cyt ↓	mRNA down-regulated	-1.46241	2.62789e-46	-5.62428	6.52032e-13	not significant	translationally activated
ENSG00000167815	PRDX2	ER ↑ Cyt ↓	possible mRNA-relocalization to ER	-0.795249	7.25627e-13	2.30185	4.36502e-11	not significant	translationally repressed
ENSG00000083845	RPS5	ER ↑ Cyt ↓	possible mRNA-relocalization to ER	-0.69352	3.97291e-11	2.04539	2.8992e-10	not significant	translationally repressed
ENSG00000090060	PAPOLA	ER ↓ Cyt ↓	mRNA down-regulated	-1.909	3.88519e-61	-6.87591	6.52032e-13	not significant	translationally activated
ENSG00000149925	ALDOA	ER ↑ Cyt ↓	possible mRNA-relocalization to ER	-0.925048	5.11384e-21	2.70946	1.02279e-11	not significant	translationally repressed
ENSG00000204435	CSNK2B	ER ↑ Cyt ↓	possible mRNA-relocalization to ER	-0.798311	2.35756e-11	1.59211	2.66553e-09	not significant	translationally repressed
ENSG00000169727	GPS1	ER ↑ Cyt ↓	possible mRNA-relocalization to ER	-0.808721	4.73026e-11	2.13127	7.25916e-11	not significant	translationally repressed
ENSG00000084207	GSTP1	ER ↑ Cyt ↓	possible mRNA-relocalization to ER	-0.79292	8.20635e-13	2.27247	6.64475e-11	not significant	translationally repressed
ENSG00000141429	GALNT1	ER ↓ Cyt ↓	mRNA down-regulated	-0.715248	7.19413e-07	-7.41604	6.52032e-13	not significant	translationally activated
ENSG00000159199	ATP5G1	ER ↑ Cyt ↓	possible mRNA-relocalization to ER	-1.134	3.04516e-19	1.71368	4.47502e-09	not significant	translationally repressed
ENSG00000172531	PPP1CA	ER ↑ Cyt ↓	possible mRNA-relocalization to ER	-0.994925	2.95376e-17	1.87972	4.3837e-10	not significant	translationally repressed
ENSG00000060749	QSER1	ER ↓ Cyt ↓	mRNA down-regulated	-2.46818	7.08664e-73	-7.58933	8.77947e-13	not significant	translationally activated
ENSG00000166165	CKB	ER ↑ Cyt ↓	possible mRNA-relocalization to ER	-0.798545	2.59958e-15	2.58483	2.10026e-11	not significant	translationally repressed
ENSG00000172270	BSG	ER ↑ Cyt ↑	mRNA up-regulated	1.77789	5.07686e-38	1.60093	3.11609e-09	not significant	translationally repressed
ENSG00000108256	NUFIP2	ER ↓ Cyt ↓	mRNA down-regulated	-2.45096	5.4574e-73	-7.09738	9.16648e-13	not significant	translationally activated
ENSG00000077147	TM9SF3	ER ↓ Cyt =	other significant	-0.127231	0.371616	-6.85737	6.52032e-13	not significant	translationally activated
ENSG00000111640	GAPDH	ER ↑ Cyt ↓	possible mRNA-relocalization to ER	-0.802751	4.27216e-20	2.40948	3.89971e-11	not significant	translationally repressed
ENSG00000253626	EIF5AL1	ER ↑ Cyt ↓	possible mRNA-relocalization to ER	-0.881072	5.21001e-13	1.24783	1.53849e-07	not significant	translationally repressed
ENSG00000108021	FAM208B	ER ↓ Cyt ↓	mRNA down-regulated	-2.13995	1.16981e-58	-7.41757	8.8288e-13	not significant	translationally activated
ENSG00000240972	MIF	ER ↑ Cyt ↓	possible mRNA-relocalization to ER	-0.456921	1.39971e-05	2.26574	1.16812e-10	not significant	translationally repressed
ENSG00000134825	TMEM258	ER ↑ Cyt ↓	possible mRNA-relocalization to ER	-0.591664	1.68501e-05	1.24409	8.24152e-07	not significant	translationally repressed
ENSG00000106153	CHCHD2	ER ↑ Cyt ↓	possible mRNA-relocalization to ER	-0.711199	2.08223e-10	1.08407	4.18416e-07	not significant	translationally repressed
ENSG00000125835	SNRPB	ER ↑ Cyt ↓	possible mRNA-relocalization to ER	-0.971127	3.06511e-19	1.79369	5.99133e-10	not significant	translationally repressed
ENSG00000179295	PTPN11	ER ↓ Cyt ↓	mRNA down-regulated	-1.87632	1.99879e-56	-6.16738	7.67024e-13	not significant	translationally activated
ENSG00000172354	GNB2	ER ↑ Cyt ↓	possible mRNA-relocalization to ER	-0.906136	5.21555e-14	2.12127	7.62184e-11	not significant	translationally repressed
ENSG00000110321	EIF4G2	ER ↓ Cyt ↓	mRNA down-regulated	-1.36677	1.81933e-45	-6.2633	7.67024e-13	not significant	translationally activated
ENSG00000182670	TTC3	ER ↓ Cyt ↓	mRNA down-regulated	-2.32149	3.35114e-73	-6.48827	8.8288e-13	not significant	translationally activated
ENSG00000135940	COX5B	ER ↑ Cyt ↓	possible mRNA-relocalization to ER	-0.607735	1.78441e-06	1.97116	1.97555e-09	not significant	translationally repressed
ENSG00000124486	USP9X	ER ↓ Cyt ↓	mRNA down-regulated	-1.74957	1.0981e-48	-6.54972	9.16648e-13	not significant	translationally activated
ENSG00000142507	PSMB6	ER ↑ Cyt ↓	possible mRNA-relocalization to ER	-0.930059	1.2159e-14	1.82298	3.70507e-09	not significant	translationally repressed
ENSG00000070756	PABPC1	ER ↓ Cyt ↓	mRNA down-regulated	-0.738224	6.40837e-12	-4.36779	8.91638e-13	not significant	translationally activated
ENSG00000180879	SSR4	ER ↑ Cyt ↑	mRNA up-regulated	0.726792	2.12593e-08	1.55112	3.86104e-08	not significant	translationally repressed
ENSG00000137818	RPLP1	ER ↑ Cyt ↓	possible mRNA-relocalization to ER	-0.402175	3.15429e-05	1.7114	9.65295e-09	not significant	translationally repressed
ENSG00000077232	DNAJC10	ER ↓ Cyt ↓	mRNA down-regulated	-0.743151	3.19364e-07	-6.70932	7.67024e-13	not significant	translationally activated
ENSG00000115464	USP34	ER ↓ Cyt ↓	mRNA down-regulated	-1.76467	1.01149e-39	-7.05194	8.77947e-13	not significant	translationally activated
ENSG00000099797	TECR	ER ↑ Cyt ↑	mRNA up-regulated	0.584684	6.7134e-05	1.95949	5.02771e-10	not significant	translationally repressed
ENSG00000105669	COPE	ER ↑ Cyt ↓	possible mRNA-relocalization to ER	-0.678358	2.93978e-08	2.36529	4.41872e-11	not significant	translationally repressed
ENSG00000108528	SLC25A11	ER ↑ Cyt ↓	possible mRNA-relocalization to ER	-1.04845	1.95572e-17	1.83749	6.17717e-10	not significant	translationally repressed
ENSG00000205339	IPO7	ER ↓ Cyt ↓	mRNA down-regulated	-2.08955	5.38636e-70	-7.35995	8.8288e-13	not significant	translationally activated
ENSG00000262814	MRPL12	ER ↑ Cyt ↓	possible mRNA-relocalization to ER	-0.960916	1.36812e-16	1.6098	9.5157e-09	not significant	translationally repressed
ENSG00000133657	ATP13A3	ER ↓ Cyt ↓	mRNA down-regulated	-0.804891	1.58275e-07	-7.1222	1.26492e-12	not significant	translationally activated
ENSG00000063177	RPL18	ER ↑ Cyt ↓	possible mRNA-relocalization to ER	-0.625291	1.02781e-09	1.95264	8.89001e-10	not significant	translationally repressed
ENSG00000108510	MED13	ER ↓ Cyt ↓	mRNA down-regulated	-2.22062	6.77519e-61	-7.09559	9.06319e-13	not significant	translationally activated
ENSG00000082898	XPO1	ER ↓ Cyt ↓	mRNA down-regulated	-1.74169	3.32765e-50	-6.83684	1.27047e-12	not significant	translationally activated
ENSG00000111669	TPI1	ER ↑ Cyt ↓	possible mRNA-relocalization to ER	-1.00788	7.97108e-25	1.70859	5.41852e-10	not significant	translationally repressed
ENSG00000163527	STT3B	ER ↓ Cyt ↓	mRNA down-regulated	-0.45032	0.00157256	-6.5673	7.67024e-13	not significant	translationally activated
ENSG00000108107	RPL28	ER ↑ Cyt ↓	possible mRNA-relocalization to ER	-0.691169	7.13834e-10	1.84054	1.20233e-08	not significant	translationally repressed
ENSG00000179115	FARSA	ER ↑ Cyt ↓	possible mRNA-relocalization to ER	-1.17723	5.31965e-23	2.40022	7.15115e-11	not significant	translationally repressed
ENSG00000105568	PPP2R1A	ER ↑ Cyt ↓	possible mRNA-relocalization to ER	-1.08227	1.59001e-22	2.12048	1.43882e-10	not significant	translationally repressed
ENSG00000133112	TPT1	ER ↓ Cyt ↓	mRNA down-regulated	-1.07782	1.69578e-28	-4.99379	7.67024e-13	not significant	translationally activated
ENSG00000116649	SRM	ER ↑ Cyt ↓	possible mRNA-relocalization to ER	-0.936013	1.91423e-16	1.59861	9.72555e-09	not significant	translationally repressed
ENSG00000174886	NDUFA11	ER ↑ Cyt ↓	possible mRNA-relocalization to ER	-0.798983	2.02492e-10	2.06533	3.88611e-09	not significant	translationally repressed
ENSG00000063046	EIF4B	ER ↓ Cyt ↓	mRNA down-regulated	-1.23638	9.39267e-32	-4.69649	8.77947e-13	not significant	translationally activated
ENSG00000099817	POLR2E	ER ↑ Cyt ↓	possible mRNA-relocalization to ER	-0.960013	2.32519e-16	1.49816	1.41654e-08	not significant	translationally repressed
ENSG00000167770	OTUB1	ER ↑ Cyt ↓	possible mRNA-relocalization to ER	-0.92793	4.31887e-14	1.84881	6.31102e-10	not significant	translationally repressed
ENSG00000115268	RPS15	ER ↑ Cyt ↓	possible mRNA-relocalization to ER	-0.829516	4.75977e-15	1.81566	4.31503e-09	not significant	translationally repressed
ENSG00000126247	CAPNS1	ER ↑ Cyt ↓	possible mRNA-relocalization to ER	-0.912392	5.44942e-15	2.10267	9.04185e-11	not significant	translationally repressed
ENSG00000131143	COX4I1	ER ↑ Cyt ↓	possible mRNA-relocalization to ER	-0.366144	0.00215184	1.22631	2.79285e-07	not significant	translationally repressed
ENSG00000010256	UQCRC1	ER ↑ Cyt ↓	possible mRNA-relocalization to ER	-0.417842	0.000549888	2.18502	9.34524e-11	not significant	translationally repressed
ENSG00000179091	CYC1	ER ↑ Cyt ↓	possible mRNA-relocalization to ER	-0.795671	3.99678e-11	2.03221	1.3175e-10	not significant	translationally repressed
ENSG00000117114	ADGRL2	ER ↓ Cyt ↓	mRNA down-regulated	-1.40066	1.44748e-17	-7.36303	8.77947e-13	not significant	translationally activated
ENSG00000161016	RPL8	ER ↑ Cyt ↓	possible mRNA-relocalization to ER	-0.788591	1.38467e-17	1.90798	3.6479e-10	not significant	translationally repressed
ENSG00000149923	PPP4C	ER ↑ Cyt ↓	possible mRNA-relocalization to ER	-1.11057	7.19759e-20	1.234	1.59388e-07	not significant	translationally repressed
ENSG00000117984	CTSD	ER ↑ Cyt ↑	mRNA up-regulated	1.34269	8.27996e-18	1.84256	8.57249e-10	not significant	translationally repressed
ENSG00000126457	PRMT1	ER ↑ Cyt ↓	possible mRNA-relocalization to ER	-0.909093	8.04186e-16	1.92574	2.53088e-10	not significant	translationally repressed
ENSG00000123416	TUBA1B	ER ↑ Cyt ↓	possible mRNA-relocalization to ER	-1.18066	9.55293e-39	1.68885	3.41097e-09	not significant	translationally repressed
ENSG00000130811	EIF3G	ER ↑ Cyt ↓	possible mRNA-relocalization to ER	-0.837207	1.113e-12	1.62407	2.74249e-09	not significant	translationally repressed
ENSG00000138629	UBL7	ER ↑ Cyt ↓	possible mRNA-relocalization to ER	-0.965082	2.63716e-14	1.98916	2.8992e-10	not significant	translationally repressed
ENSG00000197728	RPS26	ER ↑ Cyt ↓	possible mRNA-relocalization to ER	-0.913362	5.58932e-14	0.331564	0.0296282	not significant	translationally repressed
ENSG00000203812	HIST2H2AA3	ER ↑ Cyt ↓	possible mRNA-relocalization to ER	-0.772879	0.000160206	1.48183	2.09822e-06	not significant	translationally repressed
ENSG00000113328	CCNG1	ER ↓ Cyt ↓	mRNA down-regulated	-1.31987	1.65627e-30	-7.11693	6.52032e-13	not significant	translationally activated
ENSG00000187837	HIST1H1C	ER = Cyt ↓	other significant	-1.09122	7.28397e-11	0.355349	0.0618377	not significant	translationally repressed
ENSG00000146701	MDH2	ER ↑ Cyt ↓	possible mRNA-relocalization to ER	-0.88021	1.25771e-15	2.08233	2.20343e-10	not significant	translationally repressed
ENSG00000167553	TUBA1C	ER ↑ Cyt ↓	possible mRNA-relocalization to ER	-1.29349	3.65918e-33	1.52348	9.32029e-09	not significant	translationally repressed
ENSG00000054148	PHPT1	ER ↑ Cyt ↓	possible mRNA-relocalization to ER	-0.911965	2.40225e-10	2.06981	3.40578e-09	not significant	translationally repressed
ENSG00000174748	RPL15	ER ↑ Cyt ↓	possible mRNA-relocalization to ER	-0.771228	2.03628e-13	1.20978	1.01345e-07	not significant	translationally repressed
ENSG00000183010	PYCR1	ER ↑ Cyt ↓	possible mRNA-relocalization to ER	-1.20144	7.31195e-23	1.68912	1.73503e-09	not significant	translationally repressed
ENSG00000123684	LPGAT1	ER ↓ Cyt ↓	mRNA down-regulated	-1.51204	7.92043e-26	-6.44207	8.77947e-13	not significant	translationally activated
ENSG00000102030	NAA10	ER ↑ Cyt ↓	possible mRNA-relocalization to ER	-0.852412	3.84485e-13	1.83012	6.45463e-10	not significant	translationally repressed
ENSG00000184575	XPOT	ER ↓ Cyt ↓	mRNA down-regulated	-1.50003	3.98259e-38	-5.97798	7.67024e-13	not significant	translationally activated
ENSG00000005810	MYCBP2	ER ↓ Cyt ↓	mRNA down-regulated	-1.6904	2.65804e-40	-6.285	1.74447e-12	not significant	translationally activated
ENSG00000067167	TRAM1	ER ↓ Cyt ↓	mRNA down-regulated	-1.01847	1.67229e-13	-6.48587	7.67024e-13	not significant	translationally activated
ENSG00000126934	MAP2K2	ER ↑ Cyt ↓	possible mRNA-relocalization to ER	-1.1467	1.62196e-20	1.75698	1.54046e-09	not significant	translationally repressed
ENSG00000126756	UXT	ER ↑ Cyt ↓	possible mRNA-relocalization to ER	-0.742494	4.7594e-08	1.48815	3.56101e-08	not significant	translationally repressed
ENSG00000157106	SMG1	ER ↓ Cyt ↓	mRNA down-regulated	-1.49608	5.95154e-31	-5.6191	8.90706e-13	not significant	translationally activated
ENSG00000196914	ARHGEF12	ER ↓ Cyt ↓	mRNA down-regulated	-1.56342	1.27896e-35	-5.91782	8.77947e-13	not significant	translationally activated
ENSG00000147874	HAUS6	ER ↓ Cyt ↓	mRNA down-regulated	-2.6336	1.69727e-85	-7.63656	8.91638e-13	not significant	translationally activated
ENSG00000064726	BTBD1	ER ↓ Cyt ↓	mRNA down-regulated	-1.69775	1.1365e-41	-6.97983	9.06319e-13	not significant	translationally activated
ENSG00000120137	PANK3	ER ↓ Cyt ↓	mRNA down-regulated	-2.70927	2.65808e-89	-6.67501	8.77947e-13	not significant	translationally activated
ENSG00000197238	HIST1H4J	ER ↑ Cyt ↓	possible mRNA-relocalization to ER	-1.29183	4.58273e-07	1.81246	8.34722e-07	not significant	translationally repressed
ENSG00000219200	RNASEK	ER ↑ Cyt =	other significant	-0.194368	0.161554	1.12392	8.49865e-07	not significant	translationally repressed
ENSG00000110717	NDUFS8	ER ↑ Cyt ↓	possible mRNA-relocalization to ER	-0.780817	1.4719e-09	1.882	3.25459e-09	not significant	translationally repressed
ENSG00000104969	SGTA	ER ↑ Cyt ↓	possible mRNA-relocalization to ER	-1.30609	9.99507e-26	1.36426	3.08335e-08	not significant	translationally repressed
ENSG00000147123	NDUFB11	ER ↑ Cyt ↓	possible mRNA-relocalization to ER	-0.310219	0.0149438	1.92478	1.72557e-09	not significant	translationally repressed
ENSG00000147403	RPL10	ER ↑ Cyt ↓	possible mRNA-relocalization to ER	-0.893269	7.70783e-17	1.58066	1.40725e-08	not significant	translationally repressed
ENSG00000159720	ATP6V0D1	ER ↑ Cyt ↓	possible mRNA-relocalization to ER	-1.13503	1.45655e-18	1.77052	2.74818e-09	not significant	translationally repressed
ENSG00000150093	ITGB1	ER ↓ Cyt =	other significant	-0.0507487	0.746178	-6.81253	8.77947e-13	not significant	translationally activated
ENSG00000149806	FAU	ER ↑ Cyt ↓	possible mRNA-relocalization to ER	-0.849167	3.55195e-14	2.01833	5.4321e-10	not significant	translationally repressed
ENSG00000085662	AKR1B1	ER ↑ Cyt ↓	possible mRNA-relocalization to ER	-0.84854	2.67413e-14	1.71227	8.89889e-10	not significant	translationally repressed
ENSG00000180776	ZDHHC20	ER ↓ Cyt ↓	mRNA down-regulated	-1.33433	1.25416e-17	-7.61259	1.04828e-12	not significant	translationally activated
ENSG00000141367	CLTC	ER ↓ Cyt ↓	mRNA down-regulated	-1.21967	5.67862e-29	-6.17924	1.56316e-12	not significant	translationally activated
ENSG00000099341	PSMD8	ER ↑ Cyt ↓	possible mRNA-relocalization to ER	-0.848757	2.8161e-13	1.44042	1.08112e-08	not significant	translationally repressed
ENSG00000142534	RPS11	ER ↑ Cyt ↓	possible mRNA-relocalization to ER	-0.736277	3.86301e-14	0.772347	2.62756e-05	not significant	translationally repressed
ENSG00000008294	SPAG9	ER ↓ Cyt ↓	mRNA down-regulated	-1.65257	6.32182e-39	-5.75912	1.32108e-12	not significant	translationally activated
ENSG00000092841	MYL6	ER ↑ Cyt ↓	possible mRNA-relocalization to ER	-1.07037	5.39385e-22	0.772015	9.28211e-05	not significant	translationally repressed
ENSG00000104960	PTOV1	ER ↑ Cyt ↓	possible mRNA-relocalization to ER	-0.976403	2.23406e-15	2.38069	4.54323e-11	not significant	translationally repressed
ENSG00000163463	KRTCAP2	ER ↑ Cyt ↑	mRNA up-regulated	0.293739	0.0459531	0.824504	3.45113e-05	not significant	translationally repressed
ENSG00000164587	RPS14	ER ↑ Cyt ↓	possible mRNA-relocalization to ER	-0.642371	1.54278e-10	1.39626	4.90681e-08	not significant	translationally repressed
ENSG00000173171	MTX1	ER ↑ Cyt ↓	possible mRNA-relocalization to ER	-0.899771	1.1405e-10	1.98346	5.58157e-10	not significant	translationally repressed
ENSG00000204628	GNB2L1	ER ↑ Cyt ↓	possible mRNA-relocalization to ER	-0.837321	6.05804e-21	1.75281	6.02816e-10	not significant	translationally repressed
ENSG00000177600	RPLP2	ER ↑ Cyt ↓	possible mRNA-relocalization to ER	-0.66346	1.53674e-10	1.62039	1.85349e-08	not significant	translationally repressed
ENSG00000101220	C20orf27	ER ↑ Cyt ↓	possible mRNA-relocalization to ER	-1.03597	6.58215e-17	1.56415	1.21359e-08	not significant	translationally repressed
ENSG00000153989	NUS1	ER ↓ Cyt ↓	mRNA down-regulated	-1.05812	3.96192e-16	-6.40202	6.52032e-13	not significant	translationally activated
ENSG00000142453	CARM1	ER ↑ Cyt ↓	possible mRNA-relocalization to ER	-1.05515	4.75724e-18	1.28777	6.1463e-08	not significant	translationally repressed
ENSG00000126254	RBM42	ER ↑ Cyt ↓	possible mRNA-relocalization to ER	-1.06728	5.04347e-17	1.98751	3.20943e-10	not significant	translationally repressed
ENSG00000130175	PRKCSH	ER ↑ Cyt ↑	mRNA up-regulated	0.894239	1.52773e-10	1.94886	6.73113e-10	not significant	translationally repressed
ENSG00000141522	ARHGDIA	ER ↑ Cyt ↓	possible mRNA-relocalization to ER	-1.1897	5.32291e-27	1.5425	7.23784e-09	not significant	translationally repressed
ENSG00000105193	RPS16	ER ↑ Cyt ↓	possible mRNA-relocalization to ER	-0.796545	4.6273e-14	1.67738	1.10201e-08	not significant	translationally repressed
ENSG00000272196	HIST2H2AA4	ER ↑ Cyt ↓	possible mRNA-relocalization to ER	-0.933493	7.85888e-06	1.30242	1.28271e-05	not significant	translationally repressed
ENSG00000092148	HECTD1	ER ↓ Cyt ↓	mRNA down-regulated	-1.67674	1.61467e-34	-6.66013	1.82512e-12	not significant	translationally activated
ENSG00000119285	HEATR1	ER ↓ Cyt ↓	mRNA down-regulated	-1.52736	2.59971e-37	-5.45249	1.39021e-12	not significant	translationally activated
ENSG00000123575	FAM199X	ER ↓ Cyt ↓	mRNA down-regulated	-1.48309	7.31273e-32	-5.98506	9.06319e-13	not significant	translationally activated
ENSG00000105197	TIMM50	ER ↑ Cyt ↓	possible mRNA-relocalization to ER	-0.899472	2.02907e-12	1.97517	3.56801e-10	not significant	translationally repressed
ENSG00000130726	TRIM28	ER ↑ Cyt ↓	possible mRNA-relocalization to ER	-1.32092	1.74598e-35	2.43517	1.88385e-10	not significant	translationally repressed
ENSG00000047315	POLR2B	ER ↓ Cyt ↓	mRNA down-regulated	-1.09918	4.17626e-21	-5.85537	1.34223e-12	not significant	translationally activated
ENSG00000123505	AMD1	ER ↓ Cyt ↓	mRNA down-regulated	-2.33602	8.49025e-87	-7.15632	6.52032e-13	not significant	translationally activated
ENSG00000167552	TUBA1A	ER ↑ Cyt ↓	possible mRNA-relocalization to ER	-1.22306	6.50374e-31	1.71484	6.29445e-09	not significant	translationally repressed
ENSG00000105640	RPL18A	ER ↑ Cyt ↓	possible mRNA-relocalization to ER	-0.648406	2.55597e-10	2.12668	4.73476e-10	not significant	translationally repressed
ENSG00000233927	RPS28	ER ↑ Cyt ↓	possible mRNA-relocalization to ER	-0.569066	2.8733e-07	1.65863	3.95417e-08	not significant	translationally repressed
ENSG00000058063	ATP11B	ER ↓ Cyt ↓	mRNA down-regulated	-0.847826	3.48702e-07	-6.84559	1.25063e-12	not significant	translationally activated
ENSG00000100804	PSMB5	ER ↑ Cyt ↓	possible mRNA-relocalization to ER	-1.16423	2.72038e-23	1.36229	4.75066e-08	not significant	translationally repressed
ENSG00000125995	ROMO1	ER ↑ Cyt ↓	possible mRNA-relocalization to ER	-0.657124	1.58377e-06	2.10717	5.96257e-09	not significant	translationally repressed
ENSG00000101444	AHCY	ER ↑ Cyt ↓	possible mRNA-relocalization to ER	-0.833757	1.48455e-14	2.33172	1.09634e-10	not significant	translationally repressed
ENSG00000117410	ATP6V0B	ER ↑ Cyt ↑	mRNA up-regulated	0.528848	0.000231126	1.29566	3.49452e-07	not significant	translationally repressed
ENSG00000119333	WDR34	ER ↑ Cyt ↓	possible mRNA-relocalization to ER	-1.08476	2.78119e-17	1.6813	7.29206e-09	not significant	translationally repressed
ENSG00000108106	UBE2S	ER ↑ Cyt ↓	possible mRNA-relocalization to ER	-1.03092	1.69907e-18	1.44528	6.48919e-08	not significant	translationally repressed
ENSG00000103495	MAZ	ER ↑ Cyt ↓	possible mRNA-relocalization to ER	-1.23667	8.71474e-31	1.43316	1.50257e-08	not significant	translationally repressed
ENSG00000135390	ATP5G2	ER ↑ Cyt ↓	possible mRNA-relocalization to ER	-0.884106	6.13611e-15	1.62034	2.34783e-09	not significant	translationally repressed
ENSG00000101752	MIB1	ER ↓ Cyt ↓	mRNA down-regulated	-1.55383	7.85384e-31	-6.79893	8.67229e-12	not significant	translationally activated
ENSG00000171858	RPS21	ER ↑ Cyt ↓	possible mRNA-relocalization to ER	-0.730044	1.52574e-10	1.12966	2.35796e-06	not significant	translationally repressed
ENSG00000072506	HSD17B10	ER ↑ Cyt ↓	possible mRNA-relocalization to ER	-0.943722	2.83613e-14	1.98888	3.65977e-10	not significant	translationally repressed
ENSG00000106799	TGFBR1	ER ↓ Cyt ↓	mRNA down-regulated	-0.507542	0.00267096	-6.83182	9.06319e-13	not significant	translationally activated
ENSG00000101294	HM13	ER ↑ Cyt =	other significant	0.137389	0.331239	1.02504	9.91681e-07	not significant	translationally repressed
ENSG00000112514	CUTA	ER ↑ Cyt ↓	possible mRNA-relocalization to ER	-0.536838	9.346e-05	1.47701	4.59204e-08	not significant	translationally repressed
ENSG00000129968	ABHD17A	ER ↑ Cyt ↓	possible mRNA-relocalization to ER	-0.644616	5.84895e-05	1.6626	1.4259e-08	not significant	translationally repressed
ENSG00000135446	CDK4	ER ↑ Cyt ↓	possible mRNA-relocalization to ER	-1.09409	2.66003e-22	1.26335	4.68471e-08	not significant	translationally repressed
ENSG00000164405	UQCRQ	ER ↑ Cyt ↓	possible mRNA-relocalization to ER	-0.846766	1.26517e-11	1.05333	4.71225e-06	not significant	translationally repressed
ENSG00000182154	MRPL41	ER ↑ Cyt ↓	possible mRNA-relocalization to ER	-0.959938	4.01347e-12	1.78602	1.54111e-08	not significant	translationally repressed
ENSG00000180667	YOD1	ER ↓ Cyt ↓	mRNA down-regulated	-2.61256	2.8546e-74	-8.08669	1.25736e-12	not significant	translationally activated
ENSG00000042753	AP2S1	ER ↑ Cyt ↓	possible mRNA-relocalization to ER	-0.786659	1.63398e-10	1.58316	1.65805e-08	not significant	translationally repressed
ENSG00000169018	FEM1B	ER ↓ Cyt ↓	mRNA down-regulated	-2.44914	2.59783e-72	-7.30722	1.00171e-12	not significant	translationally activated
ENSG00000168159	RNF187	ER ↑ Cyt ↓	possible mRNA-relocalization to ER	-1.1391	2.02544e-23	1.63059	1.99585e-09	not significant	translationally repressed
ENSG00000103507	BCKDK	ER ↑ Cyt ↓	possible mRNA-relocalization to ER	-1.05955	9.08448e-16	1.50092	1.33472e-08	not significant	translationally repressed
ENSG00000075624	ACTB	ER ↑ Cyt ↓	possible mRNA-relocalization to ER	-1.16048	8.46432e-33	0.6562	0.000163572	not significant	translationally repressed
ENSG00000167526	RPL13	ER ↑ Cyt ↓	possible mRNA-relocalization to ER	-0.533504	2.74223e-08	1.91403	1.55059e-09	not significant	translationally repressed
ENSG00000102119	EMD	ER ↑ Cyt ↓	possible mRNA-relocalization to ER	-0.710357	2.30959e-09	1.58507	6.00995e-09	not significant	translationally repressed
ENSG00000277791	PSMB3	ER ↑ Cyt ↓	possible mRNA-relocalization to ER	-0.783323	1.11039e-10	2.11694	1.14162e-09	not significant	translationally repressed
ENSG00000136381	IREB2	ER ↓ Cyt ↓	mRNA down-regulated	-2.12413	8.98066e-65	-7.08351	9.67892e-13	not significant	translationally activated
ENSG00000055609	KMT2C	ER ↓ Cyt ↓	mRNA down-regulated	-2.10017	2.30599e-46	-5.9321	1.3523e-12	not significant	translationally activated
ENSG00000174903	RAB1B	ER ↑ Cyt ↓	possible mRNA-relocalization to ER	-1.09948	1.90443e-20	1.6336	5.07001e-09	not significant	translationally repressed
ENSG00000100243	CYB5R3	ER ↑ Cyt =	other significant	0.0993745	0.462098	1.45428	2.62432e-08	not significant	translationally repressed
ENSG00000105677	TMEM147	ER ↑ Cyt =	other significant	0.147156	0.321809	1.31793	3.20135e-07	not significant	translationally repressed
ENSG00000162402	USP24	ER ↓ Cyt ↓	mRNA down-regulated	-1.46986	5.65282e-31	-6.08017	8.90706e-13	not significant	translationally activated
ENSG00000130313	PGLS	ER ↑ Cyt ↓	possible mRNA-relocalization to ER	-0.6718	2.59018e-06	2.00286	7.43023e-10	not significant	translationally repressed
ENSG00000126768	TIMM17B	ER ↑ Cyt ↓	possible mRNA-relocalization to ER	-0.668574	5.39489e-07	1.87127	2.76177e-09	not significant	translationally repressed
ENSG00000099624	ATP5D	ER ↑ Cyt ↓	possible mRNA-relocalization to ER	-0.647173	9.99659e-07	2.22768	5.02539e-10	not significant	translationally repressed
ENSG00000104408	EIF3E	ER ↓ Cyt ↓	mRNA down-regulated	-1.37013	3.67783e-35	-6.16308	8.77947e-13	not significant	translationally activated
ENSG00000077348	EXOSC5	ER ↑ Cyt ↓	possible mRNA-relocalization to ER	-1.04975	3.6405e-13	1.78935	2.96614e-09	not significant	translationally repressed
ENSG00000128524	ATP6V1F	ER ↑ Cyt ↓	possible mRNA-relocalization to ER	-0.885652	6.42575e-13	1.54085	1.07994e-08	not significant	translationally repressed
ENSG00000065268	WDR18	ER ↑ Cyt ↓	possible mRNA-relocalization to ER	-1.00879	6.0527e-14	2.21981	1.5639e-10	not significant	translationally repressed
ENSG00000125656	CLPP	ER ↑ Cyt ↓	possible mRNA-relocalization to ER	-0.88984	9.43936e-12	1.5513	8.83155e-09	not significant	translationally repressed
ENSG00000113569	NUP155	ER ↓ Cyt ↓	mRNA down-regulated	-0.842973	9.17983e-11	-5.2451	1.49825e-12	not significant	translationally activated
ENSG00000198931	APRT	ER ↑ Cyt ↓	possible mRNA-relocalization to ER	-0.791774	7.02753e-12	2.09604	5.75373e-10	not significant	translationally repressed
ENSG00000204316	MRPL38	ER ↑ Cyt ↓	possible mRNA-relocalization to ER	-0.984917	2.71072e-14	1.8825	8.74715e-10	not significant	translationally repressed
ENSG00000082153	BZW1	ER ↓ Cyt ↓	mRNA down-regulated	-1.42892	2.7071e-37	-6.39336	8.77947e-13	not significant	translationally activated
ENSG00000183291	SEP15	ER ↓ Cyt =	other significant	-0.124457	0.356069	-6.31398	7.10488e-13	not significant	translationally activated
ENSG00000074800	ENO1	ER ↑ Cyt ↓	possible mRNA-relocalization to ER	-0.984586	1.68e-27	2.35066	5.71538e-10	not significant	translationally repressed
ENSG00000167965	MLST8	ER ↑ Cyt ↓	possible mRNA-relocalization to ER	-1.27651	2.62176e-24	1.61622	7.70596e-09	not significant	translationally repressed
ENSG00000124614	RPS10	ER ↑ Cyt ↓	possible mRNA-relocalization to ER	-0.611435	7.93687e-08	1.53487	2.66924e-08	not significant	translationally repressed
ENSG00000163785	RYK	ER ↓ Cyt ↓	mRNA down-regulated	-1.32952	2.01617e-19	-6.04001	9.06319e-13	not significant	translationally activated
ENSG00000114120	SLC25A36	ER ↓ Cyt ↓	mRNA down-regulated	-2.12495	2.70202e-49	-7.67322	8.90706e-13	not significant	translationally activated
ENSG00000070018	LRP6	ER ↓ Cyt ↓	mRNA down-regulated	-1.52644	7.54708e-20	-6.97034	1.63714e-12	not significant	translationally activated
ENSG00000163291	PAQR3	ER ↓ Cyt ↓	mRNA down-regulated	-1.58092	2.63017e-25	-6.12163	9.06975e-13	not significant	translationally activated
ENSG00000213619	NDUFS3	ER ↑ Cyt ↓	possible mRNA-relocalization to ER	-0.729003	7.03061e-09	1.60656	5.26419e-09	not significant	translationally repressed
ENSG00000184076	UQCR10	ER = Cyt ↓	other significant	-1.08455	5.12475e-19	0.22592	0.120272	not significant	translationally repressed
ENSG00000166136	NDUFB8	ER ↑ Cyt ↓	possible mRNA-relocalization to ER	-0.57013	2.64372e-06	1.40389	3.05035e-08	not significant	translationally repressed
ENSG00000163781	TOPBP1	ER ↓ Cyt ↓	mRNA down-regulated	-2.07954	7.08993e-55	-7.02225	1.03282e-12	not significant	translationally activated
ENSG00000175221	MED16	ER ↑ Cyt ↓	possible mRNA-relocalization to ER	-1.38635	8.26905e-23	1.77386	6.04771e-09	not significant	translationally repressed
ENSG00000105701	FKBP8	ER ↑ Cyt ↓	possible mRNA-relocalization to ER	-1.07386	4.7828e-19	1.85761	8.775e-10	not significant	translationally repressed
ENSG00000170889	RPS9	ER ↑ Cyt ↓	possible mRNA-relocalization to ER	-0.756686	7.17483e-13	2.08275	4.03255e-10	not significant	translationally repressed
ENSG00000115760	BIRC6	ER ↓ Cyt ↓	mRNA down-regulated	-1.66098	3.71735e-35	-5.65135	2.24154e-12	not significant	translationally activated
ENSG00000178982	EIF3K	ER ↑ Cyt ↓	possible mRNA-relocalization to ER	-0.765161	6.92529e-11	1.4563	1.20868e-08	not significant	translationally repressed
ENSG00000127022	CANX	ER ↓ Cyt ↑	possible mRNA-relocalization to Cytosol	0.279216	0.0197942	-5.56018	8.77947e-13	not significant	translationally activated
ENSG00000169750	RAC3	ER ↑ Cyt ↓	possible mRNA-relocalization to ER	-0.809336	1.20015e-10	1.79651	1.68348e-09	not significant	translationally repressed
ENSG00000140988	RPS2	ER ↑ Cyt ↓	possible mRNA-relocalization to ER	-0.567487	1.00783e-09	1.72022	3.67486e-09	not significant	translationally repressed
ENSG00000102024	PLS3	ER ↓ Cyt ↓	mRNA down-regulated	-0.868188	4.649e-15	-4.94574	3.46842e-12	not significant	translationally activated
ENSG00000101974	ATP11C	ER ↓ Cyt ↓	mRNA down-regulated	-1.25297	4.53698e-14	-7.42771	2.84104e-12	not significant	translationally activated
ENSG00000014824	SLC30A9	ER ↓ Cyt ↓	mRNA down-regulated	-0.96853	1.41256e-14	-6.56634	9.06319e-13	not significant	translationally activated
ENSG00000167900	TK1	ER ↑ Cyt ↓	possible mRNA-relocalization to ER	-1.21819	8.67213e-22	2.13313	2.42131e-10	not significant	translationally repressed
ENSG00000101972	STAG2	ER ↓ Cyt ↓	mRNA down-regulated	-2.09903	4.2532e-64	-7.04174	5.13365e-12	not significant	translationally activated
ENSG00000170043	TRAPPC1	ER ↑ Cyt ↓	possible mRNA-relocalization to ER	-0.955603	1.0528e-13	1.24644	1.85238e-07	not significant	translationally repressed
ENSG00000153339	TRAPPC8	ER ↓ Cyt ↓	mRNA down-regulated	-1.90002	1.88014e-44	-7.04449	1.78921e-12	not significant	translationally activated
ENSG00000170296	GABARAP	ER ↑ Cyt ↓	possible mRNA-relocalization to ER	-0.777511	1.05878e-10	1.26347	9.52289e-08	not significant	translationally repressed
ENSG00000159069	FBXW5	ER ↑ Cyt ↓	possible mRNA-relocalization to ER	-1.23191	3.14223e-18	1.61934	1.89007e-08	not significant	translationally repressed
ENSG00000074695	LMAN1	ER ↓ Cyt =	other significant	-0.0555304	0.725238	-7.14674	9.06319e-13	not significant	translationally activated
ENSG00000065150	IPO5	ER ↓ Cyt ↓	mRNA down-regulated	-1.02877	6.69026e-22	-5.55568	9.06319e-13	not significant	translationally activated
ENSG00000172922	RNASEH2C	ER ↑ Cyt ↓	possible mRNA-relocalization to ER	-1.2495	1.21855e-21	1.26466	2.225e-07	not significant	translationally repressed
ENSG00000089157	RPLP0	ER ↑ Cyt ↓	possible mRNA-relocalization to ER	-0.765399	9.60129e-17	1.64133	4.65255e-09	not significant	translationally repressed
ENSG00000138246	DNAJC13	ER ↓ Cyt ↓	mRNA down-regulated	-1.9516	1.23353e-42	-6.73318	1.11984e-11	not significant	translationally activated
ENSG00000105364	MRPL4	ER ↑ Cyt ↓	possible mRNA-relocalization to ER	-0.873624	4.06479e-12	1.98958	2.87667e-10	not significant	translationally repressed
ENSG00000170906	NDUFA3	ER ↑ Cyt ↓	possible mRNA-relocalization to ER	-0.775554	8.26872e-08	1.51208	2.02069e-07	not significant	translationally repressed
ENSG00000115234	SNX17	ER ↑ Cyt ↓	possible mRNA-relocalization to ER	-1.24439	1.47461e-22	1.49673	1.10765e-08	not significant	translationally repressed
ENSG00000141425	RPRD1A	ER ↓ Cyt ↓	mRNA down-regulated	-1.57845	1.12335e-40	-6.24275	9.06319e-13	not significant	translationally activated
ENSG00000115286	NDUFS7	ER ↑ Cyt ↓	possible mRNA-relocalization to ER	-0.438688	0.00174629	2.12966	6.602e-10	not significant	translationally repressed
ENSG00000178802	MPI	ER ↑ Cyt ↓	possible mRNA-relocalization to ER	-1.03265	1.33907e-17	1.18135	1.25427e-07	not significant	translationally repressed
ENSG00000067829	IDH3G	ER ↑ Cyt ↓	possible mRNA-relocalization to ER	-0.750691	9.03534e-09	2.27417	1.37795e-10	not significant	translationally repressed
ENSG00000137409	MTCH1	ER ↑ Cyt ↓	possible mRNA-relocalization to ER	-0.875244	4.92982e-13	1.39126	2.15335e-08	not significant	translationally repressed
ENSG00000105671	DDX49	ER ↑ Cyt ↓	possible mRNA-relocalization to ER	-0.950923	2.57221e-13	1.69534	2.32131e-09	not significant	translationally repressed
ENSG00000097021	ACOT7	ER ↑ Cyt ↓	possible mRNA-relocalization to ER	-1.01956	1.99594e-15	1.91265	7.51008e-10	not significant	translationally repressed
ENSG00000103363	TCEB2	ER ↑ Cyt ↓	possible mRNA-relocalization to ER	-0.940139	1.2603e-14	1.92664	1.68023e-08	not significant	translationally repressed
ENSG00000253729	PRKDC	ER ↓ Cyt ↓	mRNA down-regulated	-1.16602	3.63203e-26	-5.21553	3.02313e-12	not significant	translationally activated
ENSG00000100697	DICER1	ER ↓ Cyt ↓	mRNA down-regulated	-2.7264	5.88037e-83	-6.96496	9.67892e-13	not significant	translationally activated
ENSG00000169738	DCXR	ER ↑ Cyt ↓	possible mRNA-relocalization to ER	-0.83493	6.05955e-11	2.01859	1.66817e-09	not significant	translationally repressed
ENSG00000228474	OST4	ER ↑ Cyt ↓	possible mRNA-relocalization to ER	-0.865852	2.57524e-11	0.869941	2.78299e-05	not significant	translationally repressed
ENSG00000198315	ZKSCAN8	ER ↓ Cyt ↓	mRNA down-regulated	-1.85475	1.41229e-39	-5.83844	1.02771e-12	not significant	translationally activated
ENSG00000213341	CHUK	ER ↓ Cyt ↓	mRNA down-regulated	-1.7006	4.73784e-37	-6.881	8.90706e-13	not significant	translationally activated
ENSG00000184009	ACTG1	ER ↑ Cyt ↓	possible mRNA-relocalization to ER	-0.998846	3.35931e-29	1.24058	5.44281e-07	not significant	translationally repressed
ENSG00000214706	IFRD2	ER ↑ Cyt ↓	possible mRNA-relocalization to ER	-1.23824	2.08936e-22	1.38728	4.03374e-08	not significant	translationally repressed
ENSG00000108828	VAT1	ER ↑ Cyt ↓	possible mRNA-relocalization to ER	-1.03326	1.0943e-18	1.70607	5.61299e-09	not significant	translationally repressed
ENSG00000198258	UBL5	ER ↑ Cyt ↓	possible mRNA-relocalization to ER	-0.738278	7.84469e-09	1.2637	5.9792e-07	not significant	translationally repressed
ENSG00000161179	YDJC	ER ↑ Cyt ↓	possible mRNA-relocalization to ER	-1.15659	3.35373e-19	1.44801	2.6201e-08	not significant	translationally repressed
ENSG00000154518	ATP5G3	ER ↑ Cyt ↓	possible mRNA-relocalization to ER	-1.01587	1.16462e-19	0.473421	0.00214117	not significant	translationally repressed
ENSG00000116521	SCAMP3	ER ↑ Cyt =	other significant	0.127464	0.404869	0.821116	2.60606e-05	not significant	translationally repressed
ENSG00000101057	MYBL2	ER ↑ Cyt ↓	possible mRNA-relocalization to ER	-1.15837	8.6119e-25	1.42376	5.90971e-08	not significant	translationally repressed
ENSG00000167969	ECI1	ER ↑ Cyt ↓	possible mRNA-relocalization to ER	-0.775441	9.51583e-09	1.97786	6.32969e-10	not significant	translationally repressed
ENSG00000115307	AUP1	ER ↑ Cyt ↑	mRNA up-regulated	0.303943	0.036637	0.850652	1.72524e-05	not significant	translationally repressed
ENSG00000168283	BMI1	ER ↓ Cyt ↓	mRNA down-regulated	-2.25987	2.59337e-66	-7.50535	8.77947e-13	not significant	translationally activated
ENSG00000143774	GUK1	ER ↑ Cyt ↓	possible mRNA-relocalization to ER	-0.725053	5.85407e-09	2.0711	1.90818e-09	not significant	translationally repressed
ENSG00000125991	ERGIC3	ER ↑ Cyt ↑	mRNA up-regulated	0.269833	0.0395465	1.08277	4.44484e-07	not significant	translationally repressed
ENSG00000159377	PSMB4	ER ↑ Cyt ↓	possible mRNA-relocalization to ER	-0.843078	5.01008e-14	1.05605	5.44414e-07	not significant	translationally repressed
ENSG00000250479	CHCHD10	ER ↑ Cyt ↓	possible mRNA-relocalization to ER	-0.970709	5.57455e-13	1.37904	1.02433e-07	not significant	translationally repressed
ENSG00000165283	STOML2	ER ↑ Cyt ↓	possible mRNA-relocalization to ER	-0.824681	8.19944e-13	1.18646	1.18581e-07	not significant	translationally repressed
ENSG00000105983	LMBR1	ER ↓ Cyt ↓	mRNA down-regulated	-1.01349	8.40439e-12	-5.71651	8.77947e-13	not significant	translationally activated
ENSG00000183048	SLC25A10	ER ↑ Cyt ↓	possible mRNA-relocalization to ER	-1.16223	7.97168e-19	1.7352	3.12339e-09	not significant	translationally repressed
ENSG00000196712	NF1	ER ↓ Cyt ↓	mRNA down-regulated	-1.74883	2.68306e-37	-5.98757	2.00068e-12	not significant	translationally activated
ENSG00000160551	TAOK1	ER ↓ Cyt ↓	mRNA down-regulated	-2.40876	2.52921e-65	-6.80692	1.27047e-12	not significant	translationally activated
ENSG00000127540	UQCR11	ER ↑ Cyt ↓	possible mRNA-relocalization to ER	-0.707664	8.54621e-08	1.35754	6.32357e-07	not significant	translationally repressed
ENSG00000122140	MRPS2	ER ↑ Cyt ↓	possible mRNA-relocalization to ER	-1.62061	1.26729e-37	1.04817	1.15928e-06	not significant	translationally repressed
ENSG00000177697	CD151	ER ↑ Cyt ↑	mRNA up-regulated	0.903478	2.33379e-08	1.24882	5.87612e-07	not significant	translationally repressed
ENSG00000178904	DPY19L3	ER ↓ Cyt ↓	mRNA down-regulated	-1.07843	3.39746e-10	-7.48732	1.26492e-12	not significant	translationally activated
ENSG00000104529	EEF1D	ER ↑ Cyt ↓	possible mRNA-relocalization to ER	-0.691871	1.48187e-09	1.33008	4.40698e-08	not significant	translationally repressed
ENSG00000130005	GAMT	ER ↑ Cyt ↓	possible mRNA-relocalization to ER	-0.769056	9.49591e-08	2.0297	1.49652e-09	not significant	translationally repressed
ENSG00000141994	DUS3L	ER ↑ Cyt ↓	possible mRNA-relocalization to ER	-1.35886	4.51701e-21	1.44784	6.28045e-08	not significant	translationally repressed
ENSG00000081154	PCNP	ER ↓ Cyt ↓	mRNA down-regulated	-1.56265	7.02346e-36	-6.49367	9.40091e-13	not significant	translationally activated
ENSG00000100075	SLC25A1	ER ↑ Cyt ↓	possible mRNA-relocalization to ER	-0.958964	2.05959e-14	1.90519	4.03255e-10	not significant	translationally repressed
ENSG00000241360	PDXP	ER ↑ Cyt ↓	possible mRNA-relocalization to ER	-1.53477	2.35378e-32	1.08065	2.16369e-06	not significant	translationally repressed
ENSG00000006576	PHTF2	ER ↓ Cyt ↓	mRNA down-regulated	-0.982216	1.11188e-08	-7.57958	1.71259e-12	not significant	translationally activated
ENSG00000204525	HLA-C	ER ↑ Cyt ↑	mRNA up-regulated	2.11695	4.67795e-44	1.58094	6.39339e-09	not significant	translationally repressed
ENSG00000141424	SLC39A6	ER ↓ Cyt ↓	mRNA down-regulated	-0.453772	0.00644104	-6.62677	1.27047e-12	not significant	translationally activated
ENSG00000110651	CD81	ER ↑ Cyt ↑	mRNA up-regulated	1.27007	8.27182e-18	1.18975	5.92474e-07	not significant	translationally repressed
ENSG00000013306	SLC25A39	ER ↑ Cyt ↓	possible mRNA-relocalization to ER	-0.898486	8.84754e-15	1.69492	1.44646e-08	not significant	translationally repressed
ENSG00000122376	FAM35A	ER ↓ Cyt ↓	mRNA down-regulated	-2.10722	4.93954e-47	-7.03775	1.29881e-12	not significant	translationally activated
ENSG00000130706	ADRM1	ER ↑ Cyt ↓	possible mRNA-relocalization to ER	-1.09118	1.65011e-18	1.64056	2.72577e-09	not significant	translationally repressed
ENSG00000162517	PEF1	ER ↑ Cyt ↓	possible mRNA-relocalization to ER	-1.28789	8.91292e-27	1.46426	1.26926e-08	not significant	translationally repressed
ENSG00000123143	PKN1	ER ↑ Cyt ↓	possible mRNA-relocalization to ER	-1.34235	2.28303e-26	1.67643	6.06335e-09	not significant	translationally repressed
ENSG00000169100	SLC25A6	ER ↑ Cyt ↓	possible mRNA-relocalization to ER	-0.964546	4.25414e-17	1.66898	1.66817e-09	not significant	translationally repressed
ENSG00000178057	NDUFAF3	ER ↑ Cyt ↓	possible mRNA-relocalization to ER	-0.770252	1.62055e-09	1.51859	7.37255e-09	not significant	translationally repressed
ENSG00000206560	ANKRD28	ER ↓ Cyt ↓	mRNA down-regulated	-1.65529	1.73704e-32	-6.02502	1.78921e-12	not significant	translationally activated
ENSG00000130255	RPL36	ER ↑ Cyt ↓	possible mRNA-relocalization to ER	-0.504932	1.24464e-06	1.60787	1.34484e-08	not significant	translationally repressed
ENSG00000167468	GPX4	ER ↑ Cyt ↓	possible mRNA-relocalization to ER	-0.751454	6.78965e-11	1.88018	2.74818e-09	not significant	translationally repressed
ENSG00000143198	MGST3	ER ↑ Cyt =	other significant	-0.248764	0.104535	1.0015	2.40531e-06	not significant	translationally repressed
ENSG00000183684	ALYREF	ER ↑ Cyt ↓	possible mRNA-relocalization to ER	-0.924467	3.73984e-15	1.39511	4.39215e-08	not significant	translationally repressed
ENSG00000158710	TAGLN2	ER ↑ Cyt ↓	possible mRNA-relocalization to ER	-1.04832	2.91946e-20	1.65356	4.9307e-09	not significant	translationally repressed
ENSG00000116199	FAM20B	ER ↓ Cyt ↓	mRNA down-regulated	-1.45648	9.31559e-25	-5.86995	8.90706e-13	not significant	translationally activated
ENSG00000179950	PUF60	ER ↑ Cyt ↓	possible mRNA-relocalization to ER	-1.37107	3.47767e-30	1.57248	2.25073e-08	not significant	translationally repressed
ENSG00000115825	PRKD3	ER ↓ Cyt ↓	mRNA down-regulated	-1.86005	1.51937e-43	-7.20876	8.91638e-13	not significant	translationally activated
ENSG00000162910	MRPL55	ER ↑ Cyt ↓	possible mRNA-relocalization to ER	-1.15571	3.63209e-17	1.5952	6.36423e-08	not significant	translationally repressed
ENSG00000213465	ARL2	ER ↑ Cyt ↓	possible mRNA-relocalization to ER	-0.999231	4.07876e-14	1.86148	1.5094e-09	not significant	translationally repressed
ENSGR0000169100	SLC25A6	ER ↑ Cyt ↓	possible mRNA-relocalization to ER	-0.977524	1.70895e-17	1.67606	1.77142e-09	not significant	translationally repressed
ENSG00000153827	TRIP12	ER ↓ Cyt ↓	mRNA down-regulated	-1.3661	7.36978e-28	-5.4457	3.98053e-12	not significant	translationally activated
ENSG00000128309	MPST	ER ↑ Cyt ↓	possible mRNA-relocalization to ER	-0.973217	3.10182e-13	1.61107	1.56587e-08	not significant	translationally repressed
ENSG00000178952	TUFM	ER ↑ Cyt ↓	possible mRNA-relocalization to ER	-0.355033	0.00225489	1.84126	1.84517e-09	not significant	translationally repressed
ENSG00000138381	ASNSD1	ER ↓ Cyt ↓	mRNA down-regulated	-2.31511	1.44259e-65	-7.68945	9.06319e-13	not significant	translationally activated
ENSG00000177666	PNPLA2	ER ↑ Cyt ↓	possible mRNA-relocalization to ER	-0.741001	1.30687e-07	1.81238	3.09731e-09	not significant	translationally repressed
ENSG00000131475	VPS25	ER ↑ Cyt ↓	possible mRNA-relocalization to ER	-0.886651	2.38355e-12	1.11738	3.73968e-07	not significant	translationally repressed
ENSG00000183207	RUVBL2	ER ↑ Cyt ↓	possible mRNA-relocalization to ER	-0.877703	1.04732e-13	2.35275	7.90203e-11	not significant	translationally repressed
ENSG00000185883	ATP6V0C	ER ↑ Cyt ↑	mRNA up-regulated	0.532138	0.00024331	1.02576	3.86423e-06	not significant	translationally repressed
ENSG00000108479	GALK1	ER ↑ Cyt ↓	possible mRNA-relocalization to ER	-0.874994	6.05283e-09	2.28947	2.96652e-10	not significant	translationally repressed
ENSG00000092439	TRPM7	ER ↓ Cyt ↓	mRNA down-regulated	-1.82526	5.52458e-30	-6.17558	1.82512e-12	not significant	translationally activated
ENSG00000197121	PGAP1	ER ↓ Cyt ↓	mRNA down-regulated	-1.37962	1.7977e-16	-7.67017	2.53496e-12	not significant	translationally activated
ENSG00000152332	UHMK1	ER ↓ Cyt ↓	mRNA down-regulated	-1.89638	5.08519e-46	-6.51598	1.76407e-12	not significant	translationally activated
ENSG00000168813	ZNF507	ER ↓ Cyt ↓	mRNA down-regulated	-2.70628	1.76293e-73	-7.51539	2.9449e-12	not significant	translationally activated
ENSG00000261236	BOP1	ER ↑ Cyt ↓	possible mRNA-relocalization to ER	-1.2501	3.74431e-23	2.55949	1.30885e-10	not significant	translationally repressed
ENSG00000136699	SMPD4	ER ↑ Cyt ↓	possible mRNA-relocalization to ER	-1.09826	3.04243e-20	1.23297	1.95155e-07	not significant	translationally repressed
ENSG00000127445	PIN1	ER ↑ Cyt ↓	possible mRNA-relocalization to ER	-0.715856	4.95445e-08	1.84195	2.79665e-09	not significant	translationally repressed
ENSG00000184207	PGP	ER ↑ Cyt ↓	possible mRNA-relocalization to ER	-1.21895	2.21247e-18	1.12329	1.47188e-06	not significant	translationally repressed
ENSG00000198162	MAN1A2	ER ↓ Cyt ↓	mRNA down-regulated	-1.48577	5.78503e-19	-7.03207	1.65572e-12	not significant	translationally activated
ENSG00000067704	IARS2	ER ↓ Cyt ↑	possible mRNA-relocalization to Cytosol	0.314176	0.0107961	-4.99811	2.41796e-12	not significant	translationally activated
ENSG00000152749	GPR180	ER ↓ Cyt ↓	mRNA down-regulated	-1.5711	4.3048e-23	-7.2958	7.67024e-13	not significant	translationally activated
ENSG00000241468	ATP5J2	ER ↑ Cyt ↓	possible mRNA-relocalization to ER	-0.946966	1.90098e-14	0.356319	0.0215684	not significant	translationally repressed
ENSG00000111670	GNPTAB	ER ↓ Cyt ↓	mRNA down-regulated	-1.35284	2.19373e-17	-6.25761	1.00171e-12	not significant	translationally activated
ENSG00000063244	U2AF2	ER ↑ Cyt ↓	possible mRNA-relocalization to ER	-1.07732	1.63442e-21	1.70107	2.63263e-08	not significant	translationally repressed
ENSG00000110107	PRPF19	ER ↑ Cyt ↓	possible mRNA-relocalization to ER	-1.09427	1.71726e-22	1.48035	9.81507e-08	not significant	translationally repressed
ENSG00000063241	ISOC2	ER ↑ Cyt ↓	possible mRNA-relocalization to ER	-1.04056	9.44183e-14	1.77168	8.67367e-09	not significant	translationally repressed
ENSG00000177485	ZBTB33	ER ↓ Cyt ↓	mRNA down-regulated	-2.98101	9.9033e-95	-8.47027	2.73696e-12	not significant	translationally activated
ENSG00000104517	UBR5	ER ↓ Cyt ↓	mRNA down-regulated	-1.25957	1.97741e-21	-5.26384	3.55598e-12	not significant	translationally activated
ENSG00000105220	GPI	ER ↑ Cyt ↓	possible mRNA-relocalization to ER	-0.846587	9.79934e-15	2.25765	3.41616e-10	not significant	translationally repressed
ENSG00000140995	DEF8	ER ↑ Cyt ↓	possible mRNA-relocalization to ER	-0.964263	2.80663e-11	1.3382	1.10702e-07	not significant	translationally repressed
ENSG00000161036	LRWD1	ER ↑ Cyt ↓	possible mRNA-relocalization to ER	-1.15163	6.17194e-17	2.25944	2.63512e-10	not significant	translationally repressed
ENSG00000164880	INTS1	ER ↑ Cyt ↓	possible mRNA-relocalization to ER	-1.22234	1.02563e-19	2.12315	9.83101e-10	not significant	translationally repressed
ENSG00000137100	DCTN3	ER ↑ Cyt ↓	possible mRNA-relocalization to ER	-0.694041	3.01532e-07	1.61024	1.33683e-08	not significant	translationally repressed
ENSG00000185825	BCAP31	ER ↑ Cyt ↑	mRNA up-regulated	1.03022	1.31193e-13	0.967354	6.91416e-06	not significant	translationally repressed
ENSG00000100304	TTLL12	ER ↑ Cyt ↓	possible mRNA-relocalization to ER	-1.62597	7.471e-41	1.19953	3.57243e-07	not significant	translationally repressed
ENSG00000132953	XPO4	ER ↓ Cyt ↓	mRNA down-regulated	-1.48023	6.32834e-27	-6.59357	1.27047e-12	not significant	translationally activated
ENSG00000156875	HIAT1	ER ↓ Cyt ↓	mRNA down-regulated	-1.3304	1.26501e-16	-6.31322	8.77947e-13	not significant	translationally activated
ENSG00000181218	HIST3H2A	ER ↑ Cyt ↓	possible mRNA-relocalization to ER	-0.809704	8.79673e-07	1.09441	3.39617e-06	not significant	translationally repressed
ENSG00000184990	SIVA1	ER ↑ Cyt ↓	possible mRNA-relocalization to ER	-0.870008	1.00036e-10	1.60399	5.16503e-08	not significant	translationally repressed
ENSG00000112667	DNPH1	ER ↑ Cyt ↓	possible mRNA-relocalization to ER	-0.552404	3.84643e-05	1.79008	5.10035e-09	not significant	translationally repressed
ENSG00000213614	HEXA	ER ↑ Cyt ↑	mRNA up-regulated	0.777346	4.33999e-07	1.25546	1.45646e-07	not significant	translationally repressed
ENSG00000084073	ZMPSTE24	ER ↓ Cyt =	other significant	0.269369	0.0906626	-6.95566	8.90706e-13	not significant	translationally activated
ENSG00000137040	RANBP6	ER ↓ Cyt ↓	mRNA down-regulated	-2.56784	3.27905e-57	-7.92929	3.59577e-12	not significant	translationally activated
ENSG00000146463	ZMYM4	ER ↓ Cyt ↓	mRNA down-regulated	-1.95839	4.03214e-49	-6.55624	1.29881e-12	not significant	translationally activated
ENSG00000094975	SUCO	ER ↓ Cyt ↓	mRNA down-regulated	-1.22648	1.39028e-12	-7.73163	9.16648e-13	not significant	translationally activated
ENSG00000118007	STAG1	ER ↓ Cyt ↓	mRNA down-regulated	-1.72274	4.26842e-36	-6.01448	2.47838e-12	not significant	translationally activated
ENSG00000126088	UROD	ER ↑ Cyt ↓	possible mRNA-relocalization to ER	-1.06615	5.82488e-16	1.6487	4.80863e-09	not significant	translationally repressed
ENSG00000166557	TMED3	ER ↑ Cyt ↑	mRNA up-regulated	0.369507	0.0133123	1.15963	6.77596e-07	not significant	translationally repressed
ENSG00000184216	IRAK1	ER ↑ Cyt ↓	possible mRNA-relocalization to ER	-1.38475	5.86186e-36	1.33244	7.60941e-07	not significant	translationally repressed
ENSG00000176340	COX8A	ER ↑ Cyt ↓	possible mRNA-relocalization to ER	-0.743582	6.7337e-10	1.89227	1.58461e-09	not significant	translationally repressed
ENSG00000103152	MPG	ER ↑ Cyt ↓	possible mRNA-relocalization to ER	-0.50775	0.000621986	1.98964	1.88326e-09	not significant	translationally repressed
ENSG00000108639	SYNGR2	ER ↑ Cyt =	other significant	-0.100705	0.513879	1.02158	5.26701e-06	not significant	translationally repressed
ENSG00000168268	NT5DC2	ER ↑ Cyt ↓	possible mRNA-relocalization to ER	-1.11201	1.23239e-21	1.45651	2.05087e-08	not significant	translationally repressed
ENSG00000244038	DDOST	ER ↑ Cyt ↑	mRNA up-regulated	1.04589	4.52215e-14	0.850443	1.35856e-05	not significant	translationally repressed
ENSG00000063245	EPN1	ER ↑ Cyt ↓	possible mRNA-relocalization to ER	-1.18956	3.7168e-21	1.51524	1.87466e-08	not significant	translationally repressed
ENSG00000058804	NDC1	ER ↓ Cyt ↓	mRNA down-regulated	-0.508951	0.000213958	-5.49895	7.67024e-13	not significant	translationally activated
ENSG00000147889	CDKN2A	ER ↑ Cyt ↓	possible mRNA-relocalization to ER	-0.533268	1.24286e-05	1.48234	1.14429e-08	not significant	translationally repressed
ENSG00000067225	PKM	ER ↑ Cyt ↓	possible mRNA-relocalization to ER	-0.935905	2.21531e-22	2.575	3.39667e-10	not significant	translationally repressed
ENSG00000184226	PCDH9	ER ↓ Cyt ↓	mRNA down-regulated	-1.8771	5.12597e-26	-7.21918	3.39818e-12	not significant	translationally activated
ENSG00000169230	PRELID1	ER ↑ Cyt ↓	possible mRNA-relocalization to ER	-0.988481	6.16871e-18	1.28154	1.13076e-07	not significant	translationally repressed
ENSG00000056097	ZFR	ER ↓ Cyt ↓	mRNA down-regulated	-1.22095	1.81981e-23	-5.7691	2.63837e-12	not significant	translationally activated
ENSG00000182087	TMEM259	ER ↑ Cyt ↑	mRNA up-regulated	0.447365	0.00422341	1.09764	1.57708e-06	not significant	translationally repressed
ENSG00000184967	NOC4L	ER ↑ Cyt ↓	possible mRNA-relocalization to ER	-0.790843	2.39021e-08	2.58657	1.12134e-10	not significant	translationally repressed
ENSG00000132640	BTBD3	ER ↓ Cyt ↓	mRNA down-regulated	-1.90222	3.09796e-42	-6.09884	9.70135e-13	not significant	translationally activated
ENSG00000106628	POLD2	ER ↑ Cyt ↓	possible mRNA-relocalization to ER	-1.07779	1.87764e-18	1.58434	1.06516e-08	not significant	translationally repressed
ENSG00000172795	DCP2	ER ↓ Cyt ↓	mRNA down-regulated	-1.57914	3.07551e-34	-7.0256	8.77947e-13	not significant	translationally activated
ENSG00000168385	SEPT2	ER ↓ Cyt ↓	mRNA down-regulated	-1.15309	1.54616e-26	-5.71977	9.06319e-13	not significant	translationally activated
ENSG00000186010	NDUFA13	ER ↑ Cyt ↓	possible mRNA-relocalization to ER	-0.36556	0.00590866	1.58574	2.25936e-07	not significant	translationally repressed
ENSG00000105402	NAPA	ER ↑ Cyt ↓	possible mRNA-relocalization to ER	-0.914097	2.85488e-12	1.41808	6.71946e-08	not significant	translationally repressed
ENSG00000140854	KATNB1	ER ↑ Cyt ↓	possible mRNA-relocalization to ER	-1.29453	1.8887e-21	1.53122	2.94152e-08	not significant	translationally repressed
ENSG00000196497	IPO4	ER ↑ Cyt ↓	possible mRNA-relocalization to ER	-1.38772	9.48864e-30	2.20641	7.36599e-10	not significant	translationally repressed
ENSG00000116127	ALMS1	ER ↓ Cyt ↓	mRNA down-regulated	-2.07645	1.2543e-42	-6.65404	1.82512e-12	not significant	translationally activated
ENSG00000104884	ERCC2	ER ↑ Cyt ↓	possible mRNA-relocalization to ER	-1.29625	5.55459e-21	1.39245	3.51122e-08	not significant	translationally repressed
ENSG00000074071	MRPS34	ER ↑ Cyt ↓	possible mRNA-relocalization to ER	-1.03925	7.63309e-18	1.08965	1.26415e-06	not significant	translationally repressed
ENSG00000047634	SCML1	ER ↓ Cyt ↓	mRNA down-regulated	-1.97861	7.17091e-44	-6.71965	1.22174e-12	not significant	translationally activated
ENSG00000130881	LRP3	ER ↑ Cyt ↓	possible mRNA-relocalization to ER	-1.2618	1.06758e-18	1.49018	4.23042e-08	not significant	translationally repressed
ENSG00000104331	IMPAD1	ER ↓ Cyt ↓	mRNA down-regulated	-0.598544	0.000159275	-6.4435	7.67024e-13	not significant	translationally activated
ENSG00000267855	NDUFA7	ER ↑ Cyt ↓	possible mRNA-relocalization to ER	-0.611936	1.65958e-05	1.41638	9.97679e-08	not significant	translationally repressed
ENSG00000064545	TMEM161A	ER ↑ Cyt =	other significant	0.226156	0.177993	1.53323	9.37387e-08	not significant	translationally repressed
ENSG00000156508	EEF1A1	ER ↓ Cyt ↓	mRNA down-regulated	-0.742755	1.91508e-16	-4.10923	1.66075e-12	not significant	translationally activated
ENSG00000130731	C16orf13	ER ↑ Cyt ↓	possible mRNA-relocalization to ER	-0.749589	3.0787e-08	2.13251	1.17699e-09	not significant	translationally repressed
ENSG00000004059	ARF5	ER ↑ Cyt ↓	possible mRNA-relocalization to ER	-0.478328	0.000161561	1.41289	4.42684e-08	not significant	translationally repressed
ENSG00000141959	PFKL	ER ↑ Cyt ↓	possible mRNA-relocalization to ER	-1.12258	3.53442e-18	2.20233	2.22442e-10	not significant	translationally repressed
ENSG00000168393	DTYMK	ER ↑ Cyt ↓	possible mRNA-relocalization to ER	-1.05063	6.70342e-15	1.31202	1.54217e-07	not significant	translationally repressed
ENSG00000168894	RNF181	ER ↑ Cyt ↓	possible mRNA-relocalization to ER	-0.9207	3.61576e-10	1.45864	5.78396e-08	not significant	translationally repressed
ENSG00000159840	ZYX	ER ↑ Cyt ↓	possible mRNA-relocalization to ER	-1.07199	1.36057e-17	1.83651	2.57929e-09	not significant	translationally repressed
ENSG00000158615	PPP1R15B	ER ↓ Cyt ↓	mRNA down-regulated	-2.20672	4.56585e-45	-4.78965	9.67892e-13	not significant	translationally activated
ENSG00000156273	BACH1	ER ↓ Cyt ↓	mRNA down-regulated	-2.19607	2.64674e-47	-7.10865	3.04843e-12	not significant	translationally activated
ENSG00000172500	FIBP	ER ↑ Cyt ↓	possible mRNA-relocalization to ER	-1.06541	2.26609e-14	1.44163	4.07644e-08	not significant	translationally repressed
ENSG00000126773	PCNXL4	ER ↓ Cyt ↓	mRNA down-regulated	-1.90207	6.24904e-32	-6.95355	2.04942e-12	not significant	translationally activated
ENSG00000174780	SRP72	ER ↓ Cyt ↓	mRNA down-regulated	-1.19166	3.39327e-23	-5.68952	9.16648e-13	not significant	translationally activated
ENSG00000113300	CNOT6	ER ↓ Cyt ↓	mRNA down-regulated	-1.5777	1.35042e-36	-5.96669	1.19594e-12	not significant	translationally activated
ENSG00000244462	RBM12	ER ↓ Cyt ↓	mRNA down-regulated	-1.84163	6.54286e-51	-5.42444	1.5665e-12	not significant	translationally activated
ENSG00000242372	EIF6	ER ↑ Cyt ↓	possible mRNA-relocalization to ER	-1.21169	7.12816e-22	1.84325	2.05623e-09	not significant	translationally repressed
ENSG00000017260	ATP2C1	ER ↓ Cyt =	other significant	-0.00259826	0.987381	-6.08849	1.56316e-12	not significant	translationally activated
ENSG00000161999	JMJD8	ER ↑ Cyt ↓	possible mRNA-relocalization to ER	-1.12471	4.34345e-19	1.30675	1.27034e-07	not significant	translationally repressed
ENSG00000103197	TSC2	ER ↑ Cyt ↓	possible mRNA-relocalization to ER	-1.41861	8.65386e-27	1.61637	2.73078e-08	not significant	translationally repressed
ENSG00000198677	TTC37	ER ↓ Cyt ↓	mRNA down-regulated	-2.09937	4.63239e-55	-7.2239	1.30433e-11	not significant	translationally activated
ENSG00000167515	TRAPPC2L	ER ↑ Cyt ↓	possible mRNA-relocalization to ER	-1.04286	7.11775e-15	1.27417	6.28154e-07	not significant	translationally repressed
ENSG00000116641	DOCK7	ER ↓ Cyt ↓	mRNA down-regulated	-1.11382	1.59237e-17	-5.75787	5.71444e-12	not significant	translationally activated
ENSG00000145725	PPIP5K2	ER ↓ Cyt ↓	mRNA down-regulated	-2.51854	4.49992e-62	-7.54844	4.94158e-12	not significant	translationally activated
ENSG00000159593	NAE1	ER ↓ Cyt ↓	mRNA down-regulated	-1.47983	1.6461e-32	-6.61588	1.19594e-12	not significant	translationally activated
ENSG00000092621	PHGDH	ER ↑ Cyt ↓	possible mRNA-relocalization to ER	-1.00005	8.32509e-20	2.57375	1.20191e-10	not significant	translationally repressed
ENSG00000007376	RPUSD1	ER ↑ Cyt ↓	possible mRNA-relocalization to ER	-1.46288	6.56722e-28	1.21158	2.76737e-07	not significant	translationally repressed
ENSG00000100138	SNU13	ER ↑ Cyt ↓	possible mRNA-relocalization to ER	-1.12856	8.09505e-21	0.336329	0.0218717	not significant	translationally repressed
ENSG00000096063	SRPK1	ER ↓ Cyt ↓	mRNA down-regulated	-1.4953	2.61536e-36	-5.16424	1.26492e-12	not significant	translationally activated
ENSG00000117691	NENF	ER ↑ Cyt =	other significant	-0.211901	0.132027	1.58031	6.06671e-08	not significant	translationally repressed
ENSG00000161013	MGAT4B	ER ↑ Cyt ↓	possible mRNA-relocalization to ER	-0.969339	2.59106e-12	1.15843	1.04715e-06	not significant	translationally repressed
ENSG00000149084	HSD17B12	ER ↓ Cyt =	other significant	0.177284	0.268337	-6.81822	1.14283e-12	not significant	translationally activated
ENSG00000100401	RANGAP1	ER ↑ Cyt ↓	possible mRNA-relocalization to ER	-1.68206	7.54227e-47	1.30717	1.54692e-07	not significant	translationally repressed
ENSG00000143674	RP5-862P8.2	ER ↓ Cyt ↓	mRNA down-regulated	-2.00754	5.35427e-44	-5.95254	1.01039e-12	not significant	translationally activated
ENSG00000105372	RPS19	ER ↑ Cyt ↓	possible mRNA-relocalization to ER	-0.65946	2.72801e-11	1.34491	2.27756e-07	not significant	translationally repressed
ENSG00000197746	PSAP	ER ↑ Cyt ↑	mRNA up-regulated	1.3937	5.58615e-21	0.407646	0.00779008	not significant	translationally repressed
ENSG00000141985	SH3GL1	ER ↑ Cyt ↓	possible mRNA-relocalization to ER	-1.30785	8.16187e-26	1.45291	1.70604e-08	not significant	translationally repressed
ENSG00000111667	USP5	ER ↑ Cyt ↓	possible mRNA-relocalization to ER	-1.30969	8.5802e-25	1.79619	6.24958e-09	not significant	translationally repressed
ENSG00000174851	YIF1A	ER ↑ Cyt =	other significant	-0.155143	0.304773	1.51549	4.75877e-08	not significant	translationally repressed
ENSG00000163629	PTPN13	ER ↓ Cyt ↓	mRNA down-regulated	-1.81677	9.70316e-38	-6.64788	7.12725e-12	not significant	translationally activated
ENSG00000117143	UAP1	ER ↓ Cyt ↓	mRNA down-regulated	-1.25114	1.32631e-22	-5.98866	1.26492e-12	not significant	translationally activated
ENSG00000101439	CST3	ER ↑ Cyt ↑	mRNA up-regulated	1.27323	1.02287e-15	1.66269	1.70826e-08	not significant	translationally repressed
ENSG00000133265	HSPBP1	ER ↑ Cyt ↓	possible mRNA-relocalization to ER	-1.02344	1.21384e-13	2.02817	1.6142e-09	not significant	translationally repressed
ENSG00000143797	MBOAT2	ER ↓ Cyt ↓	mRNA down-regulated	-1.21905	2.76769e-15	-6.35761	1.00171e-12	not significant	translationally activated
ENSG00000166337	TAF10	ER ↑ Cyt ↓	possible mRNA-relocalization to ER	-0.707122	4.84345e-07	1.6368	1.25316e-08	not significant	translationally repressed
ENSG00000117500	TMED5	ER ↓ Cyt ↓	mRNA down-regulated	-1.00686	2.32348e-10	-7.53539	8.77947e-13	not significant	translationally activated
ENSG00000164754	RAD21	ER ↓ Cyt ↓	mRNA down-regulated	-1.70088	3.71003e-45	-6.3676	3.05481e-12	not significant	translationally activated
ENSG00000070367	EXOC5	ER ↓ Cyt ↓	mRNA down-regulated	-2.21974	8.30818e-58	-7.38207	1.04828e-12	not significant	translationally activated
ENSG00000151846	PABPC3	ER ↓ Cyt ↓	mRNA down-regulated	-0.74149	3.46435e-08	-4.10563	2.24154e-12	not significant	translationally activated
ENSG00000018510	AGPS	ER ↓ Cyt ↓	mRNA down-regulated	-1.88859	7.4714e-47	-6.30948	2.21183e-12	not significant	translationally activated
ENSG00000112339	HBS1L	ER ↓ Cyt ↓	mRNA down-regulated	-1.41489	2.14299e-30	-6.08045	1.00171e-12	not significant	translationally activated
ENSG00000147155	EBP	ER ↑ Cyt =	other significant	-0.0236144	0.879907	0.821769	3.74348e-05	not significant	translationally repressed
ENSG00000196924	FLNA	ER ↑ Cyt ↓	possible mRNA-relocalization to ER	-0.977423	3.62592e-14	2.57861	2.5316e-09	not significant	translationally repressed
ENSG00000163931	TKT	ER ↑ Cyt ↓	possible mRNA-relocalization to ER	-0.439851	7.13878e-05	2.48061	5.28399e-10	not significant	translationally repressed
ENSG00000103653	CSK	ER ↑ Cyt ↓	possible mRNA-relocalization to ER	-1.36018	5.34933e-26	1.52669	3.15719e-08	not significant	translationally repressed
ENSG00000136813	KIAA0368	ER ↓ Cyt ↓	mRNA down-regulated	-1.22048	1.28418e-22	-4.91025	2.92989e-12	not significant	translationally activated
ENSG00000214026	MRPL23	ER ↑ Cyt ↓	possible mRNA-relocalization to ER	-0.521685	5.53605e-05	1.7806	3.0445e-08	not significant	translationally repressed
ENSG00000197961	ZNF121	ER ↓ Cyt ↓	mRNA down-regulated	-2.29445	6.45078e-48	-6.87489	1.3523e-12	not significant	translationally activated
ENSG00000198836	OPA1	ER ↓ Cyt ↓	mRNA down-regulated	-1.9705	2.35664e-46	-6.84622	8.46145e-12	not significant	translationally activated
ENSG00000163479	SSR2	ER ↑ Cyt =	other significant	-0.251399	0.0646966	0.704871	0.000109504	not significant	translationally repressed
ENSG00000169976	SF3B5	ER ↑ Cyt ↓	possible mRNA-relocalization to ER	-1.33118	5.69911e-26	1.35219	6.02628e-07	not significant	translationally repressed
ENSG00000093000	NUP50	ER ↓ Cyt ↓	mRNA down-regulated	-2.13367	5.93863e-59	-6.52546	8.90706e-13	not significant	translationally activated
ENSG00000117868	ESYT2	ER ↓ Cyt ↑	possible mRNA-relocalization to Cytosol	0.44199	0.0038326	-5.04105	1.03282e-12	not significant	translationally activated
ENSG00000131462	TUBG1	ER ↑ Cyt ↓	possible mRNA-relocalization to ER	-1.18338	1.89045e-23	1.26728	2.29413e-07	not significant	translationally repressed
ENSG00000113658	SMAD5	ER ↓ Cyt ↓	mRNA down-regulated	-2.16126	8.07052e-57	-6.795	1.65572e-12	not significant	translationally activated
ENSG00000197969	VPS13A	ER ↓ Cyt ↓	mRNA down-regulated	-2.47267	8.65614e-50	-7.38439	1.49976e-11	not significant	translationally activated
ENSG00000183011	NAA38	ER ↑ Cyt ↓	possible mRNA-relocalization to ER	-0.878412	4.90509e-10	1.6779	3.58525e-08	not significant	translationally repressed
ENSG00000086504	MRPL28	ER ↑ Cyt ↓	possible mRNA-relocalization to ER	-1.08966	4.48195e-18	1.94707	4.11589e-09	not significant	translationally repressed
ENSG00000143952	VPS54	ER ↓ Cyt ↓	mRNA down-regulated	-1.76652	1.48619e-32	-7.45063	1.26492e-12	not significant	translationally activated
ENSG00000130725	UBE2M	ER ↑ Cyt ↓	possible mRNA-relocalization to ER	-0.988038	7.25053e-16	1.42962	1.99941e-08	not significant	translationally repressed
ENSG00000119383	PPP2R4	ER ↑ Cyt ↓	possible mRNA-relocalization to ER	-1.17546	5.58119e-21	1.45272	1.61119e-08	not significant	translationally repressed
ENSG00000142546	NOSIP	ER ↑ Cyt ↓	possible mRNA-relocalization to ER	-1.11762	8.82039e-16	2.03371	3.88611e-09	not significant	translationally repressed
ENSG00000156990	RPUSD3	ER ↑ Cyt ↓	possible mRNA-relocalization to ER	-0.861299	6.65613e-11	1.89143	7.20209e-10	not significant	translationally repressed
ENSG00000185122	HSF1	ER ↑ Cyt ↓	possible mRNA-relocalization to ER	-1.02567	1.31504e-14	1.45528	5.13954e-08	not significant	translationally repressed
ENSG00000141552	ANAPC11	ER ↑ Cyt ↓	possible mRNA-relocalization to ER	-0.694078	7.1386e-07	1.55168	5.53081e-08	not significant	translationally repressed
ENSG00000169972	PUSL1	ER ↑ Cyt ↓	possible mRNA-relocalization to ER	-1.07891	5.17149e-14	1.77787	5.97739e-09	not significant	translationally repressed
ENSG00000116406	EDEM3	ER ↓ Cyt ↓	mRNA down-regulated	-1.76649	1.92422e-25	-8.14526	1.31729e-12	not significant	translationally activated
ENSG00000244486	SCARF2	ER ↑ Cyt ↓	possible mRNA-relocalization to ER	-0.53022	0.00194321	1.21795	9.90723e-07	not significant	translationally repressed
ENSG00000126602	TRAP1	ER ↑ Cyt ↓	possible mRNA-relocalization to ER	-0.95187	8.92807e-17	2.15448	9.27066e-10	not significant	translationally repressed
ENSG00000170291	ELP5	ER ↑ Cyt ↓	possible mRNA-relocalization to ER	-0.969284	5.70671e-13	1.39954	1.07548e-07	not significant	translationally repressed
ENSG00000103202	NME4	ER ↑ Cyt ↓	possible mRNA-relocalization to ER	-0.870191	2.09634e-13	1.64716	7.18593e-09	not significant	translationally repressed
ENSG00000119326	CTNNAL1	ER ↓ Cyt ↓	mRNA down-regulated	-1.6075	3.31251e-34	-6.23373	1.25736e-12	not significant	translationally activated
ENSG00000179195	ZNF664	ER ↓ Cyt ↓	mRNA down-regulated	-1.33406	2.11653e-32	-5.59281	6.52032e-13	not significant	translationally activated
ENSG00000160213	CSTB	ER ↓ Cyt ↓	mRNA down-regulated	-0.980326	8.93493e-16	-0.356107	0.0179799	not significant	translationally repressed
ENSG00000104853	CLPTM1	ER ↑ Cyt =	other significant	-0.257037	0.0906514	0.673527	0.000448413	not significant	translationally repressed
ENSG00000121892	PDS5A	ER ↓ Cyt ↓	mRNA down-regulated	-1.96155	8.52515e-51	-5.99384	1.40635e-12	not significant	translationally activated
ENSG00000101210	EEF1A2	ER ↑ Cyt ↓	possible mRNA-relocalization to ER	-0.758942	3.63306e-08	2.4077	1.03785e-10	not significant	translationally repressed
ENSG00000119787	ATL2	ER ↓ Cyt ↓	mRNA down-regulated	-1.55962	3.18032e-24	-7.42304	2.36557e-12	not significant	translationally activated
ENSG00000137309	HMGA1	ER ↑ Cyt ↓	possible mRNA-relocalization to ER	-0.784708	5.96972e-13	1.87495	2.69319e-10	not significant	translationally repressed
ENSG00000071553	ATP6AP1	ER ↑ Cyt ↑	mRNA up-regulated	1.3751	1.49162e-18	1.19125	3.33177e-07	not significant	translationally repressed
ENSG00000152601	MBNL1	ER ↓ Cyt ↓	mRNA down-regulated	-2.82467	1.02266e-81	-7.8848	4.8999e-12	not significant	translationally activated
ENSG00000105655	ISYNA1	ER ↑ Cyt ↓	possible mRNA-relocalization to ER	-0.914136	6.74394e-11	2.31346	3.68282e-10	not significant	translationally repressed
ENSG00000169696	ASPSCR1	ER ↑ Cyt ↓	possible mRNA-relocalization to ER	-1.08467	4.76311e-12	2.12317	1.02464e-09	not significant	translationally repressed
ENSG00000169682	SPNS1	ER ↑ Cyt ↑	mRNA up-regulated	0.770027	1.56462e-06	1.24429	6.74123e-07	not significant	translationally repressed
ENSG00000078747	ITCH	ER ↓ Cyt ↓	mRNA down-regulated	-1.5783	9.07525e-31	-6.08924	1.39021e-12	not significant	translationally activated
ENSG00000162607	USP1	ER ↓ Cyt ↓	mRNA down-regulated	-2.74611	2.97161e-101	-7.63672	1.98768e-12	not significant	translationally activated
ENSG00000089693	MLF2	ER ↑ Cyt ↓	possible mRNA-relocalization to ER	-0.908128	2.89097e-13	1.73328	4.42801e-09	not significant	translationally repressed
ENSG00000124198	ARFGEF2	ER ↓ Cyt ↓	mRNA down-regulated	-1.72831	8.64784e-33	-6.22525	1.82512e-12	not significant	translationally activated
ENSG00000083312	TNPO1	ER ↓ Cyt ↓	mRNA down-regulated	-1.71903	1.29904e-41	-6.2034	2.27125e-12	not significant	translationally activated
ENSG00000116670	MAD2L2	ER ↑ Cyt ↓	possible mRNA-relocalization to ER	-0.901874	3.00611e-11	1.65056	1.0721e-08	not significant	translationally repressed
ENSG00000215301	DDX3X	ER ↓ Cyt ↓	mRNA down-regulated	-1.91544	2.3892e-67	-6.21623	1.29225e-12	not significant	translationally activated
ENSG00000116586	LAMTOR2	ER ↑ Cyt ↓	possible mRNA-relocalization to ER	-0.857583	1.2086e-09	0.966707	1.27999e-05	not significant	translationally repressed
ENSG00000100852	ARHGAP5	ER ↓ Cyt ↓	mRNA down-regulated	-3.22203	6.07723e-99	-7.84026	1.0948e-10	not significant	translationally activated
ENSG00000180992	MRPL14	ER ↑ Cyt ↓	possible mRNA-relocalization to ER	-1.32203	6.45054e-22	0.976266	1.31941e-05	not significant	translationally repressed
ENSG00000155959	VBP1	ER ↓ Cyt ↓	mRNA down-regulated	-1.53562	9.40334e-38	-6.66309	8.77947e-13	not significant	translationally activated
ENSG00000072274	TFRC	ER ↓ Cyt ↓	mRNA down-regulated	-0.51355	0.000182207	-6.44243	1.3523e-12	not significant	translationally activated
ENSG00000115524	SF3B1	ER ↓ Cyt ↓	mRNA down-regulated	-1.42839	2.47898e-37	-5.76554	5.26499e-12	not significant	translationally activated
ENSG00000023516	AKAP11	ER ↓ Cyt ↓	mRNA down-regulated	-2.25553	1.37272e-47	-6.86702	2.20534e-12	not significant	translationally activated
ENSG00000104889	RNASEH2A	ER ↑ Cyt ↓	possible mRNA-relocalization to ER	-1.0159	2.46812e-15	1.5734	2.77223e-08	not significant	translationally repressed
ENSG00000204217	BMPR2	ER ↓ Cyt ↓	mRNA down-regulated	-1.60278	9.27654e-21	-6.6104	1.63714e-12	not significant	translationally activated
ENSG00000108443	RPS6KB1	ER ↓ Cyt ↓	mRNA down-regulated	-2.32584	2.60462e-60	-7.0762	1.53806e-12	not significant	translationally activated
ENSG00000196233	LCOR	ER ↓ Cyt ↓	mRNA down-regulated	-2.43746	2.48721e-55	-7.29497	2.50564e-12	not significant	translationally activated
ENSG00000106400	ZNHIT1	ER ↑ Cyt ↓	possible mRNA-relocalization to ER	-0.827191	1.91616e-09	1.52549	5.34458e-08	not significant	translationally repressed
ENSG00000178719	GRINA	ER ↑ Cyt =	other significant	0.200966	0.173353	1.15805	1.35484e-06	not significant	translationally repressed
ENSG00000111530	CAND1	ER ↓ Cyt ↓	mRNA down-regulated	-1.63958	1.29542e-43	-6.52344	2.7702e-12	not significant	translationally activated
ENSG00000046604	DSG2	ER ↓ Cyt =	other significant	0.123917	0.425125	-6.21257	3.66457e-12	not significant	translationally activated
ENSG00000079462	PAFAH1B3	ER ↑ Cyt ↓	possible mRNA-relocalization to ER	-0.920563	1.90811e-10	2.00803	8.61333e-10	not significant	translationally repressed
ENSG00000137700	SLC37A4	ER ↑ Cyt =	other significant	0.0647055	0.680317	1.48044	2.85395e-08	not significant	translationally repressed
ENSG00000183336	BOLA2	ER ↑ Cyt ↓	possible mRNA-relocalization to ER	-0.935536	3.39272e-11	1.49391	1.71138e-07	not significant	translationally repressed
ENSG00000181029	TRAPPC5	ER ↑ Cyt ↓	possible mRNA-relocalization to ER	-0.685457	3.07138e-06	1.55332	1.24142e-07	not significant	translationally repressed
ENSG00000177225	PDDC1	ER ↑ Cyt ↓	possible mRNA-relocalization to ER	-1.12023	2.65984e-15	1.21121	4.48966e-07	not significant	translationally repressed
ENSG00000102893	PHKB	ER ↓ Cyt ↓	mRNA down-regulated	-1.40363	1.39292e-23	-5.88144	1.43801e-12	not significant	translationally activated
ENSG00000108582	CPD	ER ↓ Cyt =	other significant	-0.177707	0.298367	-6.83493	1.34223e-12	not significant	translationally activated
ENSG00000187778	MCRS1	ER ↑ Cyt ↓	possible mRNA-relocalization to ER	-1.38211	5.02992e-28	1.39791	3.94902e-08	not significant	translationally repressed
ENSG00000173272	MZT2A	ER ↑ Cyt ↓	possible mRNA-relocalization to ER	-0.380296	0.00681019	1.76684	1.83905e-08	not significant	translationally repressed
ENSG00000100116	GCAT	ER ↑ Cyt ↓	possible mRNA-relocalization to ER	-0.774224	1.12135e-07	1.92265	1.70602e-09	not significant	translationally repressed
ENSG00000134313	KIDINS220	ER ↓ Cyt ↓	mRNA down-regulated	-0.659305	5.25313e-05	-6.2738	5.09637e-12	not significant	translationally activated
ENSG00000130396	MLLT4	ER ↓ Cyt ↓	mRNA down-regulated	-1.41328	1.1749e-24	-5.2472	5.71224e-12	not significant	translationally activated
ENSG00000117592	PRDX6	ER ↑ Cyt ↓	possible mRNA-relocalization to ER	-0.800802	6.82605e-14	0.410115	0.00391736	not significant	translationally repressed
ENSG00000106348	IMPDH1	ER ↑ Cyt ↓	possible mRNA-relocalization to ER	-1.54145	1.55575e-29	1.09811	1.54034e-06	not significant	translationally repressed
ENSG00000137492	PRKRIR	ER ↓ Cyt ↓	mRNA down-regulated	-1.98866	2.3247e-47	-6.78558	9.67892e-13	not significant	translationally activated
ENSG00000070214	SLC44A1	ER ↓ Cyt =	other significant	-0.186844	0.255564	-6.29064	9.52239e-13	not significant	translationally activated
ENSG00000155096	AZIN1	ER ↓ Cyt ↓	mRNA down-regulated	-1.61933	8.83476e-40	-5.67559	1.43801e-12	not significant	translationally activated
ENSG00000188986	NELFB	ER ↑ Cyt ↓	possible mRNA-relocalization to ER	-1.54553	7.12072e-31	1.13126	6.01122e-07	not significant	translationally repressed
ENSG00000213719	CLIC1	ER ↑ Cyt ↓	possible mRNA-relocalization to ER	-0.833271	2.87078e-11	0.3309	0.0231214	not significant	translationally repressed
ENSG00000105223	PLD3	ER ↑ Cyt =	other significant	-0.00662483	0.966761	1.66918	6.50122e-09	not significant	translationally repressed
ENSG00000100731	PCNX	ER ↓ Cyt ↓	mRNA down-regulated	-1.3715	6.86025e-18	-5.69547	1.56316e-12	not significant	translationally activated
ENSG00000125534	PPDPF	ER ↑ Cyt ↓	possible mRNA-relocalization to ER	-0.647096	5.91312e-07	1.61087	2.44801e-08	not significant	translationally repressed
ENSG00000095059	DHPS	ER ↑ Cyt ↓	possible mRNA-relocalization to ER	-0.847398	7.92838e-09	1.75032	4.64342e-09	not significant	translationally repressed
ENSG00000064313	TAF2	ER ↓ Cyt ↓	mRNA down-regulated	-1.71133	1.23169e-36	-6.47786	1.7578e-12	not significant	translationally activated
ENSG00000024526	DEPDC1	ER ↓ Cyt ↓	mRNA down-regulated	-2.5282	5.39671e-72	-7.95435	1.69578e-12	not significant	translationally activated
ENSG00000160783	PMF1	ER ↑ Cyt ↓	possible mRNA-relocalization to ER	-0.767091	3.68184e-09	1.19326	5.20535e-07	not significant	translationally repressed
ENSG00000275052	PPP4R3B	ER ↓ Cyt ↓	mRNA down-regulated	-2.17786	2.4484e-52	-7.2509	1.39021e-12	not significant	translationally activated
ENSG00000028203	VEZT	ER ↓ Cyt ↓	mRNA down-regulated	-1.93871	2.94772e-36	-7.30745	1.64489e-12	not significant	translationally activated
ENSG00000178202	KDELC2	ER ↓ Cyt ↓	mRNA down-regulated	-0.61096	6.8308e-05	-6.21642	8.77947e-13	not significant	translationally activated
ENSG00000108395	TRIM37	ER ↓ Cyt ↓	mRNA down-regulated	-1.50311	3.37459e-27	-6.11744	1.4029e-12	not significant	translationally activated
ENSG00000128283	CDC42EP1	ER ↑ Cyt ↓	possible mRNA-relocalization to ER	-1.56375	8.79319e-34	1.32145	1.08015e-07	not significant	translationally repressed
ENSG00000083520	DIS3	ER ↓ Cyt ↓	mRNA down-regulated	-2.33767	1.31662e-78	-6.76171	5.24535e-12	not significant	translationally activated
ENSG00000129255	MPDU1	ER ↑ Cyt =	other significant	0.0124201	0.937525	0.806896	5.15097e-05	not significant	translationally repressed
ENSG00000187109	NAP1L1	ER ↓ Cyt ↓	mRNA down-regulated	-1.32343	2.84589e-35	-5.02614	1.86554e-12	not significant	translationally activated
ENSG00000108604	SMARCD2	ER ↑ Cyt ↓	possible mRNA-relocalization to ER	-1.0682	8.24701e-18	1.43135	2.32917e-08	not significant	translationally repressed
ENSG00000111371	SLC38A1	ER ↓ Cyt ↓	mRNA down-regulated	-1.23041	2.61929e-18	-7.04098	8.91638e-13	not significant	translationally activated
ENSG00000087338	GMCL1	ER ↓ Cyt ↓	mRNA down-regulated	-1.62141	6.96038e-30	-7.11234	1.12705e-12	not significant	translationally activated
ENSG00000126016	AMOT	ER ↓ Cyt ↓	mRNA down-regulated	-1.30992	5.82934e-26	-4.52833	2.45046e-12	not significant	translationally activated
ENSG00000198743	SLC5A3	ER ↓ Cyt ↓	mRNA down-regulated	-1.31828	7.10939e-14	-7.32945	2.37357e-12	not significant	translationally activated
ENSG00000204673	AKT1S1	ER ↑ Cyt ↓	possible mRNA-relocalization to ER	-1.12382	5.25967e-18	1.39504	4.58308e-08	not significant	translationally repressed
ENSG00000166595	FAM96B	ER ↑ Cyt ↓	possible mRNA-relocalization to ER	-0.994928	1.48744e-12	1.21053	5.28432e-07	not significant	translationally repressed
ENSG00000198055	GRK6	ER ↑ Cyt ↓	possible mRNA-relocalization to ER	-1.40051	1.80815e-27	1.30945	1.32473e-07	not significant	translationally repressed
ENSG00000127334	DYRK2	ER ↓ Cyt ↓	mRNA down-regulated	-2.16491	6.64212e-51	-6.17847	1.17847e-12	not significant	translationally activated
ENSG00000138071	ACTR2	ER ↓ Cyt ↓	mRNA down-regulated	-1.53662	2.97655e-41	-5.8259	2.08741e-12	not significant	translationally activated
ENSG00000197785	ATAD3A	ER ↑ Cyt ↓	possible mRNA-relocalization to ER	-1.11006	6.31411e-18	1.64066	9.03891e-09	not significant	translationally repressed
ENSG00000196961	AP2A1	ER ↑ Cyt ↓	possible mRNA-relocalization to ER	-1.315	7.51224e-23	1.69368	1.52946e-08	not significant	translationally repressed
ENSG00000118496	FBXO30	ER ↓ Cyt ↓	mRNA down-regulated	-2.55273	1.14381e-59	-7.25821	8.41644e-12	not significant	translationally activated
ENSG00000065243	PKN2	ER ↓ Cyt ↓	mRNA down-regulated	-1.84207	1.66442e-34	-7.12215	1.04915e-11	not significant	translationally activated
ENSG00000172869	DMXL1	ER ↓ Cyt ↓	mRNA down-regulated	-2.08061	7.95071e-40	-6.89435	7.0531e-12	not significant	translationally activated
ENSG00000175334	BANF1	ER ↑ Cyt ↓	possible mRNA-relocalization to ER	-1.06888	9.19339e-20	1.46856	1.04383e-08	not significant	translationally repressed
ENSG00000148308	GTF3C5	ER ↑ Cyt ↓	possible mRNA-relocalization to ER	-1.21853	1.77825e-21	1.29591	5.82296e-08	not significant	translationally repressed
ENSG00000104886	PLEKHJ1	ER ↑ Cyt ↓	possible mRNA-relocalization to ER	-0.733411	9.40876e-08	1.44929	7.07461e-08	not significant	translationally repressed
ENSG00000062582	MRPS24	ER ↑ Cyt ↓	possible mRNA-relocalization to ER	-0.755385	3.96934e-09	1.65102	1.63006e-08	not significant	translationally repressed
ENSG00000139546	TARBP2	ER ↑ Cyt ↓	possible mRNA-relocalization to ER	-1.44307	9.19706e-24	1.4096	8.17739e-08	not significant	translationally repressed
ENSG00000105583	WDR83OS	ER ↑ Cyt ↓	possible mRNA-relocalization to ER	-0.572701	1.83111e-05	1.28047	2.30852e-07	not significant	translationally repressed
ENSG00000130204	TOMM40	ER ↑ Cyt ↓	possible mRNA-relocalization to ER	-0.912174	1.16471e-13	0.807389	2.28817e-05	not significant	translationally repressed
ENSG00000148334	PTGES2	ER ↑ Cyt ↓	possible mRNA-relocalization to ER	-1.05759	3.76522e-15	1.49791	2.62198e-08	not significant	translationally repressed
ENSG00000175634	RPS6KB2	ER ↑ Cyt ↓	possible mRNA-relocalization to ER	-1.00264	1.47425e-13	1.78498	9.18394e-09	not significant	translationally repressed
ENSG00000068878	PSME4	ER ↓ Cyt ↓	mRNA down-regulated	-1.25521	2.93532e-24	-5.93389	3.40807e-12	not significant	translationally activated
ENSG00000214160	ALG3	ER ↑ Cyt =	other significant	-0.220828	0.163204	1.16304	9.50935e-07	not significant	translationally repressed
ENSG00000102882	MAPK3	ER ↑ Cyt ↓	possible mRNA-relocalization to ER	-0.98944	5.53372e-13	1.85924	4.03461e-09	not significant	translationally repressed
ENSG00000130305	NSUN5	ER ↑ Cyt ↓	possible mRNA-relocalization to ER	-1.32723	1.0189e-19	1.71033	9.07406e-09	not significant	translationally repressed
ENSG00000155850	SLC26A2	ER ↓ Cyt ↓	mRNA down-regulated	-0.8842	3.61253e-07	-6.97726	1.7578e-12	not significant	translationally activated
ENSG00000228716	DHFR	ER ↓ Cyt ↓	mRNA down-regulated	-1.63666	4.6609e-49	-5.128	9.06319e-13	not significant	translationally activated
ENSG00000187735	TCEA1	ER ↓ Cyt ↓	mRNA down-regulated	-1.56639	1.03777e-35	-6.20565	1.17947e-12	not significant	translationally activated
ENSG00000161813	LARP4	ER ↓ Cyt ↓	mRNA down-regulated	-2.3471	2.63422e-63	-6.65823	2.7702e-12	not significant	translationally activated
ENSG00000149823	VPS51	ER ↑ Cyt ↓	possible mRNA-relocalization to ER	-1.21814	1.60028e-18	1.82351	2.00702e-09	not significant	translationally repressed
ENSG00000105676	ARMC6	ER ↑ Cyt ↓	possible mRNA-relocalization to ER	-1.61595	9.76616e-34	1.4952	3.44651e-08	not significant	translationally repressed
ENSG00000180008	SOCS4	ER ↓ Cyt ↓	mRNA down-regulated	-3.08158	2.12291e-81	-7.8426	2.82412e-12	not significant	translationally activated
ENSG00000133612	AGAP3	ER ↑ Cyt ↓	possible mRNA-relocalization to ER	-1.35227	1.69232e-24	1.04544	3.23482e-06	not significant	translationally repressed
ENSG00000170759	KIF5B	ER ↓ Cyt ↓	mRNA down-regulated	-2.49442	2.29408e-78	-6.56663	1.46894e-11	not significant	translationally activated
ENSG00000174010	KLHL15	ER ↓ Cyt ↓	mRNA down-regulated	-2.11206	1.32622e-45	-6.92162	3.99516e-12	not significant	translationally activated
ENSG00000069956	MAPK6	ER ↓ Cyt ↓	mRNA down-regulated	-1.94651	1.60174e-45	-7.70104	3.075e-12	not significant	translationally activated
ENSG00000102081	FMR1	ER ↓ Cyt ↓	mRNA down-regulated	-2.25225	1.16065e-62	-6.75615	1.84672e-12	not significant	translationally activated
ENSG00000167645	YIF1B	ER ↑ Cyt ↑	mRNA up-regulated	0.521406	0.00138287	1.57219	2.20358e-08	not significant	translationally repressed
ENSG00000100934	SEC23A	ER ↓ Cyt ↓	mRNA down-regulated	-1.37862	3.84767e-28	-5.64525	5.80073e-12	not significant	translationally activated
ENSG00000170638	TRABD	ER ↑ Cyt ↓	possible mRNA-relocalization to ER	-1.03371	1.87685e-13	1.22753	3.85298e-07	not significant	translationally repressed
ENSG00000100241	SBF1	ER ↑ Cyt ↓	possible mRNA-relocalization to ER	-1.62879	5.87732e-37	1.28396	4.31085e-06	not significant	translationally repressed
ENSG00000131263	RLIM	ER ↓ Cyt ↓	mRNA down-regulated	-2.06565	6.13137e-55	-6.47247	9.91115e-13	not significant	translationally activated
ENSG00000164054	SHISA5	ER ↑ Cyt ↓	possible mRNA-relocalization to ER	-1.01355	9.4688e-15	0.965913	5.86572e-06	not significant	translationally repressed
ENSG00000144369	FAM171B	ER ↓ Cyt ↓	mRNA down-regulated	-1.66661	2.39984e-17	-7.94921	6.91142e-12	not significant	translationally activated
ENSG00000124155	PIGT	ER ↑ Cyt ↑	mRNA up-regulated	1.0904	9.34394e-12	1.23532	2.9612e-07	not significant	translationally repressed
ENSG00000127884	ECHS1	ER ↑ Cyt ↓	possible mRNA-relocalization to ER	-0.837072	8.01936e-13	0.589987	0.000264672	not significant	translationally repressed
ENSG00000071889	FAM3A	ER ↑ Cyt ↓	possible mRNA-relocalization to ER	-0.48645	0.00117964	1.57072	1.71229e-08	not significant	translationally repressed
ENSG00000100348	TXN2	ER ↑ Cyt ↓	possible mRNA-relocalization to ER	-1.01518	2.31591e-16	1.29866	7.09659e-08	not significant	translationally repressed
ENSG00000114346	ECT2	ER ↓ Cyt ↓	mRNA down-regulated	-2.21747	5.69596e-60	-7.37081	3.34678e-11	not significant	translationally activated
ENSG00000122591	FAM126A	ER ↓ Cyt ↓	mRNA down-regulated	-1.82562	5.16958e-35	-6.25809	1.78763e-12	not significant	translationally activated
ENSG00000136271	DDX56	ER ↑ Cyt ↓	possible mRNA-relocalization to ER	-1.38056	1.05396e-27	1.28437	1.53714e-07	not significant	translationally repressed
ENSG00000163539	CLASP2	ER ↓ Cyt ↓	mRNA down-regulated	-1.31971	7.13967e-24	-5.72205	3.24954e-12	not significant	translationally activated
ENSG00000147677	EIF3H	ER ↓ Cyt ↓	mRNA down-regulated	-0.756862	1.06853e-10	-4.71236	1.3523e-12	not significant	translationally activated
ENSG00000185504	FAAP100	ER ↑ Cyt ↓	possible mRNA-relocalization to ER	-1.39091	9.05261e-23	1.41747	2.24268e-07	not significant	translationally repressed
ENSG00000161671	EMC10	ER ↑ Cyt ↑	mRNA up-regulated	1.2827	6.72377e-16	0.956325	7.31939e-06	not significant	translationally repressed
ENSG00000138095	LRPPRC	ER ↓ Cyt ↓	mRNA down-regulated	-1.02582	2.68404e-19	-5.29114	4.44379e-12	not significant	translationally activated
ENSG00000168615	ADAM9	ER ↓ Cyt ↓	mRNA down-regulated	-1.14613	9.26018e-12	-6.89315	3.7549e-12	not significant	translationally activated
ENSG00000135776	ABCB10	ER ↓ Cyt ↓	mRNA down-regulated	-1.05434	8.94213e-12	-5.75348	1.33838e-12	not significant	translationally activated
ENSG00000061676	NCKAP1	ER ↓ Cyt ↓	mRNA down-regulated	-1.84074	2.20231e-47	-6.20817	1.85731e-12	not significant	translationally activated
ENSG00000164898	C7orf55	ER ↑ Cyt ↓	possible mRNA-relocalization to ER	-0.837789	7.28474e-09	1.27266	2.42337e-07	not significant	translationally repressed
ENSG00000100300	TSPO	ER ↑ Cyt ↓	possible mRNA-relocalization to ER	-0.42232	0.00458532	2.10249	1.80224e-09	not significant	translationally repressed
ENSG00000029725	RABEP1	ER ↓ Cyt ↓	mRNA down-regulated	-2.07605	3.74893e-58	-5.44495	9.06319e-13	not significant	translationally activated
ENSG00000116221	MRPL37	ER ↑ Cyt ↓	possible mRNA-relocalization to ER	-0.821231	1.10802e-13	1.18887	1.47642e-07	not significant	translationally repressed
ENSG00000167792	NDUFV1	ER ↑ Cyt ↓	possible mRNA-relocalization to ER	-0.824787	1.56989e-11	2.02267	1.35597e-09	not significant	translationally repressed
ENSG00000104522	TSTA3	ER ↑ Cyt ↓	possible mRNA-relocalization to ER	-0.795998	5.48133e-08	1.89456	1.72703e-09	not significant	translationally repressed
ENSG00000175416	CLTB	ER ↑ Cyt ↓	possible mRNA-relocalization to ER	-0.765889	1.71014e-08	1.54343	1.92497e-08	not significant	translationally repressed
ENSG00000100297	MCM5	ER ↑ Cyt ↓	possible mRNA-relocalization to ER	-1.19011	2.80777e-23	2.47058	4.02783e-10	not significant	translationally repressed
ENSG00000182199	SHMT2	ER ↑ Cyt ↓	possible mRNA-relocalization to ER	-0.714087	1.82507e-09	2.46404	7.01671e-11	not significant	translationally repressed
ENSG00000198862	LTN1	ER ↓ Cyt ↓	mRNA down-regulated	-2.27055	2.88671e-51	-7.63531	3.34678e-11	not significant	translationally activated
ENSG00000105254	TBCB	ER ↑ Cyt ↓	possible mRNA-relocalization to ER	-0.814295	5.14617e-10	1.32963	7.52905e-08	not significant	translationally repressed
ENSG00000100664	EIF5	ER ↓ Cyt ↓	mRNA down-regulated	-1.45591	1.84309e-38	-6.1013	1.17947e-12	not significant	translationally activated
ENSG00000123159	GIPC1	ER ↑ Cyt ↓	possible mRNA-relocalization to ER	-1.18448	6.29481e-18	1.72848	2.82547e-09	not significant	translationally repressed
ENSG00000152455	SUV39H2	ER ↓ Cyt ↓	mRNA down-regulated	-1.96525	1.42779e-38	-6.99262	2.52489e-12	not significant	translationally activated
ENSG00000147649	MTDH	ER ↓ Cyt ↓	mRNA down-regulated	-0.861038	3.54518e-08	-7.12046	1.90014e-12	not significant	translationally activated
ENSG00000125912	NCLN	ER ↑ Cyt ↓	possible mRNA-relocalization to ER	-0.452298	0.0042929	0.9578	1.09949e-05	not significant	translationally repressed
ENSG00000005812	FBXL3	ER ↓ Cyt ↓	mRNA down-regulated	-2.89921	2.63755e-90	-7.51404	1.73848e-12	not significant	translationally activated
ENSG00000005882	PDK2	ER ↑ Cyt ↓	possible mRNA-relocalization to ER	-1.05919	3.063e-13	1.50769	2.74339e-08	not significant	translationally repressed
ENSG00000133704	IPO8	ER ↓ Cyt ↓	mRNA down-regulated	-1.36096	4.75673e-26	-6.22305	1.67125e-12	not significant	translationally activated
ENSG00000079616	KIF22	ER ↑ Cyt ↓	possible mRNA-relocalization to ER	-1.05595	5.79647e-17	2.01743	1.58133e-09	not significant	translationally repressed
ENSG00000141027	NCOR1	ER ↓ Cyt ↓	mRNA down-regulated	-1.89043	2.36407e-49	-4.87113	1.54393e-12	not significant	translationally activated
ENSG00000150990	DHX37	ER ↑ Cyt ↓	possible mRNA-relocalization to ER	-1.74033	9.94394e-41	1.38765	2.82377e-07	not significant	translationally repressed
ENSG00000160410	SHKBP1	ER ↑ Cyt ↓	possible mRNA-relocalization to ER	-1.17089	6.39157e-16	1.86877	2.56979e-09	not significant	translationally repressed
ENSG00000102109	PCSK1N	ER ↑ Cyt ↑	mRNA up-regulated	1.93088	3.17734e-24	1.81776	8.53418e-09	not significant	translationally repressed
ENSG00000139637	C12orf10	ER ↑ Cyt ↓	possible mRNA-relocalization to ER	-1.03434	4.50791e-13	1.97762	8.39078e-10	not significant	translationally repressed
ENSG00000070961	ATP2B1	ER ↓ Cyt ↓	mRNA down-regulated	-1.14286	7.56144e-12	-7.42614	5.50401e-12	not significant	translationally activated
ENSG00000143924	EML4	ER ↓ Cyt ↓	mRNA down-regulated	-1.5071	3.64421e-31	-6.31291	4.51327e-12	not significant	translationally activated
ENSG00000108344	PSMD3	ER ↑ Cyt ↓	possible mRNA-relocalization to ER	-0.915428	1.25189e-14	1.70632	3.38858e-08	not significant	translationally repressed
ENSG00000188229	TUBB4B	ER ↑ Cyt ↓	possible mRNA-relocalization to ER	-1.54005	4.40287e-42	1.44898	7.11352e-07	not significant	translationally repressed
ENSG00000175130	MARCKSL1	ER ↑ Cyt ↓	possible mRNA-relocalization to ER	-0.930477	3.32484e-18	1.20544	9.17753e-08	not significant	translationally repressed
ENSG00000007541	PIGQ	ER ↑ Cyt =	other significant	-0.03277	0.844689	1.69875	9.93033e-09	not significant	translationally repressed
ENSG00000086712	TXLNG	ER ↓ Cyt ↓	mRNA down-regulated	-2.12795	6.70895e-57	-6.87149	1.60764e-12	not significant	translationally activated
ENSG00000157741	UBN2	ER ↓ Cyt ↓	mRNA down-regulated	-2.30763	8.59758e-54	-6.02197	1.49825e-12	not significant	translationally activated
ENSG00000164896	FASTK	ER ↑ Cyt ↓	possible mRNA-relocalization to ER	-1.08615	3.72534e-14	1.71655	1.21615e-08	not significant	translationally repressed
ENSG00000142186	SCYL1	ER ↑ Cyt ↓	possible mRNA-relocalization to ER	-1.30187	2.58059e-23	1.80471	2.84859e-09	not significant	translationally repressed
ENSG00000133243	BTBD2	ER ↑ Cyt ↓	possible mRNA-relocalization to ER	-1.19087	1.48113e-19	1.57801	5.27902e-08	not significant	translationally repressed
ENSG00000179456	ZBTB18	ER ↓ Cyt ↓	mRNA down-regulated	-2.36852	5.12956e-57	-6.08786	1.27047e-12	not significant	translationally activated
ENSG00000155229	MMS19	ER ↑ Cyt ↓	possible mRNA-relocalization to ER	-1.13348	9.27542e-18	1.37816	1.685e-07	not significant	translationally repressed
ENSG00000030582	GRN	ER ↑ Cyt ↑	mRNA up-regulated	1.12135	1.33648e-11	1.35111	3.13031e-07	not significant	translationally repressed
ENSG00000110711	AIP	ER ↑ Cyt ↓	possible mRNA-relocalization to ER	-1.07768	7.91031e-14	1.80857	4.50424e-09	not significant	translationally repressed
ENSG00000153201	RANBP2	ER ↓ Cyt ↓	mRNA down-regulated	-2.37064	5.22297e-62	-7.01604	4.29177e-11	not significant	translationally activated
ENSG00000123353	ORMDL2	all other	not significant	0.178407	0.324719	0.3228	0.0643693	not significant	translationally repressed
ENSG00000120438	TCP1	ER ↓ Cyt ↓	mRNA down-regulated	-1.02424	3.63798e-23	-4.93084	1.17947e-12	not significant	translationally activated
ENSG00000132471	WBP2	ER ↑ Cyt ↓	possible mRNA-relocalization to ER	-1.13744	1.81149e-18	1.55532	6.58654e-08	not significant	translationally repressed
ENSG00000169710	FASN	ER ↑ Cyt ↓	possible mRNA-relocalization to ER	-1.35003	5.97386e-35	2.00639	6.06372e-08	not significant	translationally repressed
ENSG00000115020	PIKFYVE	ER ↓ Cyt ↓	mRNA down-regulated	-1.77051	1.46013e-31	-6.30749	4.45224e-12	not significant	translationally activated
ENSG00000171159	C9orf16	ER ↑ Cyt ↓	possible mRNA-relocalization to ER	-0.614954	2.50451e-05	2.24994	9.99832e-10	not significant	translationally repressed
ENSG00000163428	LRRC58	ER ↓ Cyt ↓	mRNA down-regulated	-2.81593	4.32916e-93	-6.36963	1.54393e-12	not significant	translationally activated
ENSG00000105176	URI1	ER ↓ Cyt ↓	mRNA down-regulated	-2.0803	5.22207e-52	-6.04807	9.40091e-13	not significant	translationally activated
ENSG00000136942	RPL35	ER ↑ Cyt ↓	possible mRNA-relocalization to ER	-0.782725	3.51627e-13	1.05231	3.05399e-06	not significant	translationally repressed
ENSG00000187240	DYNC2H1	ER ↓ Cyt ↓	mRNA down-regulated	-1.92614	6.78591e-40	-7.25693	1.02139e-11	not significant	translationally activated
ENSG00000087470	DNM1L	ER ↓ Cyt ↓	mRNA down-regulated	-1.45681	4.0151e-29	-6.12498	2.32054e-12	not significant	translationally activated
ENSG00000137414	FAM8A1	ER ↓ Cyt ↓	mRNA down-regulated	-1.51805	4.41649e-24	-7.52057	9.67892e-13	not significant	translationally activated
ENSG00000089006	SNX5	ER ↓ Cyt ↓	mRNA down-regulated	-1.32998	9.16357e-28	-5.21319	8.91638e-13	not significant	translationally activated
ENSG00000121644	DESI2	ER ↓ Cyt ↓	mRNA down-regulated	-1.5397	1.50432e-37	-5.69895	8.77947e-13	not significant	translationally activated
ENSG00000173852	DPY19L1	ER ↓ Cyt =	other significant	-0.0912789	0.596969	-6.48809	1.77869e-12	not significant	translationally activated
ENSG00000189306	RRP7A	ER ↑ Cyt ↓	possible mRNA-relocalization to ER	-1.25481	9.66549e-24	1.29689	1.54931e-07	not significant	translationally repressed
ENSG00000172466	ZNF24	ER ↓ Cyt ↓	mRNA down-regulated	-2.59536	5.36906e-93	-7.03567	1.17947e-12	not significant	translationally activated
ENSG00000176853	FAM91A1	ER ↓ Cyt ↓	mRNA down-regulated	-1.73945	1.99215e-33	-7.29211	6.4722e-12	not significant	translationally activated
ENSG00000134758	RNF138	ER ↓ Cyt ↓	mRNA down-regulated	-2.09448	2.95829e-58	-6.79336	1.25736e-12	not significant	translationally activated
ENSG00000072364	AFF4	ER ↓ Cyt ↓	mRNA down-regulated	-1.96289	1.68056e-47	-6.74939	2.89649e-12	not significant	translationally activated
ENSG00000113161	HMGCR	ER ↓ Cyt =	other significant	0.066445	0.685263	-6.18603	2.00037e-12	not significant	translationally activated
ENSG00000214253	FIS1	ER ↑ Cyt ↓	possible mRNA-relocalization to ER	-0.885903	1.95849e-10	1.08865	4.48391e-06	not significant	translationally repressed
ENSG00000124207	CSE1L	ER ↓ Cyt ↓	mRNA down-regulated	-1.2397	1.00346e-29	-5.74084	1.40652e-12	not significant	translationally activated
ENSG00000104823	ECH1	ER ↑ Cyt ↓	possible mRNA-relocalization to ER	-0.846342	9.04381e-10	1.93463	1.33167e-09	not significant	translationally repressed
ENSG00000102901	CENPT	ER ↑ Cyt ↓	possible mRNA-relocalization to ER	-0.733807	1.00432e-06	2.34439	4.88885e-10	not significant	translationally repressed
ENSG00000075234	TTC38	ER ↑ Cyt ↓	possible mRNA-relocalization to ER	-1.19981	1.1478e-16	1.58695	2.45001e-08	not significant	translationally repressed
ENSG00000118046	STK11	ER ↑ Cyt ↓	possible mRNA-relocalization to ER	-1.31339	9.21981e-21	0.87714	1.52102e-05	not significant	translationally repressed
ENSG00000068120	COASY	ER ↑ Cyt ↓	possible mRNA-relocalization to ER	-1.29305	2.64856e-23	1.12872	4.76622e-07	not significant	translationally repressed
ENSG00000155561	NUP205	ER ↓ Cyt ↓	mRNA down-regulated	-1.03466	2.32909e-20	-4.43066	3.86864e-12	not significant	translationally activated
ENSG00000172009	THOP1	ER ↑ Cyt ↓	possible mRNA-relocalization to ER	-1.45817	1.38873e-28	1.71508	8.31863e-09	not significant	translationally repressed
ENSG00000167658	EEF2	ER ↑ Cyt ↓	possible mRNA-relocalization to ER	-1.03027	3.65064e-31	1.62142	4.87402e-08	not significant	translationally repressed
ENSG00000102908	NFAT5	ER ↓ Cyt ↓	mRNA down-regulated	-1.82363	8.98144e-34	-6.48731	1.27047e-12	not significant	translationally activated
ENSG00000172292	CERS6	ER ↓ Cyt =	other significant	0.177315	0.28262	-6.04651	9.06319e-13	not significant	translationally activated
ENSG00000174839	DENND6A	ER ↓ Cyt ↓	mRNA down-regulated	-1.69332	5.03602e-33	-7.20063	1.3523e-12	not significant	translationally activated
ENSG00000177565	TBL1XR1	ER ↓ Cyt ↓	mRNA down-regulated	-1.7803	2.57595e-31	-6.82344	5.44719e-12	not significant	translationally activated
ENSG00000206503	HLA-A	ER ↑ Cyt ↑	mRNA up-regulated	2.2303	2.62495e-43	1.57746	6.17361e-09	not significant	translationally repressed
ENSG00000132254	ARFIP2	ER ↑ Cyt ↓	possible mRNA-relocalization to ER	-1.15407	1.96579e-19	0.816871	2.34212e-05	not significant	translationally repressed
ENSG00000172845	SP3	ER ↓ Cyt ↓	mRNA down-regulated	-2.63494	6.77446e-75	-7.28737	1.39021e-12	not significant	translationally activated
ENSG00000120008	WDR11	ER ↓ Cyt ↓	mRNA down-regulated	-1.06159	1.71751e-15	-5.46396	1.63714e-12	not significant	translationally activated
ENSG00000175756	AURKAIP1	ER ↑ Cyt ↓	possible mRNA-relocalization to ER	-0.806035	2.96527e-10	1.83363	4.12582e-09	not significant	translationally repressed
ENSG00000131023	LATS1	ER ↓ Cyt ↓	mRNA down-regulated	-2.46019	6.68546e-63	-6.63694	2.41796e-12	not significant	translationally activated
ENSG00000196923	PDLIM7	ER ↑ Cyt ↓	possible mRNA-relocalization to ER	-0.804348	9.79214e-08	2.17783	4.67452e-10	not significant	translationally repressed
ENSG00000187772	LIN28B	ER ↓ Cyt ↓	mRNA down-regulated	-2.38797	7.64058e-74	-7.53542	1.25736e-12	not significant	translationally activated
ENSG00000143815	LBR	ER ↓ Cyt =	other significant	0.223089	0.120169	-5.65921	1.27047e-12	not significant	translationally activated
ENSG00000204394	VARS	ER ↑ Cyt ↓	possible mRNA-relocalization to ER	-1.28121	2.56424e-25	2.62299	2.39529e-10	not significant	translationally repressed
ENSG00000112651	MRPL2	ER ↑ Cyt ↓	possible mRNA-relocalization to ER	-0.942332	6.39596e-12	1.79837	2.87677e-09	not significant	translationally repressed
ENSG00000172428	MYEOV2	ER ↑ Cyt ↓	possible mRNA-relocalization to ER	-0.735923	8.52366e-08	1.12515	4.63238e-06	not significant	translationally repressed
ENSG00000105438	KDELR1	ER ↑ Cyt ↑	mRNA up-regulated	1.22624	3.99774e-19	0.696968	0.000182794	not significant	translationally repressed
ENSG00000134809	TIMM10	ER ↑ Cyt ↓	possible mRNA-relocalization to ER	-1.18322	7.81664e-17	1.11689	4.46112e-06	not significant	translationally repressed
ENSG00000165288	BRWD3	ER ↓ Cyt ↓	mRNA down-regulated	-2.3676	1.09494e-54	-6.92294	1.476e-11	not significant	translationally activated
ENSG00000183520	UTP11L	ER ↑ Cyt ↓	possible mRNA-relocalization to ER	-1.59699	2.27064e-32	1.93574	3.42868e-08	not significant	translationally repressed
ENSG00000142731	PLK4	ER ↓ Cyt ↓	mRNA down-regulated	-2.73189	5.89028e-72	-8.3002	1.78763e-12	not significant	translationally activated
ENSG00000171862	PTEN	ER ↓ Cyt ↓	mRNA down-regulated	-2.36114	2.83233e-56	-6.78892	1.82512e-12	not significant	translationally activated
ENSG00000109606	DHX15	ER ↓ Cyt ↓	mRNA down-regulated	-1.31103	1.60361e-29	-5.37509	3.89557e-12	not significant	translationally activated
ENSG00000177707	PVRL3	ER ↓ Cyt ↓	mRNA down-regulated	-1.41818	3.62517e-13	-7.88304	5.80073e-12	not significant	translationally activated
ENSG00000105723	GSK3A	ER ↑ Cyt ↓	possible mRNA-relocalization to ER	-1.25831	1.61557e-23	1.25637	2.42082e-07	not significant	translationally repressed
ENSG00000198715	GLMP	ER ↑ Cyt =	other significant	0.177847	0.271378	1.26232	2.68321e-07	not significant	translationally repressed
ENSG00000083857	FAT1	ER ↓ Cyt ↓	mRNA down-regulated	-0.970918	1.2276e-08	-5.09889	2.73953e-12	not significant	translationally activated
ENSG00000130734	ATG4D	ER ↑ Cyt ↓	possible mRNA-relocalization to ER	-1.28599	1.83242e-18	1.62472	2.04332e-08	not significant	translationally repressed
ENSG00000105976	MET	ER ↓ Cyt ↓	mRNA down-regulated	-1.72087	8.77314e-27	-7.06222	1.82512e-12	not significant	translationally activated
ENSG00000103266	STUB1	ER ↑ Cyt ↓	possible mRNA-relocalization to ER	-0.994632	4.36621e-16	1.36668	5.06091e-08	not significant	translationally repressed
ENSG00000136636	KCTD3	ER ↓ Cyt ↓	mRNA down-regulated	-1.84266	3.46739e-44	-6.04102	4.29779e-12	not significant	translationally activated
ENSG00000107863	ARHGAP21	ER ↓ Cyt ↓	mRNA down-regulated	-2.44366	1.67233e-59	-6.69034	1.37343e-12	not significant	translationally activated
ENSG00000070423	RNF126	ER ↑ Cyt ↓	possible mRNA-relocalization to ER	-1.14817	7.67819e-17	0.908778	1.09079e-05	not significant	translationally repressed
ENSG00000174442	ZWILCH	ER ↓ Cyt ↓	mRNA down-regulated	-1.83838	5.24625e-42	-6.49036	1.7578e-12	not significant	translationally activated
ENSG00000152558	TMEM123	ER ↓ Cyt ↓	mRNA down-regulated	-0.853291	9.5133e-09	-7.10239	8.8288e-13	not significant	translationally activated
ENSG00000166734	CASC4	ER ↓ Cyt ↓	mRNA down-regulated	-1.25951	2.35753e-14	-6.17487	1.3523e-12	not significant	translationally activated
ENSG00000104973	MED25	ER ↑ Cyt ↓	possible mRNA-relocalization to ER	-1.02091	1.14048e-12	1.91838	1.7268e-09	not significant	translationally repressed
ENSG00000111897	SERINC1	ER ↓ Cyt =	other significant	0.0526702	0.746178	-6.91788	8.91638e-13	not significant	translationally activated
ENSG00000110422	HIPK3	ER ↓ Cyt ↓	mRNA down-regulated	-1.95981	2.20298e-37	-6.92123	4.45757e-12	not significant	translationally activated
ENSG00000132294	EFR3A	ER ↓ Cyt ↓	mRNA down-regulated	-1.77769	5.80089e-33	-7.45447	6.30763e-12	not significant	translationally activated
ENSG00000153936	HS2ST1	ER ↓ Cyt ↓	mRNA down-regulated	-0.77634	7.03304e-07	-7.27003	9.67742e-13	not significant	translationally activated
ENSG00000140365	COMMD4	ER ↑ Cyt ↓	possible mRNA-relocalization to ER	-0.949824	2.60963e-13	1.67143	1.29231e-08	not significant	translationally repressed
ENSG00000158290	CUL4B	ER ↓ Cyt ↓	mRNA down-regulated	-2.07805	1.20229e-57	-6.32319	3.29771e-12	not significant	translationally activated
ENSG00000120063	GNA13	ER ↓ Cyt ↓	mRNA down-regulated	-2.06687	3.98635e-53	-6.91334	1.55362e-12	not significant	translationally activated
ENSG00000006715	VPS41	ER ↓ Cyt ↓	mRNA down-regulated	-1.29436	1.75794e-20	-5.845	5.39816e-12	not significant	translationally activated
ENSG00000213672	NCKIPSD	ER ↑ Cyt ↓	possible mRNA-relocalization to ER	-1.11399	8.0157e-16	1.44547	1.25183e-07	not significant	translationally repressed
ENSG00000167513	CDT1	ER ↑ Cyt ↓	possible mRNA-relocalization to ER	-1.62326	6.45232e-35	1.58671	2.64769e-08	not significant	translationally repressed
ENSG00000132436	FIGNL1	ER ↓ Cyt ↓	mRNA down-regulated	-2.6532	1.3227e-67	-7.57839	9.9346e-12	not significant	translationally activated
ENSG00000167775	CD320	ER ↑ Cyt ↑	mRNA up-regulated	0.768472	1.41717e-06	1.32651	5.81848e-07	not significant	translationally repressed
ENSG00000025770	NCAPH2	ER ↑ Cyt ↓	possible mRNA-relocalization to ER	-1.20544	2.0524e-19	1.69563	4.28464e-09	not significant	translationally repressed
ENSG00000100280	AP1B1	ER ↑ Cyt ↓	possible mRNA-relocalization to ER	-1.31478	7.82944e-28	1.49323	2.8059e-08	not significant	translationally repressed
ENSG00000099795	NDUFB7	ER ↑ Cyt ↓	possible mRNA-relocalization to ER	-0.995157	6.30813e-13	1.735	3.22144e-08	not significant	translationally repressed
ENSG00000136279	DBNL	ER ↑ Cyt ↓	possible mRNA-relocalization to ER	-1.06798	3.22588e-16	1.68283	4.33035e-09	not significant	translationally repressed
ENSG00000184445	KNTC1	ER ↓ Cyt ↓	mRNA down-regulated	-1.29432	1.28405e-19	-5.81663	1.00971e-11	not significant	translationally activated
ENSG00000099804	CDC34	ER ↑ Cyt ↓	possible mRNA-relocalization to ER	-1.15394	2.23552e-18	1.4543	3.15394e-08	not significant	translationally repressed
ENSG00000095787	WAC	ER ↓ Cyt ↓	mRNA down-regulated	-1.80035	4.10898e-43	-6.30251	9.06975e-13	not significant	translationally activated
ENSG00000066777	ARFGEF1	ER ↓ Cyt ↓	mRNA down-regulated	-1.89318	9.59228e-36	-6.80355	5.46347e-12	not significant	translationally activated
ENSG00000164081	TEX264	ER ↑ Cyt =	other significant	-0.0734049	0.647544	1.28732	3.0924e-07	not significant	translationally repressed
ENSG00000177189	RPS6KA3	ER ↓ Cyt ↓	mRNA down-regulated	-1.69037	2.29977e-35	-6.21353	2.8667e-12	not significant	translationally activated
ENSG00000160014	CALM3	ER ↑ Cyt ↓	possible mRNA-relocalization to ER	-1.16426	2.12063e-27	0.815426	5.21277e-05	not significant	translationally repressed
ENSG00000203485	INF2	ER ↑ Cyt ↓	possible mRNA-relocalization to ER	-1.20946	7.42985e-15	1.64211	3.9069e-08	not significant	translationally repressed
ENSG00000135837	CEP350	ER ↓ Cyt ↓	mRNA down-regulated	-2.69812	1.68016e-57	-7.57893	1.88035e-11	not significant	translationally activated
ENSG00000107404	DVL1	ER ↑ Cyt ↓	possible mRNA-relocalization to ER	-1.38977	1.15719e-23	1.09406	1.82582e-06	not significant	translationally repressed
ENSG00000104774	MAN2B1	ER ↑ Cyt ↓	possible mRNA-relocalization to ER	-0.736936	2.49509e-06	1.37482	3.35457e-07	not significant	translationally repressed
ENSG00000196865	NHLRC2	ER ↓ Cyt ↓	mRNA down-regulated	-2.51551	9.03696e-63	-5.43569	2.86767e-12	not significant	translationally activated
ENSG00000172893	DHCR7	ER ↑ Cyt =	other significant	0.153553	0.338727	1.23079	2.24965e-06	not significant	translationally repressed
ENSG00000141349	G6PC3	ER ↑ Cyt ↑	mRNA up-regulated	0.942712	4.91859e-09	1.12708	1.46881e-06	not significant	translationally repressed
ENSG00000130522	JUND	ER ↑ Cyt ↓	possible mRNA-relocalization to ER	-1.26818	6.71284e-18	0.875855	6.16452e-05	not significant	translationally repressed
ENSG00000180900	SCRIB	ER ↑ Cyt ↓	possible mRNA-relocalization to ER	-1.3924	3.50712e-25	1.25168	1.63659e-06	not significant	translationally repressed
ENSG00000196230	TUBB	ER ↑ Cyt ↓	possible mRNA-relocalization to ER	-1.3714	7.41039e-48	1.11635	3.631e-06	not significant	translationally repressed
ENSG00000149273	RPS3	ER ↑ Cyt ↓	possible mRNA-relocalization to ER	-0.780952	2.6802e-17	0.849425	6.12093e-06	not significant	translationally repressed
ENSG00000174373	RALGAPA1	ER ↓ Cyt ↓	mRNA down-regulated	-1.81231	4.37817e-33	-6.14757	1.691e-11	not significant	translationally activated
ENSG00000083097	DOPEY1	ER ↓ Cyt ↓	mRNA down-regulated	-1.67233	2.6472e-27	-7.08584	3.91528e-12	not significant	translationally activated
ENSG00000117419	ERI3	ER ↑ Cyt ↓	possible mRNA-relocalization to ER	-1.04837	5.24425e-16	1.40847	2.85794e-08	not significant	translationally repressed
ENSG00000114767	RRP9	ER ↑ Cyt ↓	possible mRNA-relocalization to ER	-1.21829	2.78045e-19	2.37005	9.04844e-11	not significant	translationally repressed
ENSG00000166851	PLK1	ER ↑ Cyt ↓	possible mRNA-relocalization to ER	-1.53522	6.57065e-37	1.4653	9.34736e-08	not significant	translationally repressed
ENSG00000135829	DHX9	ER ↓ Cyt ↓	mRNA down-regulated	-1.4793	7.65442e-43	-4.48715	8.56971e-12	not significant	translationally activated
ENSG00000089009	RPL6	ER ↓ Cyt ↓	mRNA down-regulated	-0.97592	1.63064e-24	-4.46725	1.27047e-12	not significant	translationally activated
ENSG00000159140	SON	ER ↓ Cyt ↓	mRNA down-regulated	-2.03435	9.57129e-68	-4.92113	1.32108e-12	not significant	translationally activated
ENSG00000137207	YIPF3	ER ↑ Cyt ↑	mRNA up-regulated	0.411121	0.0112214	0.878922	1.59456e-05	not significant	translationally repressed
ENSG00000103540	CCP110	ER ↓ Cyt ↓	mRNA down-regulated	-2.84687	1.24808e-76	-7.4581	8.48896e-12	not significant	translationally activated
ENSG00000104897	SF3A2	ER ↑ Cyt ↓	possible mRNA-relocalization to ER	-0.954859	2.56809e-13	2.24387	6.88455e-10	not significant	translationally repressed
ENSG00000164347	GFM2	ER ↓ Cyt ↓	mRNA down-regulated	-0.435608	0.00294058	-6.2284	3.24448e-12	not significant	translationally activated
ENSG00000170832	USP32	ER ↓ Cyt ↓	mRNA down-regulated	-1.53334	1.46926e-25	-5.62472	2.83548e-12	not significant	translationally activated
ENSG00000168003	SLC3A2	ER ↑ Cyt ↓	possible mRNA-relocalization to ER	-0.683923	1.31126e-05	0.594352	0.00111087	not significant	translationally repressed
ENSG00000168397	ATG4B	ER ↑ Cyt ↓	possible mRNA-relocalization to ER	-1.49144	4.71435e-26	1.42135	8.4464e-08	not significant	translationally repressed
ENSG00000099821	POLRMT	ER ↑ Cyt ↓	possible mRNA-relocalization to ER	-1.28957	3.46115e-20	2.05796	2.21206e-09	not significant	translationally repressed
ENSG00000112245	PTP4A1	ER ↓ Cyt ↓	mRNA down-regulated	-2.05434	1.1479e-57	-7.02079	1.27047e-12	not significant	translationally activated
ENSG00000133706	LARS	ER ↓ Cyt ↓	mRNA down-regulated	-1.20087	8.17665e-25	-4.60621	5.7537e-12	not significant	translationally activated
ENSG00000132004	FBXW9	ER ↑ Cyt ↓	possible mRNA-relocalization to ER	-0.77458	1.77854e-06	1.93939	3.55142e-09	not significant	translationally repressed
ENSG00000173113	TRMT112	ER ↑ Cyt ↓	possible mRNA-relocalization to ER	-0.967377	3.52299e-15	1.30616	8.49341e-08	not significant	translationally repressed
ENSG00000163382	APOA1BP	ER ↑ Cyt ↓	possible mRNA-relocalization to ER	-0.479779	0.00017873	1.50993	3.45458e-08	not significant	translationally repressed
ENSG00000126261	UBA2	ER ↓ Cyt ↓	mRNA down-regulated	-1.45209	1.38047e-35	-5.8533	9.61173e-13	not significant	translationally activated
ENSG00000111647	UHRF1BP1L	ER ↓ Cyt ↓	mRNA down-regulated	-2.15605	6.09225e-43	-6.86231	4.40404e-12	not significant	translationally activated
ENSG00000076924	XAB2	ER ↑ Cyt ↓	possible mRNA-relocalization to ER	-0.960555	8.22488e-11	2.36939	3.7364e-10	not significant	translationally repressed
ENSG00000114650	SCAP	ER ↑ Cyt ↓	possible mRNA-relocalization to ER	-0.980585	7.74568e-11	0.934922	2.89084e-05	not significant	translationally repressed
ENSG00000108406	DHX40	ER ↓ Cyt ↓	mRNA down-regulated	-1.48336	1.20086e-31	-5.57889	1.96529e-12	not significant	translationally activated
ENSG00000175054	ATR	ER ↓ Cyt ↓	mRNA down-regulated	-1.44533	3.22268e-23	-7.05942	3.89557e-12	not significant	translationally activated
ENSG00000007080	CCDC124	ER ↑ Cyt ↓	possible mRNA-relocalization to ER	-0.727604	6.12896e-09	1.40461	4.68797e-08	not significant	translationally repressed
ENSG00000171492	LRRC8D	ER ↓ Cyt ↓	mRNA down-regulated	-1.82716	1.34895e-27	-6.41468	2.41796e-12	not significant	translationally activated
ENSG00000130299	GTPBP3	ER ↑ Cyt ↓	possible mRNA-relocalization to ER	-1.34572	2.40691e-24	0.935506	5.15262e-06	not significant	translationally repressed
ENSG00000132361	CLUH	ER ↑ Cyt ↓	possible mRNA-relocalization to ER	-1.42217	2.17518e-30	1.71512	2.28157e-08	not significant	translationally repressed
ENSG00000214736	TOMM6	ER = Cyt ↓	other significant	-0.922407	2.66452e-15	-0.118289	0.382412	not significant	translationally repressed
ENSG00000062194	GPBP1	ER ↓ Cyt ↓	mRNA down-regulated	-2.40626	1.23867e-68	-7.47517	2.90753e-12	not significant	translationally activated
ENSG00000228300	C19orf24	ER ↑ Cyt ↓	possible mRNA-relocalization to ER	-1.09933	5.44891e-13	1.24377	2.73483e-06	not significant	translationally repressed
ENSG00000143776	CDC42BPA	ER ↓ Cyt ↓	mRNA down-regulated	-2.47245	3.11239e-68	-5.70721	5.16723e-12	not significant	translationally activated
ENSG00000213339	QTRT1	ER ↑ Cyt ↓	possible mRNA-relocalization to ER	-0.749826	1.55622e-06	2.1137	1.75086e-09	not significant	translationally repressed
ENSG00000198408	MGEA5	ER ↓ Cyt ↓	mRNA down-regulated	-1.66304	1.21549e-39	-5.41002	1.21732e-12	not significant	translationally activated
ENSG00000116679	IVNS1ABP	ER ↓ Cyt ↓	mRNA down-regulated	-1.35292	1.2904e-25	-5.90256	1.70602e-12	not significant	translationally activated
ENSG00000205213	LGR4	ER ↓ Cyt ↓	mRNA down-regulated	-1.17863	9.75998e-12	-7.16924	1.31005e-12	not significant	translationally activated
ENSG00000165802	NSMF	ER ↑ Cyt ↓	possible mRNA-relocalization to ER	-1.18427	3.09294e-19	1.52393	3.94935e-07	not significant	translationally repressed
ENSG00000164885	CDK5	ER ↑ Cyt ↓	possible mRNA-relocalization to ER	-0.94252	1.03628e-11	1.1777	3.62021e-07	not significant	translationally repressed
ENSG00000166228	PCBD1	ER ↑ Cyt ↓	possible mRNA-relocalization to ER	-0.783651	2.83678e-09	0.609044	0.000596724	not significant	translationally repressed
ENSG00000146676	PURB	ER ↓ Cyt ↓	mRNA down-regulated	-2.10414	5.82468e-45	-6.46792	9.67892e-13	not significant	translationally activated
ENSG00000167397	VKORC1	ER ↑ Cyt ↓	possible mRNA-relocalization to ER	-0.403335	0.00615101	1.0702	2.14275e-06	not significant	translationally repressed
ENSG00000071189	SNX13	ER ↓ Cyt ↓	mRNA down-regulated	-1.77756	3.87734e-27	-7.55704	1.32613e-12	not significant	translationally activated
ENSG00000089154	GCN1	ER ↑ Cyt ↓	possible mRNA-relocalization to ER	-1.44314	3.01211e-31	0.895686	6.85175e-05	not significant	translationally repressed
ENSG00000138821	SLC39A8	ER ↓ Cyt =	other significant	-0.136035	0.419041	-6.41448	1.17947e-12	not significant	translationally activated
ENSG00000174738	NR1D2	ER ↓ Cyt ↓	mRNA down-regulated	-2.36153	2.64967e-62	-7.88494	2.70946e-12	not significant	translationally activated
ENSG00000120992	LYPLA1	ER ↓ Cyt ↓	mRNA down-regulated	-1.36974	3.23559e-26	-5.77634	1.27047e-12	not significant	translationally activated
ENSG00000091656	ZFHX4	ER ↓ Cyt ↓	mRNA down-regulated	-2.54227	5.26732e-62	-6.64041	4.33755e-12	not significant	translationally activated
ENSG00000105552	BCAT2	ER ↑ Cyt ↓	possible mRNA-relocalization to ER	-1.14557	6.59297e-16	1.60863	8.19795e-09	not significant	translationally repressed
ENSG00000111300	NAA25	ER ↓ Cyt ↓	mRNA down-regulated	-1.59228	6.1873e-32	-5.55149	1.33214e-12	not significant	translationally activated
ENSG00000197858	GPAA1	ER ↑ Cyt ↓	possible mRNA-relocalization to ER	-0.314299	0.0481323	1.62584	1.45341e-08	not significant	translationally repressed
ENSG00000171298	GAA	ER ↑ Cyt =	other significant	0.148855	0.392491	1.69019	1.54906e-08	not significant	translationally repressed
ENSG00000064651	SLC12A2	ER ↓ Cyt =	other significant	-0.297342	0.103075	-6.81341	4.0002e-12	not significant	translationally activated
ENSG00000163939	PBRM1	ER ↓ Cyt ↓	mRNA down-regulated	-2.11593	6.87158e-55	-5.85637	6.83669e-12	not significant	translationally activated
ENSG00000198356	ASNA1	ER ↑ Cyt ↓	possible mRNA-relocalization to ER	-1.2603	3.93473e-20	1.26847	1.71896e-07	not significant	translationally repressed
ENSG00000174953	DHX36	ER ↓ Cyt ↓	mRNA down-regulated	-2.14948	8.16424e-56	-6.93368	3.23093e-11	not significant	translationally activated
ENSG00000164941	INTS8	ER ↓ Cyt ↓	mRNA down-regulated	-1.24215	2.03344e-21	-6.01975	3.93896e-12	not significant	translationally activated
ENSG00000184058	TBX1	ER ↑ Cyt ↓	possible mRNA-relocalization to ER	-0.951675	1.54623e-10	1.4319	8.04986e-08	not significant	translationally repressed
ENSG00000140575	IQGAP1	ER ↓ Cyt =	other significant	-0.00252486	0.987838	-4.43741	1.32413e-11	not significant	translationally activated
ENSG00000141556	TBCD	ER ↑ Cyt ↓	possible mRNA-relocalization to ER	-1.29662	4.97954e-23	1.29741	5.61691e-07	not significant	translationally repressed
ENSG00000137288	UQCC2	ER ↑ Cyt ↓	possible mRNA-relocalization to ER	-0.959004	9.77543e-12	1.67147	4.23823e-08	not significant	translationally repressed
ENSG00000036549	ZZZ3	ER ↓ Cyt ↓	mRNA down-regulated	-2.55591	4.68708e-75	-7.3031	9.06319e-13	not significant	translationally activated
ENSG00000101166	PRELID3B	ER ↓ Cyt ↓	mRNA down-regulated	-1.64844	3.2293e-37	-6.46243	9.52239e-13	not significant	translationally activated
ENSG00000036054	TBC1D23	ER ↓ Cyt ↓	mRNA down-regulated	-2.04852	1.06117e-41	-7.61995	1.21241e-11	not significant	translationally activated
ENSG00000130429	ARPC1B	ER ↑ Cyt ↓	possible mRNA-relocalization to ER	-1.00613	2.31275e-12	1.4167	5.33526e-08	not significant	translationally repressed
ENSG00000117523	PRRC2C	ER ↓ Cyt ↓	mRNA down-regulated	-2.06877	6.49765e-58	-4.91261	1.476e-11	not significant	translationally activated
ENSG00000196465	MYL6B	ER ↑ Cyt ↓	possible mRNA-relocalization to ER	-0.924844	4.62251e-12	1.53756	5.70384e-08	not significant	translationally repressed
ENSG00000099956	SMARCB1	ER ↑ Cyt ↓	possible mRNA-relocalization to ER	-0.894119	1.32604e-14	1.53126	4.43344e-08	not significant	translationally repressed
ENSG00000213397	HAUS7	ER ↑ Cyt ↓	possible mRNA-relocalization to ER	-1.1014	2.44034e-15	1.17011	8.00906e-07	not significant	translationally repressed
ENSG00000077312	SNRPA	ER ↑ Cyt ↓	possible mRNA-relocalization to ER	-1.27058	1.05516e-23	1.45746	2.0258e-07	not significant	translationally repressed
ENSG00000116857	TMEM9	ER ↑ Cyt =	other significant	0.0916671	0.555507	0.795271	4.99082e-05	not significant	translationally repressed
ENSG00000168002	POLR2G	ER ↑ Cyt ↓	possible mRNA-relocalization to ER	-0.783498	4.08494e-10	1.5217	1.37914e-08	not significant	translationally repressed
ENSG00000107833	NPM3	ER ↑ Cyt ↓	possible mRNA-relocalization to ER	-0.802148	2.54547e-10	1.29068	1.07226e-07	not significant	translationally repressed
ENSG00000233276	GPX1	ER ↑ Cyt ↓	possible mRNA-relocalization to ER	-0.875353	7.00977e-14	1.94361	4.07442e-09	not significant	translationally repressed
ENSG00000162244	RPL29	ER ↑ Cyt ↓	possible mRNA-relocalization to ER	-0.658614	7.959e-10	0.646097	0.000268746	not significant	translationally repressed
ENSG00000187231	SESTD1	ER ↓ Cyt ↓	mRNA down-regulated	-1.47397	5.74054e-23	-6.24343	2.71413e-12	not significant	translationally activated
ENSG00000163558	PRKCI	ER ↓ Cyt ↓	mRNA down-regulated	-1.50575	5.13431e-28	-6.37908	9.65786e-12	not significant	translationally activated
ENSG00000153113	CAST	ER ↓ Cyt ↓	mRNA down-regulated	-1.94846	3.30342e-47	-6.38101	1.65572e-12	not significant	translationally activated
ENSG00000140264	SERF2	ER ↑ Cyt ↓	possible mRNA-relocalization to ER	-0.744012	4.61648e-10	1.59166	4.88144e-08	not significant	translationally repressed
ENSG00000125755	SYMPK	ER ↑ Cyt ↓	possible mRNA-relocalization to ER	-1.4537	3.66772e-29	0.902077	8.39584e-06	not significant	translationally repressed
ENSG00000131495	NDUFA2	ER ↑ Cyt ↓	possible mRNA-relocalization to ER	-0.836536	1.79423e-09	0.886058	3.9151e-05	not significant	translationally repressed
ENSG00000145740	SLC30A5	ER ↓ Cyt ↓	mRNA down-regulated	-0.863788	4.41982e-08	-5.69629	9.06975e-13	not significant	translationally activated
ENSG00000157500	APPL1	ER ↓ Cyt ↓	mRNA down-regulated	-2.1636	4.06817e-55	-6.36788	2.59097e-12	not significant	translationally activated
ENSG00000198589	LRBA	ER ↓ Cyt ↓	mRNA down-regulated	-1.18066	1.27796e-18	-5.61863	5.18236e-12	not significant	translationally activated
ENSG00000104915	STX10	ER ↑ Cyt ↓	possible mRNA-relocalization to ER	-0.971089	1.84835e-11	1.23734	4.30563e-07	not significant	translationally repressed
ENSG00000050820	BCAR1	ER ↑ Cyt ↓	possible mRNA-relocalization to ER	-1.76593	5.79537e-33	0.837219	9.15382e-05	not significant	translationally repressed
ENSG00000243678	NME2	ER ↑ Cyt ↓	possible mRNA-relocalization to ER	-0.666891	4.92207e-11	0.806244	8.5367e-06	not significant	translationally repressed
ENSG00000171130	ATP6V0E2	ER ↑ Cyt ↓	possible mRNA-relocalization to ER	-0.938792	1.68596e-13	1.33641	1.20555e-07	not significant	translationally repressed
ENSG00000138768	USO1	ER ↓ Cyt ↓	mRNA down-regulated	-1.54642	9.82437e-31	-6.08724	1.22527e-11	not significant	translationally activated
ENSG00000135441	BLOC1S1	ER ↑ Cyt ↓	possible mRNA-relocalization to ER	-0.877868	1.6943e-09	1.30927	1.19321e-06	not significant	translationally repressed
ENSG00000100983	GSS	ER ↑ Cyt ↓	possible mRNA-relocalization to ER	-0.76451	1.4989e-08	1.71353	4.16859e-09	not significant	translationally repressed
ENSG00000081692	JMJD4	ER ↑ Cyt ↓	possible mRNA-relocalization to ER	-1.47016	6.44375e-29	1.39352	8.08242e-08	not significant	translationally repressed
ENSG00000156873	PHKG2	ER ↑ Cyt ↓	possible mRNA-relocalization to ER	-1.22147	3.77147e-17	1.3036	1.4636e-07	not significant	translationally repressed
ENSG00000055208	TAB2	ER ↓ Cyt ↓	mRNA down-regulated	-1.78555	1.43699e-40	-6.26396	1.20232e-12	not significant	translationally activated
ENSG00000110367	DDX6	ER ↓ Cyt ↓	mRNA down-regulated	-1.80407	1.82928e-45	-6.10492	4.0904e-12	not significant	translationally activated
ENSG00000011405	PIK3C2A	ER ↓ Cyt ↓	mRNA down-regulated	-2.46417	2.51098e-65	-5.74119	3.78345e-12	not significant	translationally activated
ENSG00000005700	IBTK	ER ↓ Cyt ↓	mRNA down-regulated	-2.42064	6.6551e-60	-6.78641	3.84439e-12	not significant	translationally activated
ENSG00000115761	NOL10	ER ↓ Cyt ↓	mRNA down-regulated	-1.7986	1.35162e-40	-5.58871	2.41796e-12	not significant	translationally activated
ENSG00000131711	MAP1B	ER ↓ Cyt ↓	mRNA down-regulated	-2.36279	2.79316e-61	-6.15552	2.60988e-12	not significant	translationally activated
ENSG00000241553	ARPC4	ER ↑ Cyt ↓	possible mRNA-relocalization to ER	-0.98535	2.27057e-14	1.03132	1.51573e-06	not significant	translationally repressed
ENSG00000130165	ELOF1	ER ↑ Cyt ↓	possible mRNA-relocalization to ER	-1.42161	2.98867e-23	0.675468	0.000349771	not significant	translationally repressed
ENSG00000123124	WWP1	ER ↓ Cyt ↓	mRNA down-regulated	-2.23545	9.71728e-50	-7.37257	4.33608e-12	not significant	translationally activated
ENSG00000112237	CCNC	ER ↓ Cyt ↓	mRNA down-regulated	-1.91143	1.03441e-46	-6.54322	8.91638e-13	not significant	translationally activated
ENSG00000004142	POLDIP2	ER ↑ Cyt ↓	possible mRNA-relocalization to ER	-1.11687	8.39748e-21	1.04167	1.30373e-06	not significant	translationally repressed
ENSG00000167671	UBXN6	ER ↑ Cyt ↓	possible mRNA-relocalization to ER	-1.02919	2.97145e-13	1.47918	4.46771e-08	not significant	translationally repressed
ENSG00000169679	BUB1	ER ↓ Cyt ↓	mRNA down-regulated	-0.882322	3.11095e-11	-5.41036	2.11114e-12	not significant	translationally activated
ENSG00000178449	COX14	ER ↑ Cyt ↓	possible mRNA-relocalization to ER	-1.059	1.77787e-12	1.2255	2.31225e-06	not significant	translationally repressed
ENSG00000059588	TARBP1	ER ↓ Cyt ↓	mRNA down-regulated	-1.17218	1.69871e-18	-4.9227	6.51743e-12	not significant	translationally activated
ENSG00000183628	DGCR6	ER ↑ Cyt ↓	possible mRNA-relocalization to ER	-0.786513	1.26774e-07	2.01181	2.74818e-09	not significant	translationally repressed
ENSG00000085365	SCAMP1	ER ↓ Cyt ↓	mRNA down-regulated	-0.96676	7.72129e-09	-7.79032	1.78921e-12	not significant	translationally activated
ENSG00000164897	TMUB1	ER ↑ Cyt ↓	possible mRNA-relocalization to ER	-0.792484	1.5859e-07	1.18363	2.09972e-06	not significant	translationally repressed
ENSG00000147231	CXorf57	ER ↓ Cyt ↓	mRNA down-regulated	-1.38708	1.93212e-25	-6.35513	2.84104e-12	not significant	translationally activated
ENSG00000176248	ANAPC2	ER ↑ Cyt ↓	possible mRNA-relocalization to ER	-1.39742	3.19621e-20	1.55692	6.69304e-08	not significant	translationally repressed
ENSG00000104805	NUCB1	ER ↑ Cyt ↑	mRNA up-regulated	0.807651	6.76033e-07	1.45061	5.58762e-08	not significant	translationally repressed
ENSG00000204310	AGPAT1	ER ↑ Cyt ↓	possible mRNA-relocalization to ER	-0.80446	8.07021e-10	0.900853	1.02372e-05	not significant	translationally repressed
ENSG00000095564	BTAF1	ER ↓ Cyt ↓	mRNA down-regulated	-1.58097	1.00052e-28	-6.00935	8.38772e-12	not significant	translationally activated
ENSG00000131653	TRAF7	ER ↑ Cyt ↓	possible mRNA-relocalization to ER	-1.25578	1.69357e-21	1.26318	9.39565e-07	not significant	translationally repressed
ENSG00000136908	DPM2	ER ↑ Cyt ↓	possible mRNA-relocalization to ER	-1.1277	6.34223e-16	1.04576	3.52872e-06	not significant	translationally repressed
ENSG00000138107	ACTR1A	ER ↑ Cyt ↓	possible mRNA-relocalization to ER	-1.33672	2.18481e-29	0.853377	1.35657e-05	not significant	translationally repressed
ENSG00000115694	STK25	ER ↑ Cyt ↓	possible mRNA-relocalization to ER	-1.07772	1.27398e-18	1.26541	1.53647e-07	not significant	translationally repressed
ENSG00000166181	API5	ER ↓ Cyt ↓	mRNA down-regulated	-1.60736	6.38465e-42	-6.4028	1.8174e-12	not significant	translationally activated
ENSG00000148700	ADD3	ER ↓ Cyt ↓	mRNA down-regulated	-1.98086	6.7193e-42	-6.93133	1.58972e-11	not significant	translationally activated
ENSG00000142002	DPP9	ER ↑ Cyt ↓	possible mRNA-relocalization to ER	-1.43829	5.75919e-27	1.17283	1.51174e-06	not significant	translationally repressed
ENSG00000105063	PPP6R1	ER ↑ Cyt ↓	possible mRNA-relocalization to ER	-1.3847	3.03469e-27	1.42873	8.39492e-08	not significant	translationally repressed
ENSG00000124006	OBSL1	ER ↑ Cyt ↓	possible mRNA-relocalization to ER	-1.1114	4.81408e-15	2.15769	8.41272e-09	not significant	translationally repressed
ENSG00000154380	ENAH	ER ↓ Cyt ↓	mRNA down-regulated	-1.82891	1.8375e-53	-4.92427	1.77753e-12	not significant	translationally activated
ENSG00000099800	TIMM13	ER ↑ Cyt ↓	possible mRNA-relocalization to ER	-1.15121	9.01547e-20	1.06765	1.05729e-05	not significant	translationally repressed
ENSG00000111775	COX6A1	ER ↑ Cyt ↓	possible mRNA-relocalization to ER	-0.397644	0.00483576	0.682256	0.000176207	not significant	translationally repressed
ENSG00000257103	LSM14A	ER ↓ Cyt ↓	mRNA down-regulated	-1.78155	2.32947e-44	-5.49361	1.27047e-12	not significant	translationally activated
ENSG00000164151	ICE1	ER ↓ Cyt ↓	mRNA down-regulated	-2.49665	7.04373e-66	-6.94129	3.84512e-12	not significant	translationally activated
ENSG00000124733	MEA1	ER ↑ Cyt ↓	possible mRNA-relocalization to ER	-1.10135	2.09802e-17	0.917633	5.83691e-06	not significant	translationally repressed
ENSG00000101412	E2F1	ER ↑ Cyt ↓	possible mRNA-relocalization to ER	-1.39752	3.84421e-23	0.997931	3.72362e-06	not significant	translationally repressed
ENSG00000144895	EIF2A	ER ↓ Cyt ↓	mRNA down-regulated	-1.72454	1.93153e-39	-6.11249	1.82512e-12	not significant	translationally activated
ENSG00000078061	ARAF	ER ↑ Cyt ↓	possible mRNA-relocalization to ER	-1.45994	5.87187e-26	0.88404	3.17929e-05	not significant	translationally repressed
ENSG00000116903	EXOC8	ER ↓ Cyt ↓	mRNA down-regulated	-3.01672	9.45866e-83	-6.65679	1.90096e-12	not significant	translationally activated
ENSG00000119729	RHOQ	ER ↓ Cyt ↓	mRNA down-regulated	-1.81407	6.51055e-40	-6.22351	9.67892e-13	not significant	translationally activated
ENSG00000213281	NRAS	ER ↓ Cyt ↓	mRNA down-regulated	-1.6065	7.99062e-40	-6.47318	1.26492e-12	not significant	translationally activated
ENSG00000101940	WDR13	ER ↑ Cyt ↓	possible mRNA-relocalization to ER	-0.979817	4.87557e-11	1.86045	2.69732e-09	not significant	translationally repressed
ENSG00000243989	ACY1	ER ↑ Cyt ↓	possible mRNA-relocalization to ER	-0.886248	2.36211e-08	2.35514	1.70225e-10	not significant	translationally repressed
ENSG00000116906	GNPAT	ER ↓ Cyt ↓	mRNA down-regulated	-1.22226	1.74482e-22	-5.28542	1.49825e-12	not significant	translationally activated
ENSG00000136111	TBC1D4	ER ↓ Cyt ↓	mRNA down-regulated	-1.5817	2.83325e-36	-5.40249	5.05134e-12	not significant	translationally activated
ENSG00000126453	BCL2L12	ER ↑ Cyt ↓	possible mRNA-relocalization to ER	-1.01036	1.56784e-12	1.31436	1.85077e-07	not significant	translationally repressed
ENSG00000058673	ZC3H11A	ER ↓ Cyt ↓	mRNA down-regulated	-1.8518	4.44193e-43	-5.94975	1.63714e-12	not significant	translationally activated
ENSG00000116191	RALGPS2	ER ↓ Cyt ↓	mRNA down-regulated	-2.22487	8.74745e-51	-7.54833	2.89649e-12	not significant	translationally activated
ENSG00000136143	SUCLA2	ER ↓ Cyt ↓	mRNA down-regulated	-1.48475	1.86705e-26	-6.27061	1.03593e-11	not significant	translationally activated
ENSG00000107625	DDX50	ER ↓ Cyt ↓	mRNA down-regulated	-1.3718	7.15473e-26	-5.534	2.90252e-12	not significant	translationally activated
ENSG00000163930	BAP1	ER ↑ Cyt ↓	possible mRNA-relocalization to ER	-1.40315	1.77595e-30	0.76509	9.57116e-05	not significant	translationally repressed
ENSG00000167005	NUDT21	ER ↓ Cyt ↓	mRNA down-regulated	-1.44117	2.02669e-34	-5.40143	1.8174e-12	not significant	translationally activated
ENSG00000128311	TST	ER ↑ Cyt ↓	possible mRNA-relocalization to ER	-1.17081	4.63288e-15	2.00465	2.36712e-09	not significant	translationally repressed
ENSG00000103876	FAH	ER ↑ Cyt ↓	possible mRNA-relocalization to ER	-0.902478	9.41628e-10	2.37309	1.20481e-10	not significant	translationally repressed
ENSG00000123992	DNPEP	ER ↑ Cyt ↓	possible mRNA-relocalization to ER	-0.959999	6.99595e-11	1.79202	2.67481e-09	not significant	translationally repressed
ENSG00000156735	BAG4	ER ↓ Cyt ↓	mRNA down-regulated	-2.50194	2.48872e-62	-6.41537	1.96906e-12	not significant	translationally activated
ENSG00000128915	ICE2	ER ↓ Cyt ↓	mRNA down-regulated	-2.29953	3.404e-55	-6.54014	1.34223e-12	not significant	translationally activated
ENSG00000146918	NCAPG2	ER ↓ Cyt ↓	mRNA down-regulated	-1.02052	6.3831e-17	-4.36281	8.65626e-12	not significant	translationally activated
ENSG00000086200	IPO11	ER ↓ Cyt ↓	mRNA down-regulated	-1.23341	2.17008e-20	-6.15027	9.45986e-12	not significant	translationally activated
ENSG00000106009	BRAT1	ER ↑ Cyt ↓	possible mRNA-relocalization to ER	-1.40887	4.20912e-23	1.47103	8.78342e-08	not significant	translationally repressed
ENSG00000095574	IKZF5	ER ↓ Cyt ↓	mRNA down-regulated	-2.68924	3.95611e-69	-7.68935	1.27047e-12	not significant	translationally activated
ENSG00000169221	TBC1D10B	ER ↑ Cyt ↓	possible mRNA-relocalization to ER	-1.68691	5.16113e-38	0.838374	3.9373e-05	not significant	translationally repressed
ENSG00000189159	HN1	ER = Cyt ↓	other significant	-1.24875	4.7832e-25	0.261429	0.0743324	not significant	translationally repressed
ENSG00000101868	POLA1	ER ↓ Cyt ↓	mRNA down-regulated	-1.42131	5.5086e-27	-5.22189	1.86163e-11	not significant	translationally activated
ENSG00000109572	CLCN3	ER ↓ Cyt ↓	mRNA down-regulated	-0.776576	1.21202e-06	-5.88103	1.72158e-12	not significant	translationally activated
ENSG00000100605	ITPK1	ER ↑ Cyt ↓	possible mRNA-relocalization to ER	-1.14591	3.03875e-17	1.26439	7.59717e-07	not significant	translationally repressed
ENSG00000155304	HSPA13	ER ↓ Cyt ↓	mRNA down-regulated	-1.34426	6.29854e-14	-8.45224	2.04293e-12	not significant	translationally activated
ENSG00000150967	ABCB9	ER ↑ Cyt ↓	possible mRNA-relocalization to ER	-0.486938	0.000421953	1.14848	5.78313e-07	not significant	translationally repressed
ENSG00000012983	MAP4K5	ER ↓ Cyt ↓	mRNA down-regulated	-2.27863	4.37656e-53	-6.96212	1.05161e-11	not significant	translationally activated
ENSG00000177030	DEAF1	ER ↑ Cyt ↓	possible mRNA-relocalization to ER	-1.30276	5.25389e-24	1.15429	1.52806e-06	not significant	translationally repressed
ENSG00000128973	CLN6	ER ↑ Cyt ↑	mRNA up-regulated	0.356839	0.0173169	0.831518	3.16299e-05	not significant	translationally repressed
ENSG00000186908	ZDHHC17	ER ↓ Cyt ↓	mRNA down-regulated	-1.57555	3.68585e-20	-6.82398	1.40716e-11	not significant	translationally activated
ENSG00000108061	SHOC2	ER ↓ Cyt ↓	mRNA down-regulated	-2.33061	2.69395e-60	-7.66145	2.11114e-12	not significant	translationally activated
ENSG00000160072	ATAD3B	ER ↑ Cyt ↓	possible mRNA-relocalization to ER	-1.33013	9.2654e-24	1.27891	2.43992e-07	not significant	translationally repressed
ENSG00000135535	CD164	ER ↓ Cyt =	other significant	-0.143828	0.353302	-7.23284	7.67024e-13	not significant	translationally activated
ENSG00000164944	KIAA1429	ER ↓ Cyt ↓	mRNA down-regulated	-1.77852	7.91806e-39	-6.29506	2.8667e-12	not significant	translationally activated
ENSG00000168255	POLR2J3	ER ↑ Cyt ↓	possible mRNA-relocalization to ER	-0.936747	3.14934e-10	0.626783	0.00108228	not significant	translationally repressed
ENSG00000254901	BORCS8	ER ↑ Cyt ↓	possible mRNA-relocalization to ER	-1.08716	2.65071e-11	1.42344	2.70013e-07	not significant	translationally repressed
ENSG00000117528	ABCD3	ER ↓ Cyt ↓	mRNA down-regulated	-0.964501	1.80228e-13	-6.14541	4.22635e-12	not significant	translationally activated
ENSG00000243449	C4orf48	ER ↑ Cyt =	other significant	-0.0356891	0.833301	2.29358	4.42418e-09	not significant	translationally repressed
ENSG00000132549	VPS13B	ER ↓ Cyt ↓	mRNA down-regulated	-1.20484	3.59887e-14	-5.40038	5.14571e-12	not significant	translationally activated
ENSG00000097046	CDC7	ER ↓ Cyt ↓	mRNA down-regulated	-2.08159	1.98053e-55	-6.83931	2.38059e-12	not significant	translationally activated
ENSG00000131375	CAPN7	ER ↓ Cyt ↓	mRNA down-regulated	-1.8221	3.25496e-38	-6.57353	3.31129e-12	not significant	translationally activated
ENSG00000161091	MFSD12	ER ↑ Cyt =	other significant	-0.127982	0.450423	1.07519	4.27101e-06	not significant	translationally repressed
ENSG00000136051	KIAA1033	ER ↓ Cyt ↓	mRNA down-regulated	-2.18261	8.41806e-40	-7.67167	2.20521e-11	not significant	translationally activated
ENSG00000120800	UTP20	ER ↓ Cyt ↓	mRNA down-regulated	-1.56506	8.05031e-33	-5.54789	9.21773e-12	not significant	translationally activated
ENSG00000176018	LYSMD3	ER ↓ Cyt ↓	mRNA down-regulated	-2.99674	3.08253e-75	-8.42296	1.93498e-12	not significant	translationally activated
ENSG00000214078	CPNE1	ER ↑ Cyt ↓	possible mRNA-relocalization to ER	-0.698197	1.29028e-07	2.13318	5.54572e-10	not significant	translationally repressed
ENSG00000125257	ABCC4	ER ↓ Cyt ↓	mRNA down-regulated	-0.604276	0.00021001	-5.51608	2.51678e-12	not significant	translationally activated
ENSG00000147050	KDM6A	ER ↓ Cyt ↓	mRNA down-regulated	-1.49108	2.54593e-23	-5.75342	2.47278e-12	not significant	translationally activated
ENSG00000185043	CIB1	ER ↑ Cyt ↓	possible mRNA-relocalization to ER	-0.829604	1.61747e-09	1.70179	1.07219e-08	not significant	translationally repressed
ENSG00000052841	TTC17	ER ↓ Cyt ↓	mRNA down-regulated	-0.715694	8.25583e-06	-5.08858	2.26627e-12	not significant	translationally activated
ENSG00000094914	AAAS	ER ↑ Cyt ↓	possible mRNA-relocalization to ER	-0.987248	1.25591e-13	2.3085	5.83348e-10	not significant	translationally repressed
ENSG00000152990	ADGRA3	ER ↓ Cyt ↓	mRNA down-regulated	-0.87292	4.60775e-07	-5.60033	1.82512e-12	not significant	translationally activated
ENSG00000214063	TSPAN4	ER ↑ Cyt ↓	possible mRNA-relocalization to ER	-0.906208	9.84818e-08	1.50729	1.03174e-07	not significant	translationally repressed
ENSG00000135766	EGLN1	ER ↓ Cyt ↓	mRNA down-regulated	-1.86795	1.4149e-44	-5.66917	1.22945e-12	not significant	translationally activated
ENSG00000178896	EXOSC4	ER ↑ Cyt ↓	possible mRNA-relocalization to ER	-1.59713	1.36351e-26	1.27682	5.19016e-06	not significant	translationally repressed
ENSG00000104524	PYCRL	ER ↑ Cyt ↓	possible mRNA-relocalization to ER	-1.57257	1.6742e-27	1.3561	2.47425e-07	not significant	translationally repressed
ENSG00000164889	SLC4A2	ER ↑ Cyt ↓	possible mRNA-relocalization to ER	-0.880359	1.05346e-09	1.20312	2.05227e-06	not significant	translationally repressed
ENSG00000133275	CSNK1G2	ER ↑ Cyt ↓	possible mRNA-relocalization to ER	-1.27214	1.39526e-21	0.733817	0.000201118	not significant	translationally repressed
ENSG00000166450	PRTG	ER ↓ Cyt ↓	mRNA down-regulated	-2.00294	1.42784e-25	-8.00066	3.63474e-12	not significant	translationally activated
ENSG00000072958	AP1M1	ER ↑ Cyt ↓	possible mRNA-relocalization to ER	-1.13199	2.09874e-18	1.78757	4.41557e-09	not significant	translationally repressed
ENSG00000063854	HAGH	ER ↑ Cyt ↓	possible mRNA-relocalization to ER	-0.82111	2.10439e-08	1.30579	1.47536e-07	not significant	translationally repressed
ENSG00000175063	UBE2C	ER ↑ Cyt ↓	possible mRNA-relocalization to ER	-1.32306	2.16008e-26	0.548625	0.00108831	not significant	translationally repressed
ENSG00000165644	COMTD1	ER ↑ Cyt ↓	possible mRNA-relocalization to ER	-0.31246	0.0489696	2.29817	6.88736e-10	not significant	translationally repressed
ENSG00000160932	LY6E	ER ↑ Cyt =	other significant	-0.0742122	0.617954	1.63205	1.35825e-08	not significant	translationally repressed
ENSG00000138336	TET1	ER ↓ Cyt ↓	mRNA down-regulated	-2.43332	4.56172e-49	-6.27851	4.10964e-11	not significant	translationally activated
ENSG00000117906	RCN2	ER ↓ Cyt ↑	possible mRNA-relocalization to Cytosol	0.346826	0.0197451	-6.11981	8.77947e-13	not significant	translationally activated
ENSG00000104979	C19orf53	ER = Cyt ↓	other significant	-1.0698	3.87129e-16	0.233123	0.124104	not significant	translationally repressed
ENSG00000130733	YIPF2	ER ↑ Cyt ↓	possible mRNA-relocalization to ER	-0.719512	5.86112e-07	1.03873	1.95098e-06	not significant	translationally repressed
ENSG00000075043	KCNQ2	ER ↑ Cyt ↓	possible mRNA-relocalization to ER	-0.933785	4.95767e-09	1.49682	1.39518e-07	not significant	translationally repressed
ENSG00000188290	HES4	ER ↑ Cyt =	other significant	-0.0236184	0.879925	2.34369	4.14167e-10	not significant	translationally repressed
ENSG00000122406	RPL5	ER ↓ Cyt ↓	mRNA down-regulated	-0.6784	1.1907e-13	-3.8851	1.33838e-12	not significant	translationally activated
ENSG00000138688	KIAA1109	ER ↓ Cyt ↓	mRNA down-regulated	-1.30764	1.1818e-14	-7.7585	1.43842e-10	not significant	translationally activated
ENSG00000138434	SSFA2	ER ↓ Cyt ↓	mRNA down-regulated	-2.01014	2.46787e-41	-6.78115	1.27047e-12	not significant	translationally activated
ENSG00000168769	TET2	ER ↓ Cyt ↓	mRNA down-regulated	-2.31151	4.94981e-47	-6.69171	8.47252e-12	not significant	translationally activated
ENSG00000139921	TMX1	ER ↓ Cyt =	other significant	-0.229925	0.18607	-6.66443	1.25736e-12	not significant	translationally activated
ENSG00000103043	VAC14	ER ↑ Cyt ↓	possible mRNA-relocalization to ER	-1.28623	1.15632e-20	1.33592	4.87681e-07	not significant	translationally repressed
ENSG00000114631	PODXL2	ER ↑ Cyt =	other significant	0.261473	0.114235	0.830317	6.30732e-05	not significant	translationally repressed
ENSG00000169692	AGPAT2	ER ↑ Cyt ↓	possible mRNA-relocalization to ER	-0.434146	0.0080249	1.28967	7.87198e-07	not significant	translationally repressed
ENSG00000131016	AKAP12	ER ↓ Cyt ↓	mRNA down-regulated	-1.35399	2.48599e-19	-5.77388	1.73418e-12	not significant	translationally activated
ENSG00000234745	HLA-B	ER ↑ Cyt ↑	mRNA up-regulated	2.10766	6.45232e-35	1.48562	3.15719e-08	not significant	translationally repressed
ENSG00000013375	PGM3	ER ↓ Cyt ↓	mRNA down-regulated	-1.59586	1.44512e-30	-6.79262	4.4061e-12	not significant	translationally activated
ENSG00000171448	ZBTB26	ER ↓ Cyt ↓	mRNA down-regulated	-2.07668	9.23041e-34	-8.37326	3.4664e-12	not significant	translationally activated
ENSG00000196305	IARS	ER ↓ Cyt ↓	mRNA down-regulated	-1.03709	2.20381e-22	-4.75837	2.27576e-12	not significant	translationally activated
ENSG00000138085	ATRAID	ER ↑ Cyt =	other significant	-0.279505	0.0557102	0.695653	0.000117647	not significant	translationally repressed
ENSG00000139324	TMTC3	ER ↓ Cyt ↓	mRNA down-regulated	-1.95571	1.33816e-26	-7.47384	1.37345e-11	not significant	translationally activated
ENSG00000169718	DUS1L	ER ↑ Cyt ↓	possible mRNA-relocalization to ER	-1.19071	4.93752e-22	0.972652	4.02615e-06	not significant	translationally repressed
ENSG00000108773	KAT2A	ER ↑ Cyt ↓	possible mRNA-relocalization to ER	-1.43955	2.09353e-27	1.27717	1.53771e-07	not significant	translationally repressed
ENSG00000170242	USP47	ER ↓ Cyt ↓	mRNA down-regulated	-2.47458	9.65057e-65	-6.25559	2.92257e-11	not significant	translationally activated
ENSG00000068903	SIRT2	ER ↑ Cyt ↓	possible mRNA-relocalization to ER	-1.09137	9.44667e-15	1.54287	2.91644e-08	not significant	translationally repressed
ENSG00000147548	WHSC1L1	ER ↓ Cyt ↓	mRNA down-regulated	-1.99115	1.06189e-41	-5.8198	1.94128e-12	not significant	translationally activated
ENSG00000247596	TWF2	ER ↑ Cyt ↓	possible mRNA-relocalization to ER	-1.1215	4.31286e-15	2.25257	7.85531e-10	not significant	translationally repressed
ENSG00000126267	COX6B1	ER ↑ Cyt ↓	possible mRNA-relocalization to ER	-0.996884	1.27959e-15	1.07426	2.43893e-06	not significant	translationally repressed
ENSG00000166441	RPL27A	ER ↑ Cyt ↓	possible mRNA-relocalization to ER	-0.593984	1.24509e-09	0.38095	0.0101616	not significant	translationally repressed
ENSG00000062650	WAPL	ER ↓ Cyt ↓	mRNA down-regulated	-2.2873	5.39035e-67	-6.25696	8.38772e-12	not significant	translationally activated
ENSG00000146263	MMS22L	ER ↓ Cyt ↓	mRNA down-regulated	-1.82291	1.08001e-34	-5.77366	2.41796e-12	not significant	translationally activated
ENSG00000136758	YME1L1	ER ↓ Cyt ↓	mRNA down-regulated	-1.27194	2.73128e-26	-5.32144	2.10859e-12	not significant	translationally activated
ENSG00000160767	FAM189B	ER ↑ Cyt ↓	possible mRNA-relocalization to ER	-0.701811	1.02221e-07	1.10741	5.02467e-06	not significant	translationally repressed
ENSG00000205581	HMGN1	ER ↓ Cyt ↓	mRNA down-regulated	-1.36789	2.11442e-35	-5.09561	8.77947e-13	not significant	translationally activated
ENSG00000111817	DSE	ER ↓ Cyt ↓	mRNA down-regulated	-1.85525	1.23302e-26	-6.39796	3.40283e-12	not significant	translationally activated
ENSG00000137955	RABGGTB	ER ↓ Cyt ↓	mRNA down-regulated	-1.46106	4.72175e-29	-6.2655	1.50131e-12	not significant	translationally activated
ENSG00000078304	PPP2R5C	ER ↓ Cyt ↓	mRNA down-regulated	-1.56057	4.42041e-33	-5.51798	1.19043e-12	not significant	translationally activated
ENSG00000242485	MRPL20	ER = Cyt ↓	other significant	-0.994651	2.51513e-15	-0.11031	0.422662	not significant	translationally repressed
ENSG00000071894	CPSF1	ER ↑ Cyt ↓	possible mRNA-relocalization to ER	-1.28772	3.40325e-21	1.67335	4.81708e-08	not significant	translationally repressed
ENSG00000023191	RNH1	ER ↑ Cyt ↓	possible mRNA-relocalization to ER	-1.53649	3.6019e-29	1.52598	1.27686e-07	not significant	translationally repressed
ENSG00000117411	B4GALT2	ER ↑ Cyt ↓	possible mRNA-relocalization to ER	-1.30969	5.41311e-21	1.26883	5.66126e-07	not significant	translationally repressed
ENSG00000138074	SLC5A6	ER ↑ Cyt ↓	possible mRNA-relocalization to ER	-0.470333	0.0026485	0.576683	0.00167465	not significant	translationally repressed
ENSG00000213977	TAX1BP3	ER ↑ Cyt ↓	possible mRNA-relocalization to ER	-1.01875	1.37484e-13	1.03718	6.02889e-06	not significant	translationally repressed
ENSG00000117020	AKT3	ER ↓ Cyt ↓	mRNA down-regulated	-1.7576	4.6802e-38	-5.97173	1.0452e-12	not significant	translationally activated
ENSG00000179958	DCTPP1	ER ↑ Cyt ↓	possible mRNA-relocalization to ER	-1.22386	1.28199e-24	1.25899	1.20943e-07	not significant	translationally repressed
ENSG00000162923	WDR26	ER ↓ Cyt ↓	mRNA down-regulated	-1.46995	1.18884e-32	-5.47032	1.82512e-12	not significant	translationally activated
ENSG00000167283	ATP5L	ER ↑ Cyt ↓	possible mRNA-relocalization to ER	-0.835289	1.98728e-12	0.858073	1.1391e-05	not significant	translationally repressed
ENSG00000123739	PLA2G12A	ER ↓ Cyt ↓	mRNA down-regulated	-1.30342	4.62667e-19	-5.74365	9.67892e-13	not significant	translationally activated
ENSG00000175216	CKAP5	ER ↓ Cyt ↓	mRNA down-regulated	-1.33934	3.06253e-31	-4.49724	1.75936e-11	not significant	translationally activated
ENSG00000082258	CCNT2	ER ↓ Cyt ↓	mRNA down-regulated	-2.21892	1.13574e-44	-7.73209	2.9449e-12	not significant	translationally activated
ENSG00000053371	AKR7A2	ER ↑ Cyt ↓	possible mRNA-relocalization to ER	-0.78863	4.70197e-09	2.07957	2.73141e-10	not significant	translationally repressed
ENSG00000134852	CLOCK	ER ↓ Cyt ↓	mRNA down-regulated	-2.64785	2.73042e-60	-7.98975	8.87603e-12	not significant	translationally activated
ENSG00000149541	B3GAT3	ER ↑ Cyt ↓	possible mRNA-relocalization to ER	-0.433573	0.00827478	1.08683	4.262e-06	not significant	translationally repressed
ENSG00000132952	USPL1	ER ↓ Cyt ↓	mRNA down-regulated	-2.06029	2.24155e-39	-7.67276	5.50401e-12	not significant	translationally activated
ENSG00000163605	PPP4R2	ER ↓ Cyt ↓	mRNA down-regulated	-2.52679	3.84077e-76	-7.15926	2.07827e-12	not significant	translationally activated
ENSG00000181827	RFX7	ER ↓ Cyt ↓	mRNA down-regulated	-2.34404	3.02768e-50	-7.70518	3.13027e-12	not significant	translationally activated
ENSG00000152082	MZT2B	ER ↑ Cyt ↓	possible mRNA-relocalization to ER	-0.454142	0.000569382	1.80474	1.64256e-08	not significant	translationally repressed
ENSG00000129562	DAD1	all other	not significant	-0.0451519	0.758435	-0.0659837	0.665465	not significant	translationally repressed
ENSG00000173457	PPP1R14B	ER ↑ Cyt ↓	possible mRNA-relocalization to ER	-0.896351	1.35176e-13	1.41312	6.63269e-08	not significant	translationally repressed
ENSG00000143537	ADAM15	ER ↑ Cyt ↓	possible mRNA-relocalization to ER	-0.579737	0.000258985	1.26105	5.74426e-07	not significant	translationally repressed
ENSG00000085788	DDHD2	ER ↓ Cyt ↓	mRNA down-regulated	-0.785024	4.39524e-09	-4.70249	2.71413e-12	not significant	translationally activated
ENSG00000142892	PIGK	ER ↓ Cyt =	other significant	-0.0239796	0.885367	-6.55326	2.37228e-12	not significant	translationally activated
ENSG00000091009	RBM27	ER ↓ Cyt ↓	mRNA down-regulated	-2.31432	1.44458e-58	-6.50806	1.09047e-11	not significant	translationally activated
ENSG00000112893	MAN2A1	ER ↓ Cyt ↓	mRNA down-regulated	-1.06981	4.00136e-09	-6.60649	1.10138e-11	not significant	translationally activated
ENSG00000125817	CENPB	ER ↑ Cyt ↓	possible mRNA-relocalization to ER	-1.85317	6.63317e-41	0.666054	0.000307699	not significant	translationally repressed
ENSG00000118873	RAB3GAP2	ER ↓ Cyt ↓	mRNA down-regulated	-1.17164	1.05935e-15	-5.76598	2.10007e-11	not significant	translationally activated
ENSG00000164187	LMBRD2	ER ↓ Cyt ↓	mRNA down-regulated	-0.936806	4.0934e-05	-7.3962	8.5891e-12	not significant	translationally activated
ENSG00000197756	RPL37A	ER = Cyt ↓	other significant	-0.727481	3.49498e-13	-0.0721966	0.649839	not significant	translationally repressed
ENSG00000124702	KLHDC3	ER ↑ Cyt ↓	possible mRNA-relocalization to ER	-1.09216	2.39002e-19	1.35667	4.39642e-08	not significant	translationally repressed
ENSG00000178252	WDR6	ER ↑ Cyt ↓	possible mRNA-relocalization to ER	-1.64304	1.03045e-41	0.411449	0.00909753	not significant	translationally repressed
ENSG00000143761	ARF1	ER ↑ Cyt ↓	possible mRNA-relocalization to ER	-1.05898	1.0008e-24	0.361578	0.0190917	not significant	translationally repressed
ENSG00000198160	MIER1	ER ↓ Cyt ↓	mRNA down-regulated	-2.52546	2.52921e-65	-7.66215	1.43436e-12	not significant	translationally activated
ENSG00000169592	INO80E	ER ↑ Cyt ↓	possible mRNA-relocalization to ER	-1.02041	8.22219e-15	1.19759	1.98604e-07	not significant	translationally repressed
ENSG00000128185	DGCR6L	ER ↑ Cyt ↓	possible mRNA-relocalization to ER	-0.848687	2.41618e-10	2.02038	4.27636e-09	not significant	translationally repressed
ENSG00000109189	USP46	ER ↓ Cyt ↓	mRNA down-regulated	-1.75123	1.25427e-34	-6.21492	1.29225e-12	not significant	translationally activated
ENSG00000102226	USP11	ER ↑ Cyt ↓	possible mRNA-relocalization to ER	-1.2637	1.01292e-22	1.69979	8.30857e-08	not significant	translationally repressed
ENSG00000130748	TMEM160	ER ↑ Cyt =	other significant	-0.204312	0.192975	2.17835	3.59353e-09	not significant	translationally repressed
ENSG00000141971	MVB12A	ER ↑ Cyt ↓	possible mRNA-relocalization to ER	-0.845709	7.21493e-09	2.03291	6.2324e-10	not significant	translationally repressed
ENSG00000100324	TAB1	ER ↑ Cyt ↓	possible mRNA-relocalization to ER	-1.51369	2.16656e-27	1.07367	4.24175e-06	not significant	translationally repressed
ENSG00000076604	TRAF4	ER ↑ Cyt ↓	possible mRNA-relocalization to ER	-1.48598	3.62939e-24	1.17021	9.15103e-07	not significant	translationally repressed
ENSG00000005448	WDR54	ER ↑ Cyt ↓	possible mRNA-relocalization to ER	-0.496042	0.00112642	1.5798	5.09765e-08	not significant	translationally repressed
ENSG00000069998	CECR5	ER ↑ Cyt ↓	possible mRNA-relocalization to ER	-0.916304	7.73358e-13	1.40618	2.80101e-08	not significant	translationally repressed
ENSG00000105355	PLIN3	ER ↑ Cyt ↓	possible mRNA-relocalization to ER	-1.11856	6.5037e-15	1.42236	2.5231e-07	not significant	translationally repressed
ENSG00000092140	G2E3	ER ↓ Cyt ↓	mRNA down-regulated	-2.52319	6.90399e-57	-8.15423	1.84194e-11	not significant	translationally activated
ENSG00000204469	PRRC2A	ER ↑ Cyt ↓	possible mRNA-relocalization to ER	-1.44299	1.08833e-37	1.10144	5.53916e-06	not significant	translationally repressed
ENSG00000185201	IFITM2	ER ↑ Cyt ↓	possible mRNA-relocalization to ER	-0.827093	8.4501e-07	1.13986	3.57051e-06	not significant	translationally repressed
ENSG00000177674	AGTRAP	ER ↑ Cyt =	other significant	0.290837	0.0867456	1.2107	1.52076e-06	not significant	translationally repressed
ENSG00000162409	PRKAA2	ER ↓ Cyt ↓	mRNA down-regulated	-2.21773	6.01962e-51	-5.95884	3.65645e-12	not significant	translationally activated
ENSG00000105379	ETFB	ER ↑ Cyt ↓	possible mRNA-relocalization to ER	-0.946886	3.03611e-12	1.25885	1.19538e-06	not significant	translationally repressed
ENSG00000152904	GGPS1	ER ↓ Cyt ↓	mRNA down-regulated	-1.66152	3.9086e-34	-6.06251	1.21758e-12	not significant	translationally activated
ENSG00000160688	FLAD1	ER ↑ Cyt ↓	possible mRNA-relocalization to ER	-1.52557	5.75227e-28	0.913092	6.38122e-06	not significant	translationally repressed
ENSG00000131899	LLGL1	ER ↑ Cyt ↓	possible mRNA-relocalization to ER	-1.27806	6.77686e-21	1.61757	1.27719e-07	not significant	translationally repressed
ENSG00000165219	GAPVD1	ER ↓ Cyt ↓	mRNA down-regulated	-1.66838	4.7328e-36	-5.54005	4.33755e-12	not significant	translationally activated
ENSG00000242114	MTFP1	ER ↑ Cyt ↓	possible mRNA-relocalization to ER	-1.27185	3.5904e-20	0.995163	1.27132e-05	not significant	translationally repressed
ENSG00000067955	CBFB	ER ↓ Cyt ↓	mRNA down-regulated	-1.58968	1.92257e-32	-6.0779	1.27456e-12	not significant	translationally activated
ENSG00000090013	BLVRB	ER ↑ Cyt ↓	possible mRNA-relocalization to ER	-0.889971	1.04729e-08	2.32544	4.66987e-10	not significant	translationally repressed
ENSG00000143819	EPHX1	ER ↑ Cyt ↑	mRNA up-regulated	0.972243	9.3649e-09	1.68281	1.70316e-08	not significant	translationally repressed
ENSG00000185359	HGS	ER ↑ Cyt ↓	possible mRNA-relocalization to ER	-1.32677	3.49216e-22	1.66017	1.96801e-08	not significant	translationally repressed
ENSG00000110075	PPP6R3	ER ↓ Cyt ↓	mRNA down-regulated	-1.95869	1.49111e-48	-5.12603	3.48245e-12	not significant	translationally activated
ENSG00000106086	PLEKHA8	ER ↓ Cyt ↓	mRNA down-regulated	-1.68812	1.79665e-31	-6.22112	1.17947e-12	not significant	translationally activated
ENSG00000124532	MRS2	ER ↓ Cyt ↓	mRNA down-regulated	-0.792306	3.82523e-09	-5.96258	1.49825e-12	not significant	translationally activated
ENSG00000161714	PLCD3	ER ↑ Cyt ↓	possible mRNA-relocalization to ER	-1.18509	9.88451e-17	1.4297	4.57261e-07	not significant	translationally repressed
ENSG00000186660	ZFP91	ER ↓ Cyt ↓	mRNA down-regulated	-2.03118	2.56163e-55	-5.70488	9.09613e-13	not significant	translationally activated
ENSG00000149100	EIF3M	ER ↓ Cyt ↓	mRNA down-regulated	-0.948215	1.23034e-16	-5.42535	1.33838e-12	not significant	translationally activated
ENSG00000129003	VPS13C	ER ↓ Cyt ↓	mRNA down-regulated	-1.9802	1.68422e-27	-6.5825	1.2762e-11	not significant	translationally activated
ENSG00000082269	FAM135A	ER ↓ Cyt ↓	mRNA down-regulated	-2.26962	6.98017e-46	-7.19824	7.28255e-12	not significant	translationally activated
ENSG00000062822	POLD1	ER ↑ Cyt ↓	possible mRNA-relocalization to ER	-1.41659	2.58204e-25	2.29323	4.41832e-10	not significant	translationally repressed
ENSG00000105699	LSR	ER ↑ Cyt ↑	mRNA up-regulated	1.07872	1.05145e-09	1.59726	1.61013e-08	not significant	translationally repressed
ENSG00000164292	RHOBTB3	ER ↓ Cyt ↓	mRNA down-regulated	-1.5272	1.85956e-25	-5.66411	3.60227e-12	not significant	translationally activated
ENSG00000108784	NAGLU	ER ↑ Cyt ↓	possible mRNA-relocalization to ER	-0.394075	0.0230006	1.213	1.07846e-06	not significant	translationally repressed
ENSG00000125901	MRPS26	ER ↑ Cyt ↓	possible mRNA-relocalization to ER	-1.20051	3.81959e-21	0.744749	6.01294e-05	not significant	translationally repressed
ENSG00000244187	TMEM141	ER ↑ Cyt ↓	possible mRNA-relocalization to ER	-1.00577	4.81613e-12	1.75463	2.03302e-08	not significant	translationally repressed
ENSG00000085760	MTIF2	ER ↓ Cyt ↓	mRNA down-regulated	-1.7063	1.33822e-34	-6.30452	1.10315e-11	not significant	translationally activated
ENSG00000066855	MTFR1	ER ↓ Cyt ↓	mRNA down-regulated	-1.5497	6.92708e-28	-6.44522	1.36394e-12	not significant	translationally activated
ENSG00000130511	SSBP4	ER ↑ Cyt ↓	possible mRNA-relocalization to ER	-1.01152	7.59531e-12	1.54101	3.53096e-08	not significant	translationally repressed
ENSG00000101639	CEP192	ER ↓ Cyt ↓	mRNA down-regulated	-1.46093	6.75153e-21	-5.7775	1.85722e-11	not significant	translationally activated
ENSG00000213639	PPP1CB	ER ↓ Cyt ↓	mRNA down-regulated	-1.48903	1.9574e-32	-6.5185	2.38917e-12	not significant	translationally activated
ENSG00000183751	TBL3	ER ↑ Cyt ↓	possible mRNA-relocalization to ER	-1.21888	6.98124e-20	2.36813	1.34184e-10	not significant	translationally repressed
ENSG00000134686	PHC2	ER ↑ Cyt ↓	possible mRNA-relocalization to ER	-1.51114	1.38761e-30	0.966061	5.73004e-06	not significant	translationally repressed
ENSG00000153561	RMND5A	ER ↓ Cyt ↓	mRNA down-regulated	-1.63908	7.32711e-39	-5.53775	1.00171e-12	not significant	translationally activated
ENSG00000112419	PHACTR2	ER ↓ Cyt ↓	mRNA down-regulated	-2.67518	1.84918e-60	-6.92648	2.25971e-12	not significant	translationally activated
ENSG00000030066	NUP160	ER ↓ Cyt ↓	mRNA down-regulated	-1.10513	5.35338e-19	-4.96207	8.5144e-12	not significant	translationally activated
ENSG00000149091	DGKZ	ER ↑ Cyt ↓	possible mRNA-relocalization to ER	-1.40459	3.34138e-24	1.33611	2.41567e-07	not significant	translationally repressed
ENSG00000186063	AIDA	ER ↓ Cyt ↓	mRNA down-regulated	-1.35735	2.56065e-26	-6.04597	1.33838e-12	not significant	translationally activated
ENSG00000119314	PTBP3	ER ↓ Cyt ↓	mRNA down-regulated	-1.93574	1.21926e-47	-6.0745	1.63714e-12	not significant	translationally activated
ENSG00000110063	DCPS	ER ↑ Cyt ↓	possible mRNA-relocalization to ER	-1.03812	2.53663e-12	1.00964	4.71497e-06	not significant	translationally repressed
ENSG00000112576	CCND3	ER ↑ Cyt ↓	possible mRNA-relocalization to ER	-1.45731	4.14123e-25	1.27109	1.44917e-07	not significant	translationally repressed
ENSG00000177700	POLR2L	ER ↑ Cyt ↓	possible mRNA-relocalization to ER	-1.11891	2.19321e-18	1.55451	1.7258e-07	not significant	translationally repressed
ENSG00000198736	MSRB1	ER ↑ Cyt ↓	possible mRNA-relocalization to ER	-1.43366	1.34781e-24	1.08563	1.6136e-06	not significant	translationally repressed
ENSG00000211456	SACM1L	ER ↓ Cyt ↓	mRNA down-regulated	-1.57672	1.24349e-28	-6.73123	2.94305e-12	not significant	translationally activated
ENSG00000160209	PDXK	ER ↑ Cyt ↓	possible mRNA-relocalization to ER	-1.41186	7.2458e-27	0.857476	1.20215e-05	not significant	translationally repressed
ENSG00000029363	BCLAF1	ER ↓ Cyt ↓	mRNA down-regulated	-2.51212	1.52673e-91	-6.46946	1.92016e-11	not significant	translationally activated
ENSG00000165997	ARL5B	ER ↓ Cyt ↓	mRNA down-regulated	-2.92668	9.72582e-89	-8.67806	1.87913e-12	not significant	translationally activated
ENSG00000105393	BABAM1	ER ↑ Cyt ↓	possible mRNA-relocalization to ER	-0.859999	2.75533e-11	1.2806	1.67839e-07	not significant	translationally repressed
ENSG00000148341	SH3GLB2	ER ↑ Cyt ↓	possible mRNA-relocalization to ER	-0.986248	5.88698e-11	1.6961	1.12159e-08	not significant	translationally repressed
ENSG00000196411	EPHB4	ER ↑ Cyt ↓	possible mRNA-relocalization to ER	-1.29926	5.07286e-17	0.731215	0.000156919	not significant	translationally repressed
ENSG00000184432	COPB2	ER ↓ Cyt ↓	mRNA down-regulated	-0.936351	9.44362e-15	-5.10068	4.80435e-12	not significant	translationally activated
ENSG00000144647	POMGNT2	ER ↑ Cyt ↓	possible mRNA-relocalization to ER	-1.38874	5.65308e-18	0.698188	0.00040669	not significant	translationally repressed
ENSG00000105698	USF2	ER ↑ Cyt ↓	possible mRNA-relocalization to ER	-0.912279	6.25035e-12	1.13617	1.04715e-06	not significant	translationally repressed
ENSG00000196950	SLC39A10	ER ↓ Cyt ↓	mRNA down-regulated	-0.960552	4.71148e-08	-7.26704	9.62043e-12	not significant	translationally activated
ENSG00000116786	PLEKHM2	ER ↑ Cyt ↓	possible mRNA-relocalization to ER	-1.43756	9.27035e-25	1.25762	7.91186e-07	not significant	translationally repressed
ENSG00000162300	ZFPL1	ER ↑ Cyt ↓	possible mRNA-relocalization to ER	-0.956166	1.2503e-09	2.0306	1.09251e-09	not significant	translationally repressed
ENSG00000167930	FAM234A	ER ↑ Cyt ↓	possible mRNA-relocalization to ER	-0.391696	0.0162685	0.9087	3.47198e-05	not significant	translationally repressed
ENSG00000087077	TRIP6	ER ↑ Cyt ↓	possible mRNA-relocalization to ER	-1.09305	2.30069e-15	1.85721	6.10864e-09	not significant	translationally repressed
ENSG00000143393	PI4KB	ER ↑ Cyt ↓	possible mRNA-relocalization to ER	-1.50551	1.24354e-32	0.483028	0.00268353	not significant	translationally repressed
ENSG00000132591	ERAL1	ER ↑ Cyt ↓	possible mRNA-relocalization to ER	-0.914172	1.0872e-12	1.29669	1.0495e-07	not significant	translationally repressed
ENSG00000102265	TIMP1	ER ↑ Cyt =	other significant	0.28569	0.0728915	1.47838	5.27463e-08	not significant	translationally repressed
ENSG00000074842	MYDGF	ER = Cyt ↑	other significant	0.721852	3.27997e-06	0.272877	0.0713554	not significant	translationally repressed
ENSG00000011009	LYPLA2	ER ↑ Cyt ↓	possible mRNA-relocalization to ER	-1.30754	6.31391e-21	1.40992	5.48203e-08	not significant	translationally repressed
ENSG00000133124	IRS4	ER ↓ Cyt ↓	mRNA down-regulated	-2.38303	1.01963e-88	-5.10112	2.25027e-12	not significant	translationally activated
ENSG00000188603	CLN3	ER ↑ Cyt ↓	possible mRNA-relocalization to ER	-0.655654	3.88273e-05	1.21138	5.36753e-07	not significant	translationally repressed
ENSG00000087053	MTMR2	ER ↓ Cyt ↓	mRNA down-regulated	-1.41964	1.57188e-27	-6.42708	1.21758e-12	not significant	translationally activated
ENSG00000239857	GET4	ER ↑ Cyt ↓	possible mRNA-relocalization to ER	-1.23581	3.46953e-18	1.15767	1.1023e-06	not significant	translationally repressed
ENSG00000090905	TNRC6A	ER ↓ Cyt ↓	mRNA down-regulated	-2.21187	1.85345e-55	-5.50974	1.63714e-12	not significant	translationally activated
ENSG00000130159	ECSIT	ER ↑ Cyt ↓	possible mRNA-relocalization to ER	-1.03773	2.0594e-13	1.67414	7.6847e-09	not significant	translationally repressed
ENSG00000198791	CNOT7	ER ↓ Cyt ↓	mRNA down-regulated	-1.49546	5.59116e-32	-6.14057	9.06319e-13	not significant	translationally activated
ENSG00000173465	SSSCA1	ER ↑ Cyt ↓	possible mRNA-relocalization to ER	-1.10675	9.9836e-14	1.72932	3.50747e-08	not significant	translationally repressed
ENSG00000256269	HMBS	ER ↑ Cyt ↓	possible mRNA-relocalization to ER	-1.15687	6.1253e-18	1.62733	5.85104e-09	not significant	translationally repressed
ENSG00000108854	SMURF2	ER ↓ Cyt ↓	mRNA down-regulated	-1.58119	4.32392e-27	-5.90305	2.08741e-12	not significant	translationally activated
ENSG00000123552	USP45	ER ↓ Cyt ↓	mRNA down-regulated	-1.83616	2.13704e-27	-7.07023	1.19781e-11	not significant	translationally activated
ENSG00000102531	FNDC3A	ER ↓ Cyt ↓	mRNA down-regulated	-2.64943	8.20056e-73	-6.736	1.21763e-11	not significant	translationally activated
ENSG00000131652	THOC6	ER ↑ Cyt ↓	possible mRNA-relocalization to ER	-1.23225	1.57619e-18	1.63937	9.56828e-09	not significant	translationally repressed
ENSG00000170881	RNF139	ER ↓ Cyt ↓	mRNA down-regulated	-1.81873	4.95083e-26	-6.74617	1.94569e-12	not significant	translationally activated
ENSG00000103245	NARFL	ER ↑ Cyt ↓	possible mRNA-relocalization to ER	-1.53494	3.70235e-23	1.54621	3.42021e-08	not significant	translationally repressed
ENSG00000039123	SKIV2L2	ER ↓ Cyt ↓	mRNA down-regulated	-1.66841	2.83431e-38	-5.63447	5.66422e-11	not significant	translationally activated
ENSG00000132128	LRRC41	ER ↑ Cyt ↓	possible mRNA-relocalization to ER	-1.27112	9.01991e-22	1.5637	7.75013e-08	not significant	translationally repressed
ENSG00000130821	SLC6A8	ER ↑ Cyt ↓	possible mRNA-relocalization to ER	-1.30273	3.90056e-24	0.730062	0.000264602	not significant	translationally repressed
ENSG00000169398	PTK2	ER ↓ Cyt ↓	mRNA down-regulated	-1.42068	3.03955e-26	-5.42575	1.27047e-12	not significant	translationally activated
ENSG00000187840	EIF4EBP1	ER ↑ Cyt ↓	possible mRNA-relocalization to ER	-1.01617	9.59912e-16	1.4701	6.40738e-08	not significant	translationally repressed
ENSG00000107789	MINPP1	ER ↓ Cyt ↓	mRNA down-regulated	-0.838609	1.13505e-06	-6.30432	3.84433e-12	not significant	translationally activated
ENSG00000204463	BAG6	ER ↑ Cyt ↓	possible mRNA-relocalization to ER	-1.1854	3.51941e-24	1.9313	4.00129e-09	not significant	translationally repressed
ENSG00000103249	CLCN7	ER ↑ Cyt ↓	possible mRNA-relocalization to ER	-0.481314	0.00505842	0.769748	0.00019753	not significant	translationally repressed
ENSG00000159363	ATP13A2	ER ↑ Cyt ↓	possible mRNA-relocalization to ER	-0.788283	2.14807e-06	1.11521	1.19804e-05	not significant	translationally repressed
ENSG00000160446	ZDHHC12	ER ↑ Cyt ↓	possible mRNA-relocalization to ER	-0.346727	0.0344361	1.46049	1.70435e-07	not significant	translationally repressed
ENSG00000176946	THAP4	ER ↑ Cyt ↓	possible mRNA-relocalization to ER	-1.34291	3.69703e-23	0.848412	2.33678e-05	not significant	translationally repressed
ENSG00000179364	PACS2	ER ↑ Cyt ↓	possible mRNA-relocalization to ER	-1.48388	5.79132e-22	0.903141	4.13732e-05	not significant	translationally repressed
ENSG00000070061	IKBKAP	ER ↓ Cyt ↓	mRNA down-regulated	-1.08673	1.18613e-18	-4.8221	5.97047e-12	not significant	translationally activated
ENSG00000131873	CHSY1	ER ↓ Cyt ↓	mRNA down-regulated	-1.59379	1.07207e-23	-5.29457	1.8174e-12	not significant	translationally activated
ENSG00000068885	IFT80	ER ↓ Cyt ↓	mRNA down-regulated	-2.15891	3.71567e-40	-7.61708	4.21951e-11	not significant	translationally activated
ENSG00000169627	BOLA2B	ER ↑ Cyt ↓	possible mRNA-relocalization to ER	-0.818757	1.00055e-08	1.59429	9.33304e-08	not significant	translationally repressed
ENSG00000092108	SCFD1	ER ↓ Cyt ↓	mRNA down-regulated	-1.47589	7.47202e-27	-6.22414	2.57951e-12	not significant	translationally activated
ENSG00000144320	KIAA1715	ER ↓ Cyt ↓	mRNA down-regulated	-1.01218	3.27154e-10	-6.49731	1.29881e-12	not significant	translationally activated
ENSG00000224877	C17orf89	ER ↑ Cyt ↓	possible mRNA-relocalization to ER	-0.565399	3.58733e-05	0.775	0.000168961	not significant	translationally repressed
ENSG00000274997	HIST1H2AH	ER ↑ Cyt ↓	possible mRNA-relocalization to ER	-1.41026	5.34718e-06	1.35993	0.000348943	not significant	translationally repressed
ENSG00000183617	MRPL54	ER ↑ Cyt ↓	possible mRNA-relocalization to ER	-0.961514	2.41523e-11	1.65433	1.16989e-07	not significant	translationally repressed
ENSG00000113712	CSNK1A1	ER ↓ Cyt ↓	mRNA down-regulated	-1.62295	8.53982e-40	-5.39573	9.70135e-13	not significant	translationally activated
ENSG00000088451	TGDS	ER ↓ Cyt ↓	mRNA down-regulated	-1.95103	9.4635e-38	-7.79552	6.65942e-12	not significant	translationally activated
ENSG00000125744	RTN2	ER ↑ Cyt ↓	possible mRNA-relocalization to ER	-0.751639	6.15999e-05	0.981337	3.10592e-05	not significant	translationally repressed
ENSG00000148362	C9orf142	ER ↑ Cyt ↓	possible mRNA-relocalization to ER	-0.591079	5.60339e-05	2.01918	4.12903e-09	not significant	translationally repressed
ENSG00000079805	DNM2	ER ↑ Cyt ↓	possible mRNA-relocalization to ER	-1.22244	1.91447e-23	1.72499	4.36494e-08	not significant	translationally repressed
ENSG00000161011	SQSTM1	ER ↑ Cyt ↓	possible mRNA-relocalization to ER	-1.35601	5.57966e-27	1.01964	1.31554e-06	not significant	translationally repressed
ENSG00000172336	POP7	ER ↑ Cyt ↓	possible mRNA-relocalization to ER	-1.76619	2.2641e-39	0.499742	0.00351425	not significant	translationally repressed
ENSG00000145390	USP53	ER ↓ Cyt ↓	mRNA down-regulated	-2.78842	1.43051e-64	-7.94387	5.21546e-11	not significant	translationally activated
ENSG00000157827	FMNL2	ER ↓ Cyt ↓	mRNA down-regulated	-1.50901	1.80518e-22	-6.40102	4.92044e-12	not significant	translationally activated
ENSG00000135164	DMTF1	ER ↓ Cyt ↓	mRNA down-regulated	-2.11948	6.29729e-45	-6.79529	3.4664e-12	not significant	translationally activated
ENSG00000065054	SLC9A3R2	ER ↑ Cyt ↓	possible mRNA-relocalization to ER	-1.15286	5.36328e-15	1.32886	2.48893e-07	not significant	translationally repressed
ENSG00000064666	CNN2	ER ↑ Cyt ↓	possible mRNA-relocalization to ER	-1.1039	2.62209e-14	1.61324	4.11374e-08	not significant	translationally repressed
ENSG00000130985	UBA1	ER ↑ Cyt ↓	possible mRNA-relocalization to ER	-1.09573	2.96767e-25	2.36511	2.11352e-09	not significant	translationally repressed
ENSG00000136877	FPGS	ER ↑ Cyt ↓	possible mRNA-relocalization to ER	-0.900142	2.43972e-10	2.12079	2.57078e-10	not significant	translationally repressed
ENSG00000146433	TMEM181	ER ↓ Cyt ↓	mRNA down-regulated	-0.996329	5.8909e-10	-4.55698	3.53932e-12	not significant	translationally activated
ENSG00000006652	IFRD1	ER ↓ Cyt ↓	mRNA down-regulated	-1.56611	1.75004e-28	-6.64509	1.12705e-12	not significant	translationally activated
ENSG00000170892	TSEN34	ER ↑ Cyt ↓	possible mRNA-relocalization to ER	-1.04974	1.09481e-14	1.59814	1.56947e-08	not significant	translationally repressed
ENSG00000117054	ACADM	ER ↓ Cyt ↓	mRNA down-regulated	-1.43902	5.40596e-28	-6.01514	7.43198e-12	not significant	translationally activated
ENSG00000064961	HMG20B	ER ↑ Cyt ↓	possible mRNA-relocalization to ER	-0.38092	0.00566677	1.41678	5.96746e-08	not significant	translationally repressed
ENSG00000138767	CNOT6L	ER ↓ Cyt ↓	mRNA down-regulated	-2.20582	9.08678e-49	-7.23415	5.741e-12	not significant	translationally activated
ENSG00000146281	PM20D2	ER ↓ Cyt ↓	mRNA down-regulated	-1.76752	3.9592e-38	-5.51615	3.52983e-12	not significant	translationally activated
ENSG00000258315	C17orf49	ER ↑ Cyt ↓	possible mRNA-relocalization to ER	-0.866777	1.27902e-09	1.29912	2.30202e-07	not significant	translationally repressed
ENSG00000262919	FAM58A	ER ↑ Cyt ↓	possible mRNA-relocalization to ER	-1.25516	2.69485e-18	0.489688	0.0051762	not significant	translationally repressed
ENSG00000115966	ATF2	ER ↓ Cyt ↓	mRNA down-regulated	-2.20465	4.57503e-49	-7.36033	4.19028e-12	not significant	translationally activated
ENSG00000104320	NBN	ER ↓ Cyt ↓	mRNA down-regulated	-2.46586	3.87261e-67	-6.84067	2.1563e-11	not significant	translationally activated
ENSG00000147162	OGT	ER ↓ Cyt ↓	mRNA down-regulated	-1.33675	4.25354e-24	-5.04774	2.94305e-12	not significant	translationally activated
ENSG00000128059	PPAT	ER ↓ Cyt ↓	mRNA down-regulated	-1.93387	3.70852e-48	-6.33917	6.68988e-12	not significant	translationally activated
ENSG00000105835	NAMPT	ER ↓ Cyt ↓	mRNA down-regulated	-2.09415	2.23308e-52	-6.58943	1.52149e-11	not significant	translationally activated
ENSG00000178695	KCTD12	ER ↓ Cyt ↓	mRNA down-regulated	-2.49804	5.49832e-83	-5.90757	3.18064e-12	not significant	translationally activated
ENSG00000128585	MKLN1	ER ↓ Cyt ↓	mRNA down-regulated	-1.60204	6.36615e-31	-5.85667	1.07866e-11	not significant	translationally activated
ENSG00000023041	ZDHHC6	ER ↓ Cyt ↓	mRNA down-regulated	-1.46627	1.66373e-21	-5.87456	1.01039e-12	not significant	translationally activated
ENSG00000132300	PTCD3	ER ↓ Cyt ↓	mRNA down-regulated	-1.02756	7.20715e-15	-5.54118	3.09145e-12	not significant	translationally activated
ENSG00000095906	NUBP2	ER ↑ Cyt ↓	possible mRNA-relocalization to ER	-1.10491	2.89373e-16	2.01874	7.95629e-10	not significant	translationally repressed
ENSG00000095321	CRAT	ER ↑ Cyt ↓	possible mRNA-relocalization to ER	-0.798119	2.72194e-07	2.05761	1.17151e-09	not significant	translationally repressed
ENSG00000162980	ARL5A	ER ↓ Cyt ↓	mRNA down-regulated	-2.516	7.85843e-68	-7.45034	2.00077e-12	not significant	translationally activated
ENSG00000117399	CDC20	ER ↑ Cyt ↓	possible mRNA-relocalization to ER	-1.41875	1.23966e-32	1.57367	3.64644e-08	not significant	translationally repressed
ENSG00000135913	USP37	ER ↓ Cyt ↓	mRNA down-regulated	-2.01142	3.68483e-37	-6.4346	1.03593e-11	not significant	translationally activated
ENSG00000080200	CRYBG3	ER ↓ Cyt ↓	mRNA down-regulated	-1.90791	3.98648e-34	-6.88815	1.24858e-11	not significant	translationally activated
ENSG00000115084	SLC35F5	ER ↓ Cyt ↓	mRNA down-regulated	-0.9082	2.04107e-07	-6.36065	3.39818e-12	not significant	translationally activated
ENSG00000135387	CAPRIN1	ER ↓ Cyt ↓	mRNA down-regulated	-1.28844	1.7733e-31	-4.74487	6.00407e-12	not significant	translationally activated
ENSG00000171720	HDAC3	ER ↑ Cyt ↓	possible mRNA-relocalization to ER	-0.973511	5.5651e-15	0.768631	5.55472e-05	not significant	translationally repressed
ENSG00000163608	C3orf17	ER ↓ Cyt ↓	mRNA down-regulated	-1.6758	4.35423e-34	-6.2127	1.34223e-12	not significant	translationally activated
ENSG00000162601	MYSM1	ER ↓ Cyt ↓	mRNA down-regulated	-2.4167	1.32063e-54	-6.99648	1.31489e-11	not significant	translationally activated
ENSG00000130309	COLGALT1	ER ↑ Cyt ↓	possible mRNA-relocalization to ER	-0.553565	0.000454831	0.587868	0.0025134	not significant	translationally repressed
ENSG00000135404	CD63	ER = Cyt ↑	other significant	0.75546	2.87329e-07	0.0999161	0.483674	not significant	translationally repressed
ENSG00000117362	APH1A	ER ↑ Cyt ↓	possible mRNA-relocalization to ER	-0.521445	5.00058e-05	0.988399	5.95171e-06	not significant	translationally repressed
ENSG00000181555	SETD2	ER ↓ Cyt ↓	mRNA down-regulated	-2.63717	4.83236e-73	-5.9487	1.02386e-11	not significant	translationally activated
ENSG00000198146	ZNF770	ER ↓ Cyt ↓	mRNA down-regulated	-2.45454	3.00598e-64	-6.93826	1.65529e-11	not significant	translationally activated
ENSG00000185238	PRMT3	ER ↓ Cyt ↓	mRNA down-regulated	-1.2055	2.937e-19	-5.76522	4.452e-12	not significant	translationally activated
ENSG00000184260	HIST2H2AC	ER ↑ Cyt ↓	possible mRNA-relocalization to ER	-0.90648	0.000468228	1.18947	0.000279623	not significant	translationally repressed
ENSG00000184897	H1FX	ER ↑ Cyt ↓	possible mRNA-relocalization to ER	-1.16921	4.85782e-21	1.56822	2.12279e-07	not significant	translationally repressed
ENSG00000197061	HIST1H4C	ER ↑ Cyt ↓	possible mRNA-relocalization to ER	-2.63329	4.17628e-16	1.17781	0.00137544	not significant	translationally repressed
ENSG00000051523	CYBA	ER ↑ Cyt ↑	mRNA up-regulated	2.46855	1.83403e-40	2.19451	1.05216e-08	not significant	translationally repressed
ENSG00000165156	ZHX1	ER ↓ Cyt ↓	mRNA down-regulated	-3.21653	2.69846e-93	-8.00204	7.45616e-12	not significant	translationally activated
ENSG00000001629	ANKIB1	ER ↓ Cyt ↓	mRNA down-regulated	-2.02172	9.4078e-37	-6.69128	1.78763e-12	not significant	translationally activated
ENSG00000138399	FASTKD1	ER ↓ Cyt ↓	mRNA down-regulated	-1.74082	3.04958e-31	-7.35088	2.9449e-12	not significant	translationally activated
ENSG00000167962	ZNF598	ER ↑ Cyt ↓	possible mRNA-relocalization to ER	-1.38082	8.95727e-26	1.10963	5.29421e-06	not significant	translationally repressed
ENSG00000121741	ZMYM2	ER ↓ Cyt ↓	mRNA down-regulated	-1.59561	4.10728e-28	-6.5706	2.65928e-12	not significant	translationally activated
ENSG00000155313	USP25	ER ↓ Cyt ↓	mRNA down-regulated	-2.09271	1.50148e-42	-7.22007	1.08869e-11	not significant	translationally activated
ENSG00000213563	C8orf82	ER ↑ Cyt ↓	possible mRNA-relocalization to ER	-0.80425	3.18736e-07	1.60142	4.52081e-08	not significant	translationally repressed
ENSG00000093010	COMT	ER ↑ Cyt ↑	mRNA up-regulated	0.489671	0.00352123	0.648505	0.000591018	not significant	translationally repressed
ENSG00000012174	MBTPS2	ER ↓ Cyt =	other significant	-0.0341746	0.844962	-6.26647	1.82512e-12	not significant	translationally activated
ENSG00000130520	LSM4	ER ↑ Cyt ↓	possible mRNA-relocalization to ER	-0.847718	7.49623e-13	1.02119	1.58573e-06	not significant	translationally repressed
ENSG00000167085	PHB	ER ↑ Cyt ↓	possible mRNA-relocalization to ER	-1.01049	6.5541e-19	0.949007	2.71661e-06	not significant	translationally repressed
ENSG00000090674	MCOLN1	ER ↑ Cyt =	other significant	0.298053	0.126682	1.05409	6.75573e-06	not significant	translationally repressed
ENSG00000175087	PDIK1L	ER ↓ Cyt ↓	mRNA down-regulated	-2.91531	2.40217e-66	-8.60775	8.10345e-12	not significant	translationally activated
ENSG00000148291	SURF2	ER = Cyt ↓	other significant	-0.958822	1.15029e-10	0.268668	0.0966711	not significant	translationally repressed
ENSG00000141756	FKBP10	ER ↑ Cyt =	other significant	0.217891	0.144056	1.20599	6.98125e-07	not significant	translationally repressed
ENSG00000126432	PRDX5	ER ↑ Cyt ↓	possible mRNA-relocalization to ER	-0.81362	5.60783e-11	1.64812	2.05618e-08	not significant	translationally repressed
ENSG00000266412	NCOA4	ER ↓ Cyt ↓	mRNA down-regulated	-1.61667	1.41085e-38	-5.67334	1.27047e-12	not significant	translationally activated
ENSG00000165490	DDIAS	ER ↓ Cyt ↓	mRNA down-regulated	-2.25186	6.27404e-48	-7.55583	5.741e-12	not significant	translationally activated
ENSG00000008838	MED24	ER ↑ Cyt ↓	possible mRNA-relocalization to ER	-1.04192	1.44094e-16	1.08512	6.89256e-06	not significant	translationally repressed
ENSG00000100994	PYGB	ER ↑ Cyt ↓	possible mRNA-relocalization to ER	-1.32908	1.52462e-22	1.84304	3.70627e-09	not significant	translationally repressed
ENSG00000215021	PHB2	ER ↑ Cyt ↓	possible mRNA-relocalization to ER	-0.747668	1.5719e-11	0.52989	0.000538143	not significant	translationally repressed
ENSG00000105202	FBL	ER ↑ Cyt ↓	possible mRNA-relocalization to ER	-0.902241	1.02101e-16	0.778242	2.65569e-05	not significant	translationally repressed
ENSG00000079313	REXO1	ER ↑ Cyt ↓	possible mRNA-relocalization to ER	-1.37366	1.14635e-19	0.945041	2.78904e-05	not significant	translationally repressed
ENSG00000138160	KIF11	ER ↓ Cyt ↓	mRNA down-regulated	-2.27753	5.58301e-69	-6.4283	1.53308e-11	not significant	translationally activated
ENSG00000117859	OSBPL9	ER ↓ Cyt ↓	mRNA down-regulated	-0.973266	9.91276e-14	-5.29724	2.09481e-12	not significant	translationally activated
ENSG00000103024	NME3	ER ↑ Cyt ↓	possible mRNA-relocalization to ER	-0.39782	0.010323	1.81219	3.06879e-08	not significant	translationally repressed
ENSG00000100077	ADRBK2	ER ↓ Cyt ↓	mRNA down-regulated	-1.66763	1.40394e-29	-5.72048	2.20534e-12	not significant	translationally activated
ENSG00000184887	BTBD6	ER ↑ Cyt ↓	possible mRNA-relocalization to ER	-1.42358	7.9977e-24	0.873043	3.9636e-05	not significant	translationally repressed
ENSG00000109062	SLC9A3R1	ER ↑ Cyt ↓	possible mRNA-relocalization to ER	-1.20999	2.10798e-19	1.73587	1.53233e-08	not significant	translationally repressed
ENSG00000116489	CAPZA1	ER ↓ Cyt ↓	mRNA down-regulated	-1.3184	1.0082e-29	-6.25589	9.06319e-13	not significant	translationally activated
ENSG00000187051	RPS19BP1	ER ↑ Cyt ↓	possible mRNA-relocalization to ER	-1.1442	5.42442e-19	1.48301	7.07461e-08	not significant	translationally repressed
ENSG00000128829	EIF2AK4	ER ↓ Cyt ↓	mRNA down-regulated	-1.36273	1.71228e-23	-4.59778	3.66724e-12	not significant	translationally activated
ENSG00000149357	LAMTOR1	ER ↑ Cyt ↓	possible mRNA-relocalization to ER	-1.1666	2.99394e-18	1.249	4.1517e-07	not significant	translationally repressed
ENSG00000131669	NINJ1	ER ↑ Cyt ↓	possible mRNA-relocalization to ER	-1.34102	1.07549e-16	1.02826	1.0557e-05	not significant	translationally repressed
ENSG00000105325	FZR1	ER ↑ Cyt ↓	possible mRNA-relocalization to ER	-1.5076	2.38316e-22	1.54686	1.38292e-07	not significant	translationally repressed
ENSG00000173020	ADRBK1	ER ↑ Cyt ↓	possible mRNA-relocalization to ER	-1.35642	7.83085e-24	1.05273	3.10645e-06	not significant	translationally repressed
ENSG00000185800	DMWD	ER ↑ Cyt ↓	possible mRNA-relocalization to ER	-1.26899	9.65079e-17	1.33539	6.16487e-07	not significant	translationally repressed
ENSG00000110344	UBE4A	ER ↓ Cyt =	other significant	0.15056	0.353851	-5.28129	2.92005e-12	not significant	translationally activated
ENSG00000165732	DDX21	ER ↓ Cyt ↓	mRNA down-regulated	-2.00225	4.2661e-75	-5.39022	2.74107e-11	not significant	translationally activated
ENSG00000165304	MELK	ER ↓ Cyt ↓	mRNA down-regulated	-1.79345	7.58954e-39	-5.96605	1.94872e-12	not significant	translationally activated
ENSG00000117318	ID3	ER ↑ Cyt ↓	possible mRNA-relocalization to ER	-1.93771	8.37701e-42	0.555929	0.0017783	not significant	translationally repressed
ENSG00000257315	ZBED6	ER ↓ Cyt ↓	mRNA down-regulated	-1.82987	8.37539e-24	-6.70207	6.49438e-11	not significant	translationally activated
ENSG00000103549	RNF40	ER ↑ Cyt ↓	possible mRNA-relocalization to ER	-1.55806	9.269e-42	0.851819	2.36966e-05	not significant	translationally repressed
ENSG00000083168	KAT6A	ER ↓ Cyt ↓	mRNA down-regulated	-1.95	8.96748e-44	-5.67858	5.05134e-12	not significant	translationally activated
ENSG00000071655	MBD3	ER ↑ Cyt ↓	possible mRNA-relocalization to ER	-1.50667	3.16637e-33	1.0666	1.48894e-06	not significant	translationally repressed
ENSG00000174177	CTU2	ER ↑ Cyt ↓	possible mRNA-relocalization to ER	-1.26381	2.03304e-17	1.59725	1.65117e-08	not significant	translationally repressed
ENSG00000163507	KIAA1524	ER ↓ Cyt ↓	mRNA down-regulated	-2.06477	3.35937e-47	-6.44637	2.17586e-11	not significant	translationally activated
ENSG00000061987	MON2	ER ↓ Cyt ↓	mRNA down-regulated	-1.48924	2.39392e-23	-6.09055	6.75159e-12	not significant	translationally activated
ENSG00000144746	ARL6IP5	ER ↓ Cyt =	other significant	-0.277253	0.0983689	-6.86596	9.67892e-13	not significant	translationally activated
ENSG00000117335	CD46	ER ↓ Cyt ↓	mRNA down-regulated	-0.491604	0.00379205	-6.99016	1.46043e-12	not significant	translationally activated
ENSG00000235173	HGH1	ER ↑ Cyt ↓	possible mRNA-relocalization to ER	-1.22439	1.68485e-17	1.46896	5.53844e-08	not significant	translationally repressed
ENSG00000105647	PIK3R2	ER ↑ Cyt ↓	possible mRNA-relocalization to ER	-1.38328	2.49665e-26	1.01664	8.24567e-06	not significant	translationally repressed
ENSG00000151414	NEK7	ER ↓ Cyt ↓	mRNA down-regulated	-2.17238	1.03456e-46	-7.23119	2.84982e-12	not significant	translationally activated
ENSG00000196642	RABL6	ER ↑ Cyt ↓	possible mRNA-relocalization to ER	-1.28539	8.18391e-18	1.03957	7.96901e-06	not significant	translationally repressed
ENSG00000162437	RAVER2	ER ↓ Cyt ↓	mRNA down-regulated	-1.60742	2.09453e-31	-6.67068	1.47041e-12	not significant	translationally activated
ENSG00000125885	MCM8	ER ↓ Cyt ↓	mRNA down-regulated	-1.83172	7.75868e-39	-5.83523	6.81517e-12	not significant	translationally activated
ENSG00000174197	MGA	ER ↓ Cyt ↓	mRNA down-regulated	-1.88133	3.24334e-37	-5.85006	6.99481e-12	not significant	translationally activated
ENSG00000119547	ONECUT2	ER ↓ Cyt ↓	mRNA down-regulated	-2.32276	7.70297e-49	-5.8483	1.56316e-12	not significant	translationally activated
ENSG00000100294	MCAT	ER ↑ Cyt ↓	possible mRNA-relocalization to ER	-1.63524	1.01883e-28	0.903338	2.0504e-05	not significant	translationally repressed
ENSG00000172053	QARS	ER ↑ Cyt ↓	possible mRNA-relocalization to ER	-0.675747	2.92454e-08	1.42493	7.2014e-08	not significant	translationally repressed
ENSG00000121864	ZNF639	ER ↓ Cyt ↓	mRNA down-regulated	-2.67244	1.6892e-64	-7.43112	2.09481e-12	not significant	translationally activated
ENSG00000177830	CHID1	ER ↑ Cyt =	other significant	0.211215	0.189847	1.21442	7.28042e-07	not significant	translationally repressed
ENSG00000178605	GTPBP6	ER ↑ Cyt ↓	possible mRNA-relocalization to ER	-1.40715	1.19807e-20	1.56148	2.04525e-08	not significant	translationally repressed
ENSG00000027847	B4GALT7	ER ↑ Cyt ↓	possible mRNA-relocalization to ER	-0.737971	9.11565e-06	1.21146	1.78011e-06	not significant	translationally repressed
ENSG00000125520	SLC2A4RG	ER ↑ Cyt ↓	possible mRNA-relocalization to ER	-0.864382	9.32084e-09	1.87161	9.62458e-09	not significant	translationally repressed
ENSG00000197601	FAR1	ER ↓ Cyt ↓	mRNA down-regulated	-2.57298	3.09182e-76	-7.34872	1.7684e-11	not significant	translationally activated
ENSG00000100139	MICALL1	ER ↑ Cyt ↓	possible mRNA-relocalization to ER	-1.4628	7.51727e-28	1.02621	5.86032e-06	not significant	translationally repressed
ENSG00000167114	SLC27A4	ER ↑ Cyt =	other significant	-0.237856	0.135838	0.913502	3.84358e-05	not significant	translationally repressed
ENSG00000109736	MFSD10	ER ↑ Cyt ↑	mRNA up-regulated	0.416832	0.018025	1.14141	2.91136e-06	not significant	translationally repressed
ENSG00000164961	KIAA0196	ER ↓ Cyt ↓	mRNA down-regulated	-1.13758	1.46963e-17	-5.65213	1.90014e-12	not significant	translationally activated
ENSG00000140983	RHOT2	ER ↑ Cyt ↓	possible mRNA-relocalization to ER	-1.16207	3.90927e-17	1.75393	4.90788e-09	not significant	translationally repressed
ENSG00000158850	B4GALT3	ER ↑ Cyt ↓	possible mRNA-relocalization to ER	-0.933058	4.89228e-11	0.772068	9.11029e-05	not significant	translationally repressed
ENSG00000179886	TIGD5	ER ↑ Cyt ↓	possible mRNA-relocalization to ER	-2.08833	4.81276e-36	0.648812	0.00128512	not significant	translationally repressed
ENSG00000047188	YTHDC2	ER ↓ Cyt ↓	mRNA down-regulated	-1.39865	9.21141e-24	-6.24579	3.73656e-11	not significant	translationally activated
ENSG00000107223	EDF1	ER = Cyt ↓	other significant	-0.87668	1.28381e-12	0.253256	0.0844983	not significant	translationally repressed
ENSG00000134072	CAMK1	ER ↑ Cyt ↓	possible mRNA-relocalization to ER	-0.760846	8.90817e-08	1.10701	1.3896e-06	not significant	translationally repressed
ENSG00000198925	ATG9A	ER ↑ Cyt =	other significant	-0.323995	0.0508852	0.822284	0.000105911	not significant	translationally repressed
ENSG00000114062	UBE3A	ER ↓ Cyt ↓	mRNA down-regulated	-2.23368	9.47829e-55	-6.6678	4.3144e-12	not significant	translationally activated
ENSG00000005486	RHBDD2	ER ↑ Cyt ↑	mRNA up-regulated	0.618924	9.80906e-05	1.47912	7.31304e-08	not significant	translationally repressed
ENSG00000213366	GSTM2	ER ↑ Cyt ↓	possible mRNA-relocalization to ER	-0.696452	3.31818e-06	1.66943	1.26008e-08	not significant	translationally repressed
ENSG00000047932	GOPC	ER ↓ Cyt ↓	mRNA down-regulated	-2.12083	1.77914e-51	-7.38187	3.25628e-12	not significant	translationally activated
ENSG00000197147	LRRC8B	ER ↓ Cyt ↓	mRNA down-regulated	-2.22853	1.4983e-42	-6.30157	1.27047e-12	not significant	translationally activated
ENSG00000086619	ERO1B	ER ↓ Cyt ↓	mRNA down-regulated	-0.686177	0.000263609	-6.68725	2.5635e-12	not significant	translationally activated
ENSG00000091409	ITGA6	ER ↓ Cyt ↓	mRNA down-regulated	-0.590842	0.00199371	-7.09892	6.82686e-12	not significant	translationally activated
ENSG00000198026	ZNF335	ER ↑ Cyt ↓	possible mRNA-relocalization to ER	-1.67136	2.4051e-27	0.753645	0.000351455	not significant	translationally repressed
ENSG00000133026	MYH10	ER ↓ Cyt ↓	mRNA down-regulated	-1.26186	3.37401e-26	-4.48441	5.16723e-12	not significant	translationally activated
ENSG00000160211	G6PD	ER ↑ Cyt ↓	possible mRNA-relocalization to ER	-1.06718	1.25133e-15	2.07517	2.08498e-09	not significant	translationally repressed
ENSG00000177542	SLC25A22	ER ↑ Cyt ↓	possible mRNA-relocalization to ER	-1.35844	4.01537e-21	1.35066	1.84144e-07	not significant	translationally repressed
ENSG00000125505	MBOAT7	ER ↑ Cyt ↑	mRNA up-regulated	0.496913	0.0038574	1.07567	7.32078e-06	not significant	translationally repressed
ENSG00000163870	TPRA1	ER ↑ Cyt ↓	possible mRNA-relocalization to ER	-0.676023	7.35406e-05	1.00497	1.21029e-05	not significant	translationally repressed
ENSG00000119927	GPAM	ER ↓ Cyt ↓	mRNA down-regulated	-1.04776	5.18331e-12	-6.9162	2.69395e-12	not significant	translationally activated
ENSG00000075568	TMEM131	ER ↓ Cyt ↓	mRNA down-regulated	-0.773462	3.48133e-06	-5.52903	1.60764e-12	not significant	translationally activated
ENSG00000169554	ZEB2	ER ↓ Cyt ↓	mRNA down-regulated	-2.33987	4.14759e-47	-7.33039	1.1913e-11	not significant	translationally activated
ENSG00000248098	BCKDHA	ER ↑ Cyt ↓	possible mRNA-relocalization to ER	-0.557229	0.000200243	2.66545	6.45644e-11	not significant	translationally repressed
ENSG00000051825	MPHOSPH9	ER ↓ Cyt ↓	mRNA down-regulated	-2.59479	5.44062e-67	-5.65649	2.53496e-12	not significant	translationally activated
ENSG00000254986	DPP3	ER ↑ Cyt ↓	possible mRNA-relocalization to ER	-0.973317	1.58978e-11	2.11224	3.24815e-09	not significant	translationally repressed
ENSG00000132819	RBM38	ER ↑ Cyt ↓	possible mRNA-relocalization to ER	-1.5407	1.52866e-27	0.747123	0.000122458	not significant	translationally repressed
ENSG00000105135	ILVBL	ER ↑ Cyt =	other significant	0.0540027	0.762614	1.77164	1.03621e-08	not significant	translationally repressed
ENSG00000069011	PITX1	ER ↑ Cyt ↓	possible mRNA-relocalization to ER	-1.4969	6.83367e-22	0.89899	5.12377e-05	not significant	translationally repressed
ENSG00000056586	RC3H2	ER ↓ Cyt ↓	mRNA down-regulated	-1.47766	1.46279e-25	-5.14474	1.05219e-11	not significant	translationally activated
ENSG00000137267	TUBB2A	ER ↑ Cyt ↓	possible mRNA-relocalization to ER	-1.30258	2.01442e-23	1.10585	3.00311e-06	not significant	translationally repressed
ENSG00000125249	RAP2A	ER ↓ Cyt ↓	mRNA down-regulated	-2.35566	8.78383e-60	-7.151	1.77281e-12	not significant	translationally activated
ENSG00000112308	C6orf62	ER ↓ Cyt ↓	mRNA down-regulated	-1.6373	7.11936e-39	-5.13423	1.20232e-12	not significant	translationally activated
ENSG00000152620	NADK2	ER ↓ Cyt ↓	mRNA down-regulated	-1.95083	1.26308e-36	-6.06063	6.72268e-12	not significant	translationally activated
ENSG00000142166	IFNAR1	ER ↓ Cyt ↓	mRNA down-regulated	-1.66011	6.66749e-26	-6.64522	9.06319e-13	not significant	translationally activated
ENSG00000173226	IQCB1	ER ↓ Cyt ↓	mRNA down-regulated	-1.05367	7.21631e-14	-5.82835	1.94128e-12	not significant	translationally activated
ENSG00000149311	ATM	ER ↓ Cyt ↓	mRNA down-regulated	-1.85925	1.84269e-34	-5.53739	8.82996e-12	not significant	translationally activated
ENSG00000095002	MSH2	ER ↓ Cyt ↓	mRNA down-regulated	-1.5606	7.22751e-35	-5.652	3.21179e-10	not significant	translationally activated
ENSG00000143575	HAX1	ER ↑ Cyt ↓	possible mRNA-relocalization to ER	-0.875777	8.72692e-13	0.901587	7.21905e-06	not significant	translationally repressed
ENSG00000064601	CTSA	ER ↑ Cyt =	other significant	0.242917	0.160358	0.614568	0.00148389	not significant	translationally repressed
ENSG00000104885	DOT1L	ER ↑ Cyt ↓	possible mRNA-relocalization to ER	-1.52801	3.30821e-28	0.386038	0.0244445	not significant	translationally repressed
ENSG00000110057	UNC93B1	ER ↑ Cyt ↑	mRNA up-regulated	0.873459	6.54832e-05	1.36739	1.36183e-06	not significant	translationally repressed
ENSG00000159111	MRPL10	ER ↑ Cyt ↓	possible mRNA-relocalization to ER	-1.43522	1.65752e-27	0.99892	1.80285e-06	not significant	translationally repressed
ENSG00000197879	MYO1C	ER ↑ Cyt ↓	possible mRNA-relocalization to ER	-1.31592	1.11753e-22	1.09355	8.16186e-06	not significant	translationally repressed
ENSG00000004897	CDC27	ER ↓ Cyt ↓	mRNA down-regulated	-1.95097	6.66578e-48	-6.07982	3.99516e-12	not significant	translationally activated
ENSG00000104756	KCTD9	ER ↓ Cyt ↓	mRNA down-regulated	-1.49929	9.14132e-25	-6.41281	4.81341e-12	not significant	translationally activated
ENSG00000118960	HS1BP3	ER ↑ Cyt ↓	possible mRNA-relocalization to ER	-1.23131	1.40736e-16	1.96833	1.3911e-09	not significant	translationally repressed
ENSG00000118200	CAMSAP2	ER ↓ Cyt ↓	mRNA down-regulated	-2.8806	2.25051e-86	-6.64769	1.62811e-11	not significant	translationally activated
ENSG00000138760	SCARB2	ER ↓ Cyt =	other significant	0.0706116	0.673637	-5.7788	1.00171e-12	not significant	translationally activated
ENSG00000160193	WDR4	ER ↑ Cyt ↓	possible mRNA-relocalization to ER	-1.0868	2.3418e-14	0.754911	8.13738e-05	not significant	translationally repressed
ENSG00000116001	TIA1	ER ↓ Cyt ↓	mRNA down-regulated	-1.74461	3.71264e-34	-6.5422	5.86394e-12	not significant	translationally activated
ENSG00000177200	CHD9	ER ↓ Cyt ↓	mRNA down-regulated	-2.91789	3.95611e-69	-7.80408	1.74891e-10	not significant	translationally activated
ENSG00000135486	HNRNPA1	ER ↓ Cyt ↓	mRNA down-regulated	-1.03903	5.35439e-28	-4.01985	1.98779e-12	not significant	translationally activated
ENSG00000103187	COTL1	ER ↑ Cyt ↓	possible mRNA-relocalization to ER	-0.838956	1.78068e-11	1.12694	2.11792e-06	not significant	translationally repressed
ENSG00000135723	FHOD1	ER ↑ Cyt ↓	possible mRNA-relocalization to ER	-1.2499	6.26112e-17	1.62044	4.58767e-08	not significant	translationally repressed
ENSG00000254858	MPV17L2	ER ↑ Cyt ↓	possible mRNA-relocalization to ER	-1.05213	5.46817e-12	0.804576	7.47512e-05	not significant	translationally repressed
ENSG00000129925	TMEM8A	ER ↑ Cyt ↓	possible mRNA-relocalization to ER	-1.10742	1.59789e-13	1.09011	7.70028e-06	not significant	translationally repressed
ENSG00000239306	RBM14	ER ↑ Cyt ↓	possible mRNA-relocalization to ER	-1.70044	5.54154e-41	1.44893	1.35642e-07	not significant	translationally repressed
ENSG00000172725	CORO1B	ER ↑ Cyt ↓	possible mRNA-relocalization to ER	-1.04204	3.42724e-13	2.47997	1.65228e-10	not significant	translationally repressed
ENSG00000177628	GBA	ER ↑ Cyt =	other significant	0.140065	0.415441	0.810065	8.41701e-05	not significant	translationally repressed
ENSG00000105329	TGFB1	ER ↑ Cyt ↓	possible mRNA-relocalization to ER	-0.341279	0.040394	1.4514	1.1568e-07	not significant	translationally repressed
ENSG00000171148	TADA3	ER ↑ Cyt ↓	possible mRNA-relocalization to ER	-1.25838	2.07796e-20	1.34934	6.5473e-08	not significant	translationally repressed
ENSG00000106780	MEGF9	ER ↓ Cyt ↓	mRNA down-regulated	-1.35797	6.99692e-15	-6.32935	2.80853e-12	not significant	translationally activated
ENSG00000011485	PPP5C	ER ↑ Cyt ↓	possible mRNA-relocalization to ER	-1.02975	5.32008e-17	0.60607	0.000801591	not significant	translationally repressed
ENSG00000153207	AHCTF1	ER ↓ Cyt ↓	mRNA down-regulated	-2.49651	4.90767e-64	-6.64983	6.34198e-11	not significant	translationally activated
ENSG00000112695	COX7A2	ER ↑ Cyt ↓	possible mRNA-relocalization to ER	-0.741552	1.01507e-08	0.66234	0.00063273	not significant	translationally repressed
ENSG00000103479	RBL2	ER ↓ Cyt ↓	mRNA down-regulated	-1.46794	2.10097e-24	-5.9124	1.33214e-12	not significant	translationally activated
ENSG00000132612	VPS4A	ER ↑ Cyt ↓	possible mRNA-relocalization to ER	-1.22478	2.01232e-23	0.511586	0.0011608	not significant	translationally repressed
ENSG00000143742	SRP9	ER ↓ Cyt ↓	mRNA down-regulated	-1.70777	4.17327e-56	-6.8222	6.52032e-13	not significant	translationally activated
ENSG00000170185	USP38	ER ↓ Cyt ↓	mRNA down-regulated	-2.47074	4.32911e-61	-6.76231	2.37228e-12	not significant	translationally activated
ENSG00000153551	CMTM7	ER ↑ Cyt ↓	possible mRNA-relocalization to ER	-0.573116	0.000223465	0.934537	1.56005e-05	not significant	translationally repressed
ENSG00000072415	MPP5	ER ↓ Cyt ↓	mRNA down-regulated	-2.09163	4.43965e-46	-7.32017	4.25853e-12	not significant	translationally activated
ENSG00000127419	TMEM175	ER ↑ Cyt =	other significant	0.238769	0.246585	1.36981	5.58719e-07	not significant	translationally repressed
ENSG00000198961	PJA2	ER ↓ Cyt ↓	mRNA down-regulated	-1.98931	5.99933e-46	-6.75715	1.23228e-11	not significant	translationally activated
ENSG00000143033	MTF2	ER ↓ Cyt ↓	mRNA down-regulated	-2.25311	1.4798e-59	-6.54007	2.65555e-12	not significant	translationally activated
ENSG00000205544	TMEM256	ER ↑ Cyt ↓	possible mRNA-relocalization to ER	-0.615778	2.48631e-05	1.97713	6.71302e-09	not significant	translationally repressed
ENSG00000196976	LAGE3	ER ↑ Cyt ↓	possible mRNA-relocalization to ER	-0.957885	5.00595e-12	1.60381	4.1719e-08	not significant	translationally repressed
ENSG00000107854	TNKS2	ER ↓ Cyt ↓	mRNA down-regulated	-1.48355	1.69164e-27	-6.28109	1.96906e-12	not significant	translationally activated
ENSG00000011426	ANLN	ER ↓ Cyt ↓	mRNA down-regulated	-1.81296	5.9831e-32	-6.29938	1.47592e-11	not significant	translationally activated
ENSG00000101773	RBBP8	ER ↓ Cyt ↓	mRNA down-regulated	-2.44939	6.08736e-64	-6.5079	2.39323e-11	not significant	translationally activated
ENSG00000152942	RAD17	ER ↓ Cyt ↓	mRNA down-regulated	-2.05285	1.25291e-41	-7.54665	1.61402e-12	not significant	translationally activated
ENSG00000118058	KMT2A	ER ↓ Cyt ↓	mRNA down-regulated	-1.8681	1.3021e-36	-4.50485	3.16028e-12	not significant	translationally activated
ENSG00000169241	SLC50A1	ER ↑ Cyt ↓	possible mRNA-relocalization to ER	-0.707537	4.93078e-07	0.762441	6.38902e-05	not significant	translationally repressed
ENSG00000109929	SC5D	ER ↓ Cyt =	other significant	-0.230204	0.174214	-7.44214	9.06975e-13	not significant	translationally activated
ENSG00000127554	GFER	ER ↑ Cyt ↓	possible mRNA-relocalization to ER	-1.42438	2.37015e-22	1.01327	4.80038e-06	not significant	translationally repressed
ENSG00000121775	TMEM39B	ER ↑ Cyt ↓	possible mRNA-relocalization to ER	-0.896605	1.27685e-07	0.450465	0.0102329	not significant	translationally repressed
ENSG00000039560	RAI14	ER ↓ Cyt ↓	mRNA down-regulated	-2.02177	3.6974e-48	-5.62375	4.033e-12	not significant	translationally activated
ENSG00000033178	UBA6	ER ↓ Cyt ↓	mRNA down-regulated	-2.29359	3.37826e-58	-6.8398	4.08933e-11	not significant	translationally activated
ENSG00000089486	CDIP1	ER ↑ Cyt ↓	possible mRNA-relocalization to ER	-1.44866	3.82713e-25	1.36525	1.17179e-07	not significant	translationally repressed
ENSG00000280789	PAGR1	ER = Cyt ↓	other significant	-1.50667	3.69927e-34	0.257443	0.0608671	not significant	translationally repressed
ENSG00000127948	POR	ER ↑ Cyt ↑	mRNA up-regulated	0.390304	0.0245067	2.03908	3.4679e-09	not significant	translationally repressed
ENSG00000066739	ATG2B	ER ↓ Cyt ↓	mRNA down-regulated	-1.65029	2.83502e-31	-6.27995	4.24763e-12	not significant	translationally activated
ENSG00000130332	LSM7	ER ↑ Cyt ↓	possible mRNA-relocalization to ER	-0.891816	5.59206e-11	0.717449	0.000447558	not significant	translationally repressed
ENSG00000161956	SENP3	ER ↑ Cyt ↓	possible mRNA-relocalization to ER	-1.244	1.04546e-23	1.2138	1.67776e-07	not significant	translationally repressed
ENSG00000090372	STRN4	ER ↑ Cyt ↓	possible mRNA-relocalization to ER	-1.29892	1.36963e-23	1.21814	1.66729e-06	not significant	translationally repressed
ENSG00000035499	DEPDC1B	ER ↓ Cyt ↓	mRNA down-regulated	-1.36441	2.09122e-21	-6.01838	1.90014e-12	not significant	translationally activated
ENSG00000143164	DCAF6	ER ↓ Cyt ↓	mRNA down-regulated	-1.6391	8.37646e-33	-5.85851	1.27047e-12	not significant	translationally activated
ENSG00000227500	SCAMP4	ER ↑ Cyt ↑	mRNA up-regulated	0.359082	0.0330111	0.697106	0.00115281	not significant	translationally repressed
ENSG00000105447	GRWD1	ER ↑ Cyt ↓	possible mRNA-relocalization to ER	-1.8958	3.3062e-50	0.809102	0.000142681	not significant	translationally repressed
ENSG00000110046	ATG2A	ER ↑ Cyt ↓	possible mRNA-relocalization to ER	-1.52532	1.44493e-24	1.3388	7.70338e-07	not significant	translationally repressed
ENSG00000168005	C11orf84	ER ↑ Cyt ↓	possible mRNA-relocalization to ER	-1.44431	3.20929e-24	0.92933	1.05167e-05	not significant	translationally repressed
ENSG00000121653	MAPK8IP1	ER ↑ Cyt ↓	possible mRNA-relocalization to ER	-1.45152	5.78149e-21	1.04074	3.78431e-06	not significant	translationally repressed
ENSG00000075618	FSCN1	ER ↑ Cyt ↓	possible mRNA-relocalization to ER	-1.00104	1.05586e-12	2.2537	4.82513e-09	not significant	translationally repressed
ENSG00000144485	HES6	ER ↑ Cyt ↓	possible mRNA-relocalization to ER	-0.948728	8.89186e-10	1.54501	5.0276e-08	not significant	translationally repressed
ENSG00000169826	CSGALNACT2	ER ↓ Cyt ↓	mRNA down-regulated	-1.96492	8.28516e-28	-7.14258	3.41186e-12	not significant	translationally activated
ENSG00000151718	WWC2	ER ↓ Cyt ↓	mRNA down-regulated	-2.2759	2.44846e-49	-6.20343	3.67254e-12	not significant	translationally activated
ENSG00000007520	TSR3	ER ↑ Cyt ↓	possible mRNA-relocalization to ER	-1.02399	6.72828e-14	0.742297	0.000111559	not significant	translationally repressed
ENSG00000104442	ARMC1	ER ↓ Cyt ↓	mRNA down-regulated	-2.34624	4.14483e-56	-6.98782	5.66742e-12	not significant	translationally activated
ENSG00000164062	APEH	ER ↑ Cyt ↓	possible mRNA-relocalization to ER	-1.17089	8.09257e-20	2.24795	1.01215e-10	not significant	translationally repressed
ENSG00000111057	KRT18	ER ↑ Cyt ↓	possible mRNA-relocalization to ER	-1.04175	3.18462e-14	1.5157	4.82289e-08	not significant	translationally repressed
ENSG00000197448	GSTK1	ER ↑ Cyt =	other significant	-0.055121	0.717617	0.735484	9.88363e-05	not significant	translationally repressed
ENSG00000166454	ATMIN	ER ↓ Cyt ↓	mRNA down-regulated	-1.66714	3.63758e-33	-5.502	1.63714e-12	not significant	translationally activated
ENSG00000014164	ZC3H3	ER ↑ Cyt ↓	possible mRNA-relocalization to ER	-1.36017	9.09943e-19	1.63956	1.249e-07	not significant	translationally repressed
ENSG00000142669	SH3BGRL3	ER ↑ Cyt ↓	possible mRNA-relocalization to ER	-0.85476	2.5588e-09	1.56992	5.9624e-08	not significant	translationally repressed
ENSG00000132153	DHX30	ER ↑ Cyt ↓	possible mRNA-relocalization to ER	-1.40376	2.22238e-31	1.58486	8.08207e-08	not significant	translationally repressed
ENSG00000141456	PELP1	ER ↑ Cyt ↓	possible mRNA-relocalization to ER	-1.39074	6.06629e-28	1.5431	2.9435e-08	not significant	translationally repressed
ENSG00000131747	TOP2A	ER ↓ Cyt ↓	mRNA down-regulated	-2.45384	1.15688e-88	-5.89922	2.31382e-10	not significant	translationally activated
ENSG00000131446	MGAT1	ER ↑ Cyt ↓	possible mRNA-relocalization to ER	-1.45246	3.41582e-22	0.440116	0.00802516	not significant	translationally repressed
ENSG00000225697	SLC26A6	ER ↑ Cyt =	other significant	0.120199	0.500198	1.29248	1.59713e-06	not significant	translationally repressed
ENSG00000170248	PDCD6IP	ER ↓ Cyt ↓	mRNA down-regulated	-1.38805	7.21e-30	-5.16039	1.09533e-11	not significant	translationally activated
ENSG00000165832	TRUB1	ER ↓ Cyt ↓	mRNA down-regulated	-1.8684	7.31812e-38	-6.29446	2.34216e-12	not significant	translationally activated
ENSG00000171222	SCAND1	ER ↑ Cyt ↓	possible mRNA-relocalization to ER	-1.17382	1.1239e-15	1.58495	2.79458e-07	not significant	translationally repressed
ENSG00000171150	SOCS5	ER ↓ Cyt ↓	mRNA down-regulated	-2.17472	4.26901e-38	-6.79323	6.2446e-12	not significant	translationally activated
ENSG00000180817	PPA1	ER ↓ Cyt ↓	mRNA down-regulated	-0.874265	1.12787e-15	-5.44576	1.44358e-12	not significant	translationally activated
ENSG00000152270	PDE3B	ER ↓ Cyt ↓	mRNA down-regulated	-1.05566	3.22047e-08	-6.27701	2.9449e-12	not significant	translationally activated
ENSG00000108588	CCDC47	ER ↓ Cyt =	other significant	0.286112	0.0799741	-6.3588	4.44577e-12	not significant	translationally activated
ENSG00000102753	KPNA3	ER ↓ Cyt ↓	mRNA down-regulated	-1.98458	1.91991e-48	-6.79712	9.21976e-12	not significant	translationally activated
ENSG00000078808	SDF4	ER = Cyt ↑	other significant	0.503657	0.0018631	0.231489	0.153577	not significant	translationally repressed
ENSG00000115504	EHBP1	ER ↓ Cyt ↓	mRNA down-regulated	-2.04818	2.13696e-43	-5.78424	2.77114e-12	not significant	translationally activated
ENSG00000196576	PLXNB2	ER ↑ Cyt ↓	possible mRNA-relocalization to ER	-0.550473	0.00195611	0.899763	0.000271691	not significant	translationally repressed
ENSG00000174744	BRMS1	ER ↑ Cyt ↓	possible mRNA-relocalization to ER	-1.23499	4.13534e-20	1.41497	1.07841e-07	not significant	translationally repressed
ENSG00000146731	CCT6A	ER ↓ Cyt ↓	mRNA down-regulated	-1.12224	1.29406e-26	-4.88006	2.19562e-12	not significant	translationally activated
ENSG00000185236	RAB11B	ER ↑ Cyt ↓	possible mRNA-relocalization to ER	-1.23572	3.00142e-17	0.959619	1.10582e-05	not significant	translationally repressed
ENSG00000182117	NOP10	ER ↓ Cyt ↓	mRNA down-regulated	-1.26642	1.93622e-21	-0.430127	0.00688809	not significant	translationally repressed
ENSG00000106692	FKTN	ER ↓ Cyt ↓	mRNA down-regulated	-1.37341	1.27285e-17	-6.66981	1.29881e-12	not significant	translationally activated
ENSG00000091039	OSBPL8	ER ↓ Cyt ↓	mRNA down-regulated	-2.79545	1.89223e-76	-7.39762	3.15417e-10	not significant	translationally activated
ENSG00000179526	SHARPIN	ER ↑ Cyt ↓	possible mRNA-relocalization to ER	-1.11381	1.2438e-12	1.57194	3.37483e-08	not significant	translationally repressed
ENSG00000168246	UBTD2	ER ↓ Cyt ↓	mRNA down-regulated	-1.66058	1.72474e-34	-6.26233	9.52239e-13	not significant	translationally activated
ENSG00000125107	CNOT1	ER ↓ Cyt ↓	mRNA down-regulated	-1.41313	3.38912e-37	-4.89247	2.81194e-12	not significant	translationally activated
ENSG00000136628	EPRS	ER ↓ Cyt ↓	mRNA down-regulated	-1.52166	9.10606e-42	-5.26222	3.45705e-11	not significant	translationally activated
ENSG00000183808	RBM12B	ER ↓ Cyt ↓	mRNA down-regulated	-2.53016	2.21276e-56	-6.53179	1.20381e-10	not significant	translationally activated
ENSG00000134644	PUM1	ER ↓ Cyt ↓	mRNA down-regulated	-2.07647	4.77396e-57	-4.8233	1.3523e-12	not significant	translationally activated
ENSG00000262664	OVCA2	ER ↑ Cyt ↓	possible mRNA-relocalization to ER	-1.41571	1.31848e-07	1.17735	0.000132042	not significant	translationally repressed
ENSG00000105401	CDC37	ER ↑ Cyt ↓	possible mRNA-relocalization to ER	-0.887967	2.74729e-14	0.639234	0.000292187	not significant	translationally repressed
ENSG00000100092	SH3BP1	ER ↑ Cyt ↓	possible mRNA-relocalization to ER	-1.07415	5.24132e-12	1.6953	4.95606e-08	not significant	translationally repressed
ENSG00000247077	PGAM5	ER ↑ Cyt ↓	possible mRNA-relocalization to ER	-1.24716	1.72171e-25	0.578215	0.000757775	not significant	translationally repressed
ENSG00000198858	R3HDM4	ER ↑ Cyt ↓	possible mRNA-relocalization to ER	-1.00696	2.95101e-12	1.68822	1.37809e-08	not significant	translationally repressed
ENSG00000069275	NUCKS1	ER ↓ Cyt ↓	mRNA down-regulated	-1.41083	3.9822e-46	-4.95539	1.38927e-12	not significant	translationally activated
ENSG00000198832	SELM	ER ↑ Cyt ↓	possible mRNA-relocalization to ER	-0.422087	0.00815312	2.17957	3.14847e-09	not significant	translationally repressed
ENSG00000205269	TMEM170B	ER ↓ Cyt ↓	mRNA down-regulated	-2.36153	1.57731e-52	-7.07187	2.25027e-12	not significant	translationally activated
ENSG00000174547	MRPL11	ER ↑ Cyt ↓	possible mRNA-relocalization to ER	-0.730442	1.31552e-08	1.00989	4.69942e-06	not significant	translationally repressed
ENSG00000161980	POLR3K	ER ↑ Cyt ↓	possible mRNA-relocalization to ER	-1.19326	1.29429e-19	0.316694	0.0318037	not significant	translationally repressed
ENSG00000114127	XRN1	ER ↓ Cyt ↓	mRNA down-regulated	-2.34988	9.02343e-50	-6.41516	3.15389e-11	not significant	translationally activated
ENSG00000115365	LANCL1	ER ↓ Cyt ↓	mRNA down-regulated	-0.90401	1.05805e-11	-5.39248	2.94305e-12	not significant	translationally activated
ENSG00000099949	LZTR1	ER ↑ Cyt ↓	possible mRNA-relocalization to ER	-1.21745	2.0371e-17	1.34292	6.31628e-07	not significant	translationally repressed
ENSG00000112531	QKI	ER ↓ Cyt ↓	mRNA down-regulated	-2.08843	1.58371e-54	-6.23537	2.37228e-12	not significant	translationally activated
ENSG00000203879	GDI1	ER ↑ Cyt ↓	possible mRNA-relocalization to ER	-1.01349	1.24068e-16	0.826986	5.33563e-05	not significant	translationally repressed
ENSG00000158711	ELK4	ER ↓ Cyt ↓	mRNA down-regulated	-2.13078	2.18114e-41	-4.70851	2.9449e-12	not significant	translationally activated
ENSG00000164713	BRI3	ER ↑ Cyt ↓	possible mRNA-relocalization to ER	-0.860225	2.39556e-09	0.967292	2.23998e-05	not significant	translationally repressed
ENSG00000108064	TFAM	ER ↓ Cyt ↓	mRNA down-regulated	-2.25742	6.25028e-69	-7.20584	1.87672e-12	not significant	translationally activated
ENSG00000112697	TMEM30A	ER ↓ Cyt =	other significant	0.0686972	0.706449	-7.18022	1.46043e-12	not significant	translationally activated
ENSG00000178999	AURKB	ER ↑ Cyt ↓	possible mRNA-relocalization to ER	-1.32283	8.58087e-25	1.13269	9.61892e-07	not significant	translationally repressed
ENSG00000130741	EIF2S3	ER ↓ Cyt ↓	mRNA down-regulated	-1.01503	2.53724e-20	-4.30499	1.26492e-12	not significant	translationally activated
ENSG00000057019	DCBLD2	ER ↓ Cyt ↓	mRNA down-regulated	-0.916715	4.91855e-08	-6.183	1.82512e-12	not significant	translationally activated
ENSG00000211445	GPX3	ER ↑ Cyt ↓	possible mRNA-relocalization to ER	-0.566576	0.000127835	1.31314	1.95326e-07	not significant	translationally repressed
ENSG00000179021	C3orf38	ER ↓ Cyt ↓	mRNA down-regulated	-2.38388	1.26937e-53	-7.83727	9.1619e-12	not significant	translationally activated
ENSG00000038358	EDC4	ER ↑ Cyt ↓	possible mRNA-relocalization to ER	-1.4176	7.22305e-28	1.85138	8.16839e-09	not significant	translationally repressed
ENSG00000177311	ZBTB38	ER ↓ Cyt ↓	mRNA down-regulated	-2.56608	5.92101e-50	-7.5041	1.2355e-11	not significant	translationally activated
ENSG00000162368	CMPK1	ER ↓ Cyt ↓	mRNA down-regulated	-1.16434	4.77422e-19	-6.22991	1.19043e-12	not significant	translationally activated
ENSG00000174917	C19orf70	ER ↑ Cyt ↓	possible mRNA-relocalization to ER	-0.916955	5.91328e-09	1.61282	2.08267e-07	not significant	translationally repressed
ENSG00000053770	AP5M1	ER ↓ Cyt ↓	mRNA down-regulated	-2.32102	4.74038e-56	-6.93998	1.82512e-12	not significant	translationally activated
ENSG00000136643	RPS6KC1	ER ↓ Cyt ↓	mRNA down-regulated	-1.58396	4.78157e-23	-6.24413	3.12258e-12	not significant	translationally activated
ENSG00000198363	ASPH	ER ↓ Cyt =	other significant	-0.0577376	0.740699	-6.21853	3.84551e-12	not significant	translationally activated
ENSG00000107938	EDRF1	ER ↓ Cyt ↓	mRNA down-regulated	-1.80367	1.62094e-35	-6.14504	7.13387e-12	not significant	translationally activated
ENSG00000126461	SCAF1	ER ↑ Cyt ↓	possible mRNA-relocalization to ER	-1.3069	6.00601e-22	1.33575	1.10219e-06	not significant	translationally repressed
ENSG00000081087	OSTM1	ER ↓ Cyt =	other significant	-0.314788	0.115883	-6.75528	1.89338e-12	not significant	translationally activated
ENSG00000115808	STRN	ER ↓ Cyt ↓	mRNA down-regulated	-2.01212	2.17495e-43	-6.26315	2.66863e-12	not significant	translationally activated
ENSG00000163946	FAM208A	ER ↓ Cyt ↓	mRNA down-regulated	-2.68487	1.53704e-82	-5.45761	4.80435e-12	not significant	translationally activated
ENSG00000163811	WDR43	ER ↓ Cyt ↓	mRNA down-regulated	-2.55509	1.41725e-85	-5.73672	3.10688e-12	not significant	translationally activated
ENSG00000169689	STRA13	ER ↑ Cyt ↓	possible mRNA-relocalization to ER	-1.02638	5.79395e-15	1.60914	4.10653e-08	not significant	translationally repressed
ENSG00000116005	PCYOX1	ER ↓ Cyt =	other significant	-0.232149	0.170432	-5.80061	2.61526e-12	not significant	translationally activated
ENSG00000146802	TMEM168	ER ↓ Cyt ↓	mRNA down-regulated	-0.923731	3.85831e-07	-6.59764	2.14499e-12	not significant	translationally activated
ENSG00000107560	RAB11FIP2	ER ↓ Cyt ↓	mRNA down-regulated	-3.13512	2.36663e-83	-7.96448	4.43695e-12	not significant	translationally activated
ENSG00000144357	UBR3	ER ↓ Cyt ↓	mRNA down-regulated	-1.90376	4.53407e-36	-6.15632	5.81965e-12	not significant	translationally activated
ENSG00000109113	RAB34	ER ↑ Cyt ↓	possible mRNA-relocalization to ER	-1.14537	4.33162e-15	1.53298	1.90833e-08	not significant	translationally repressed
ENSG00000183072	NKX2-5	ER ↑ Cyt ↓	possible mRNA-relocalization to ER	-1.80011	1.49385e-31	0.693883	0.000611999	not significant	translationally repressed
ENSG00000188976	NOC2L	ER ↑ Cyt ↓	possible mRNA-relocalization to ER	-1.11186	4.34892e-21	2.3862	1.15121e-09	not significant	translationally repressed
ENSG00000114933	INO80D	ER ↓ Cyt ↓	mRNA down-regulated	-2.30271	1.03618e-41	-6.25612	1.02574e-11	not significant	translationally activated
ENSG00000101596	SMCHD1	ER ↓ Cyt ↓	mRNA down-regulated	-2.68933	1.00648e-74	-7.33554	1.11367e-10	not significant	translationally activated
ENSG00000182963	GJC1	ER ↓ Cyt ↓	mRNA down-regulated	-1.58689	3.46593e-21	-5.81224	1.82512e-12	not significant	translationally activated
ENSG00000196792	STRN3	ER ↓ Cyt ↓	mRNA down-regulated	-2.2235	1.60292e-45	-6.38713	2.84619e-11	not significant	translationally activated
ENSG00000156521	TYSND1	ER ↑ Cyt ↓	possible mRNA-relocalization to ER	-1.15643	1.02993e-14	1.22077	6.57687e-07	not significant	translationally repressed
ENSG00000107581	EIF3A	ER ↓ Cyt ↓	mRNA down-regulated	-2.18251	1.10153e-74	-5.12822	2.82361e-11	not significant	translationally activated
ENSG00000221983	UBA52	ER ↑ Cyt ↓	possible mRNA-relocalization to ER	-0.792019	2.23205e-13	0.73898	9.04575e-05	not significant	translationally repressed
ENSGR0000178605	GTPBP6	ER ↑ Cyt ↓	possible mRNA-relocalization to ER	-1.3176	2.79072e-18	1.58998	2.72734e-08	not significant	translationally repressed
ENSG00000162063	CCNF	ER ↑ Cyt ↓	possible mRNA-relocalization to ER	-1.7214	9.26308e-36	0.626147	0.000649621	not significant	translationally repressed
ENSG00000115839	RAB3GAP1	ER ↓ Cyt ↓	mRNA down-regulated	-1.18139	1.83747e-19	-4.64869	1.20076e-11	not significant	translationally activated
ENSG00000135916	ITM2C	ER ↑ Cyt ↑	mRNA up-regulated	0.726227	1.04734e-05	1.00405	8.31071e-06	not significant	translationally repressed
ENSG00000021826	CPS1	ER ↓ Cyt ↓	mRNA down-regulated	-0.635027	6.37288e-05	-5.28925	7.28255e-12	not significant	translationally activated
ENSG00000167635	ZNF146	ER ↓ Cyt ↓	mRNA down-regulated	-2.76393	4.60898e-95	-6.9451	1.94709e-12	not significant	translationally activated
ENSG00000165097	KDM1B	ER ↓ Cyt ↓	mRNA down-regulated	-1.6639	3.47215e-31	-5.32546	2.14272e-11	not significant	translationally activated
ENSG00000136270	TBRG4	ER ↑ Cyt ↓	possible mRNA-relocalization to ER	-1.46784	3.57539e-29	1.60903	9.74034e-09	not significant	translationally repressed
ENSG00000039319	ZFYVE16	ER ↓ Cyt ↓	mRNA down-regulated	-2.20533	6.57026e-41	-7.09023	4.04142e-11	not significant	translationally activated
ENSG00000165671	NSD1	ER ↓ Cyt ↓	mRNA down-regulated	-1.66804	2.88954e-42	-4.35604	2.41796e-12	not significant	translationally activated
ENSG00000130294	KIF1A	ER ↑ Cyt ↓	possible mRNA-relocalization to ER	-1.49405	2.11523e-25	1.37569	3.8775e-06	not significant	translationally repressed
ENSG00000108094	CUL2	ER ↓ Cyt ↓	mRNA down-regulated	-2.2008	2.76238e-50	-7.14846	1.42335e-11	not significant	translationally activated
ENSG00000205155	PSENEN	ER ↑ Cyt =	other significant	-0.0700307	0.67026	1.06718	2.96065e-06	not significant	translationally repressed
ENSG00000117000	RLF	ER ↓ Cyt ↓	mRNA down-regulated	-2.82455	5.40986e-74	-7.88027	1.90287e-11	not significant	translationally activated
ENSG00000177556	ATOX1	ER ↑ Cyt ↓	possible mRNA-relocalization to ER	-0.884115	6.14771e-10	1.49212	3.08426e-07	not significant	translationally repressed
ENSG00000160221	C21orf33	ER ↑ Cyt ↓	possible mRNA-relocalization to ER	-1.06016	1.80177e-14	0.957032	4.68702e-06	not significant	translationally repressed
ENSG00000113441	LNPEP	ER ↓ Cyt ↓	mRNA down-regulated	-1.02985	2.9195e-08	-6.5035	2.45575e-12	not significant	translationally activated
ENSG00000153406	NMRAL1	ER ↑ Cyt ↓	possible mRNA-relocalization to ER	-1.05773	1.3024e-11	1.44117	1.08335e-07	not significant	translationally repressed
ENSG00000188486	H2AFX	ER ↑ Cyt ↓	possible mRNA-relocalization to ER	-1.4535	3.5582e-30	0.806968	7.74168e-05	not significant	translationally repressed
ENSG00000144224	UBXN4	ER ↓ Cyt ↓	mRNA down-regulated	-1.35861	6.53844e-19	-6.88071	4.26626e-11	not significant	translationally activated
ENSG00000104231	ZFAND1	ER ↓ Cyt ↓	mRNA down-regulated	-1.19674	1.43033e-16	-6.2881	1.8174e-12	not significant	translationally activated
ENSG00000106367	AP1S1	ER ↑ Cyt ↓	possible mRNA-relocalization to ER	-1.0192	1.26836e-12	1.19522	4.32096e-07	not significant	translationally repressed
ENSG00000206527	HACD2	ER ↓ Cyt =	other significant	0.200819	0.224333	-6.2159	8.90706e-13	not significant	translationally activated
ENSG00000119777	TMEM214	ER ↑ Cyt =	other significant	-0.305389	0.0501394	1.29733	1.03628e-06	not significant	translationally repressed
ENSG00000196323	ZBTB44	ER ↓ Cyt ↓	mRNA down-regulated	-1.80254	3.57804e-32	-5.03066	5.85659e-12	not significant	translationally activated
ENSG00000143756	FBXO28	ER ↓ Cyt ↓	mRNA down-regulated	-2.06616	1.61934e-54	-7.31969	1.31729e-12	not significant	translationally activated
ENSG00000103257	SLC7A5	ER ↑ Cyt ↓	possible mRNA-relocalization to ER	-0.320508	0.0308994	0.502487	0.0131262	not significant	translationally repressed
ENSG00000107651	SEC23IP	ER ↓ Cyt ↓	mRNA down-regulated	-1.7537	1.11434e-40	-5.31907	4.98814e-12	not significant	translationally activated
ENSG00000147804	SLC39A4	ER ↑ Cyt ↓	possible mRNA-relocalization to ER	-0.851413	1.12025e-07	1.62491	6.1612e-08	not significant	translationally repressed
ENSG00000137106	GRHPR	ER ↑ Cyt ↓	possible mRNA-relocalization to ER	-0.866378	5.51768e-11	1.4464	1.78926e-08	not significant	translationally repressed
ENSG00000142856	ITGB3BP	ER ↓ Cyt ↓	mRNA down-regulated	-1.66115	6.05912e-32	-7.15662	4.40945e-12	not significant	translationally activated
ENSG00000176542	USF3	ER ↓ Cyt ↓	mRNA down-regulated	-2.1683	2.14968e-43	-6.37605	4.93938e-12	not significant	translationally activated
ENSG00000141384	TAF4B	ER ↓ Cyt ↓	mRNA down-regulated	-2.23964	2.50582e-50	-6.72187	1.62141e-12	not significant	translationally activated
ENSG00000213160	KLHL23	ER ↓ Cyt ↓	mRNA down-regulated	-2.23718	1.68833e-54	-6.24906	4.49449e-12	not significant	translationally activated
ENSG00000048028	USP28	ER ↓ Cyt ↓	mRNA down-regulated	-1.58592	2.05327e-30	-5.70666	2.25971e-12	not significant	translationally activated
ENSG00000105373	GLTSCR2	ER ↑ Cyt ↓	possible mRNA-relocalization to ER	-0.617587	3.97829e-07	1.41074	2.71293e-08	not significant	translationally repressed
ENSG00000136021	SCYL2	ER ↓ Cyt ↓	mRNA down-regulated	-1.90743	2.12524e-40	-6.79681	3.46842e-12	not significant	translationally activated
ENSG00000152520	PAN3	ER ↓ Cyt ↓	mRNA down-regulated	-1.67921	3.30334e-29	-6.21181	1.85267e-12	not significant	translationally activated
ENSG00000165716	FAM69B	ER ↑ Cyt ↓	possible mRNA-relocalization to ER	-0.952363	9.74207e-11	1.03785	5.46059e-06	not significant	translationally repressed
ENSG00000103855	CD276	ER ↑ Cyt ↓	possible mRNA-relocalization to ER	-0.521552	0.000863329	0.798026	7.57009e-05	not significant	translationally repressed
ENSG00000138190	EXOC6	ER ↓ Cyt ↓	mRNA down-regulated	-2.12039	4.49829e-45	-6.52007	5.19238e-11	not significant	translationally activated
ENSG00000051382	PIK3CB	ER ↓ Cyt ↓	mRNA down-regulated	-1.90705	3.41261e-36	-6.31212	2.93031e-12	not significant	translationally activated
ENSG00000143321	HDGF	ER ↑ Cyt ↓	possible mRNA-relocalization to ER	-1.03802	2.25986e-23	0.407771	0.00741582	not significant	translationally repressed
ENSG00000163681	SLMAP	ER ↓ Cyt ↓	mRNA down-regulated	-2.55811	2.03044e-65	-6.5832	2.89649e-12	not significant	translationally activated
ENSG00000114416	FXR1	ER ↓ Cyt ↓	mRNA down-regulated	-1.74015	6.9558e-39	-5.33651	1.63668e-11	not significant	translationally activated
ENSG00000025796	SEC63	ER ↓ Cyt =	other significant	-0.127632	0.425125	-5.62544	2.26252e-11	not significant	translationally activated
ENSG00000104835	SARS2	ER ↑ Cyt ↓	possible mRNA-relocalization to ER	-0.636912	2.44309e-05	2.35487	1.28027e-10	not significant	translationally repressed
ENSG00000186501	TMEM222	ER ↑ Cyt ↓	possible mRNA-relocalization to ER	-0.626766	8.72319e-05	1.17373	2.73088e-06	not significant	translationally repressed
ENSG00000108840	HDAC5	ER ↑ Cyt ↓	possible mRNA-relocalization to ER	-1.56162	1.6725e-26	1.13272	2.92714e-06	not significant	translationally repressed
ENSG00000151806	GUF1	ER ↓ Cyt ↓	mRNA down-regulated	-1.5181	6.37652e-23	-6.25664	2.83548e-12	not significant	translationally activated
ENSG00000108946	PRKAR1A	ER ↓ Cyt ↓	mRNA down-regulated	-1.22046	8.08714e-24	-5.0496	9.76271e-12	not significant	translationally activated
ENSG00000175550	DRAP1	ER ↑ Cyt ↓	possible mRNA-relocalization to ER	-0.637211	8.11392e-06	0.906877	1.73916e-05	not significant	translationally repressed
ENSG00000138018	EPT1	ER ↓ Cyt ↓	mRNA down-regulated	-0.366217	0.0217558	-6.31643	7.67024e-13	not significant	translationally activated
ENSG00000107521	HPS1	ER ↑ Cyt ↓	possible mRNA-relocalization to ER	-1.13184	3.41133e-15	1.34936	2.03899e-07	not significant	translationally repressed
ENSG00000198231	DDX42	ER ↓ Cyt ↓	mRNA down-regulated	-1.24549	1.05946e-23	-4.65996	3.66282e-12	not significant	translationally activated
ENSG00000166582	CENPV	ER ↑ Cyt ↓	possible mRNA-relocalization to ER	-0.764146	1.439e-09	1.10336	4.56852e-07	not significant	translationally repressed
ENSG00000254999	BRK1	ER = Cyt ↓	other significant	-0.905131	5.11503e-14	-0.286334	0.0500118	not significant	translationally repressed
ENSG00000078618	NRD1	ER ↓ Cyt ↓	mRNA down-regulated	-0.8734	3.36033e-13	-4.27622	1.6943e-11	not significant	translationally activated
ENSG00000009335	UBE3C	ER ↓ Cyt ↓	mRNA down-regulated	-1.49972	1.0949e-35	-4.39907	1.72445e-12	not significant	translationally activated
ENSG00000136840	ST6GALNAC4	ER ↑ Cyt ↓	possible mRNA-relocalization to ER	-0.918403	2.7097e-08	1.30817	7.00462e-07	not significant	translationally repressed
ENSG00000105281	SLC1A5	ER ↑ Cyt ↓	possible mRNA-relocalization to ER	-0.770221	3.05778e-08	0.864986	2.20542e-05	not significant	translationally repressed
ENSG00000101224	CDC25B	ER ↑ Cyt ↓	possible mRNA-relocalization to ER	-1.20611	1.26859e-19	1.22755	8.6879e-07	not significant	translationally repressed
ENSG00000124275	MTRR	ER ↓ Cyt ↓	mRNA down-regulated	-1.80875	2.19101e-34	-6.0034	3.096e-12	not significant	translationally activated
ENSG00000126804	ZBTB1	ER ↓ Cyt ↓	mRNA down-regulated	-2.86597	4.82167e-61	-7.20474	9.91574e-11	not significant	translationally activated
ENSG00000167967	E4F1	ER ↑ Cyt ↓	possible mRNA-relocalization to ER	-1.44525	3.69281e-22	1.14154	8.75184e-07	not significant	translationally repressed
ENSG00000267368	UPK3BL	ER ↑ Cyt ↓	possible mRNA-relocalization to ER	-0.770373	7.71378e-08	1.33954	2.22439e-07	not significant	translationally repressed
ENSG00000204371	EHMT2	ER ↑ Cyt ↓	possible mRNA-relocalization to ER	-1.5746	3.42066e-31	1.26486	1.19053e-06	not significant	translationally repressed
ENSG00000242612	DECR2	ER ↑ Cyt ↓	possible mRNA-relocalization to ER	-0.75732	4.9718e-06	1.5111	9.35161e-08	not significant	translationally repressed
ENSG00000106462	EZH2	ER ↓ Cyt ↓	mRNA down-regulated	-1.47092	2.93538e-29	-4.8838	7.56124e-12	not significant	translationally activated
ENSG00000134815	DHX34	ER ↑ Cyt ↓	possible mRNA-relocalization to ER	-1.65237	3.02091e-32	0.744836	0.000186012	not significant	translationally repressed
ENSG00000144283	PKP4	ER ↓ Cyt ↓	mRNA down-regulated	-1.43925	3.70484e-27	-5.02267	1.99505e-12	not significant	translationally activated
ENSG00000038210	PI4K2B	ER ↓ Cyt ↓	mRNA down-regulated	-1.85509	1.38875e-34	-6.30988	3.32416e-12	not significant	translationally activated
ENSG00000113407	TARS	ER ↓ Cyt ↓	mRNA down-regulated	-1.50581	1.35489e-38	-5.00379	1.0922e-11	not significant	translationally activated
ENSG00000172977	KAT5	ER ↑ Cyt ↓	possible mRNA-relocalization to ER	-1.47031	3.07228e-27	0.821855	3.85524e-05	not significant	translationally repressed
ENSG00000149792	MRPL49	ER ↑ Cyt ↓	possible mRNA-relocalization to ER	-1.47649	4.9208e-31	0.762339	0.000100017	not significant	translationally repressed
ENSG00000011114	BTBD7	ER ↓ Cyt ↓	mRNA down-regulated	-1.79819	3.14733e-34	-5.76541	3.46842e-12	not significant	translationally activated
ENSG00000162852	CNST	ER ↓ Cyt ↓	mRNA down-regulated	-1.72346	1.69383e-25	-6.6153	3.7549e-12	not significant	translationally activated
ENSG00000251322	SHANK3	ER ↑ Cyt ↓	possible mRNA-relocalization to ER	-1.18058	1.63833e-13	1.17634	1.55704e-05	not significant	translationally repressed
ENSG00000115827	DCAF17	ER ↓ Cyt ↓	mRNA down-regulated	-1.62551	1.29137e-26	-6.86839	8.47252e-12	not significant	translationally activated
ENSG00000101782	RIOK3	ER ↓ Cyt ↓	mRNA down-regulated	-1.91312	4.90749e-39	-6.07478	3.04554e-12	not significant	translationally activated
ENSG00000198816	ZNF358	ER ↑ Cyt ↓	possible mRNA-relocalization to ER	-1.10311	1.00179e-14	1.48901	9.96752e-08	not significant	translationally repressed
ENSG00000068796	KIF2A	ER ↓ Cyt ↓	mRNA down-regulated	-2.00778	3.48735e-44	-6.05947	2.13072e-11	not significant	translationally activated
ENSG00000085449	WDFY1	ER ↓ Cyt ↓	mRNA down-regulated	-1.3914	1.58287e-23	-5.76229	2.10859e-12	not significant	translationally activated
ENSG00000145495	MARCH6	ER ↓ Cyt ↓	mRNA down-regulated	-0.322022	0.0407097	-4.47459	2.80319e-12	not significant	translationally activated
ENSG00000104907	TRMT1	ER ↑ Cyt ↓	possible mRNA-relocalization to ER	-1.21936	7.69915e-18	1.35942	8.13851e-08	not significant	translationally repressed
ENSG00000101856	PGRMC1	ER ↓ Cyt ↑	possible mRNA-relocalization to Cytosol	1.01963	2.90296e-13	-5.5454	9.06319e-13	not significant	translationally activated
ENSG00000228594	C1orf233	ER ↑ Cyt ↓	possible mRNA-relocalization to ER	-1.11821	4.51413e-12	1.34255	3.21514e-07	not significant	translationally repressed
ENSG00000147853	AK3	ER ↓ Cyt ↓	mRNA down-regulated	-1.6388	2.54885e-27	-6.29888	2.15467e-12	not significant	translationally activated
ENSG00000113583	C5orf15	ER ↓ Cyt =	other significant	-0.00745854	0.965757	-5.97227	1.39021e-12	not significant	translationally activated
ENSG00000114439	BBX	ER ↓ Cyt ↓	mRNA down-regulated	-2.25467	2.12509e-58	-6.2999	3.98051e-12	not significant	translationally activated
ENSG00000107949	BCCIP	ER ↓ Cyt ↓	mRNA down-regulated	-1.69889	1.35765e-39	-5.36076	2.57225e-12	not significant	translationally activated
ENSG00000168476	REEP4	ER ↑ Cyt ↑	mRNA up-regulated	0.626448	0.000639155	1.04645	9.8279e-06	not significant	translationally repressed
ENSG00000132182	NUP210	ER ↑ Cyt ↓	possible mRNA-relocalization to ER	-0.493596	0.00152134	0.52373	0.00651878	not significant	translationally repressed
ENSG00000100485	SOS2	ER ↓ Cyt ↓	mRNA down-regulated	-2.03696	7.33188e-35	-7.18627	5.741e-12	not significant	translationally activated
ENSG00000069248	NUP133	ER ↓ Cyt ↓	mRNA down-regulated	-0.920694	2.23065e-15	-4.33667	2.02545e-11	not significant	translationally activated
ENSG00000007264	MATK	ER ↑ Cyt ↓	possible mRNA-relocalization to ER	-1.02782	1.76183e-11	1.42665	1.47642e-07	not significant	translationally repressed
ENSG00000163104	SMARCAD1	ER ↓ Cyt ↓	mRNA down-regulated	-2.75333	7.37444e-74	-7.8598	2.71295e-11	not significant	translationally activated
ENSG00000181690	PLAG1	ER ↓ Cyt ↓	mRNA down-regulated	-2.67218	7.1383e-48	-8.75721	3.4348e-11	not significant	translationally activated
ENSG00000263001	GTF2I	ER ↓ Cyt ↓	mRNA down-regulated	-1.317	6.3354e-28	-4.29665	7.0352e-12	not significant	translationally activated
ENSG00000084774	CAD	ER ↑ Cyt ↓	possible mRNA-relocalization to ER	-1.69796	5.64685e-41	1.18745	8.34557e-06	not significant	translationally repressed
ENSG00000119318	RAD23B	ER ↓ Cyt ↓	mRNA down-regulated	-1.4048	1.54306e-34	-5.46231	9.06319e-13	not significant	translationally activated
ENSG00000186716	BCR	ER ↑ Cyt ↓	possible mRNA-relocalization to ER	-1.51391	7.12161e-30	0.647541	0.000542131	not significant	translationally repressed
ENSG00000173145	NOC3L	ER ↓ Cyt ↓	mRNA down-regulated	-2.16247	4.62727e-53	-6.3561	1.7457e-10	not significant	translationally activated
ENSG00000066933	MYO9A	ER ↓ Cyt ↓	mRNA down-regulated	-2.08919	1.1216e-42	-6.33637	2.94831e-12	not significant	translationally activated
ENSG00000087088	BAX	ER ↑ Cyt ↓	possible mRNA-relocalization to ER	-1.00319	2.15853e-13	0.969407	6.26911e-06	not significant	translationally repressed
ENSG00000099203	TMED1	ER ↑ Cyt ↓	possible mRNA-relocalization to ER	-0.878661	8.06975e-08	0.638401	0.00160079	not significant	translationally repressed
ENSG00000135720	DYNC1LI2	ER ↓ Cyt ↓	mRNA down-regulated	-1.80021	2.62297e-40	-5.33313	1.27047e-12	not significant	translationally activated
ENSG00000141510	TP53	ER ↑ Cyt ↓	possible mRNA-relocalization to ER	-1.13216	1.82978e-20	1.21657	1.84987e-06	not significant	translationally repressed
ENSG00000169860	P2RY1	ER ↓ Cyt ↓	mRNA down-regulated	-2.51729	5.09195e-40	-6.56356	7.77752e-12	not significant	translationally activated
ENSG00000119559	C19orf25	ER ↑ Cyt ↓	possible mRNA-relocalization to ER	-1.16296	1.40298e-14	1.76214	1.35454e-08	not significant	translationally repressed
ENSG00000112319	EYA4	ER ↓ Cyt ↓	mRNA down-regulated	-1.77284	1.01921e-29	-6.29097	1.02386e-11	not significant	translationally activated
ENSG00000242616	GNG10	ER ↓ Cyt ↓	mRNA down-regulated	-1.69818	4.60276e-35	-5.72387	1.60764e-12	not significant	translationally activated
ENSG00000170571	EMB	ER ↓ Cyt ↓	mRNA down-regulated	-1.54328	8.28954e-15	-7.02982	8.61223e-12	not significant	translationally activated
ENSG00000166233	ARIH1	ER ↓ Cyt ↓	mRNA down-regulated	-1.41981	2.51659e-27	-4.86209	3.01953e-12	not significant	translationally activated
ENSG00000104964	AES	ER ↑ Cyt ↓	possible mRNA-relocalization to ER	-0.776583	9.22129e-09	1.22996	2.99559e-07	not significant	translationally repressed
ENSG00000171109	MFN1	ER ↓ Cyt ↓	mRNA down-regulated	-2.0721	1.97189e-44	-7.21147	6.55009e-12	not significant	translationally activated
ENSG00000109762	SNX25	ER ↓ Cyt ↓	mRNA down-regulated	-1.17013	1.14525e-11	-6.09032	2.32541e-11	not significant	translationally activated
ENSG00000249222	ATP5L2	ER ↑ Cyt ↓	possible mRNA-relocalization to ER	-0.884212	6.50885e-07	1.1945	8.16661e-06	not significant	translationally repressed
ENSG00000131051	RBM39	ER ↓ Cyt ↓	mRNA down-regulated	-1.74708	8.12236e-46	-5.31137	3.31586e-12	not significant	translationally activated
ENSG00000198780	FAM169A	ER ↓ Cyt ↓	mRNA down-regulated	-2.25637	8.42407e-49	-7.13997	1.14348e-11	not significant	translationally activated
ENSG00000055950	MRPL43	ER ↑ Cyt ↓	possible mRNA-relocalization to ER	-1.26938	9.55798e-20	0.663189	0.000197468	not significant	translationally repressed
ENSG00000171703	TCEA2	ER ↑ Cyt ↓	possible mRNA-relocalization to ER	-0.725248	2.0785e-05	2.00048	5.96983e-09	not significant	translationally repressed
ENSG00000160256	FAM207A	ER ↑ Cyt ↓	possible mRNA-relocalization to ER	-1.03561	2.54368e-11	1.13799	5.73711e-06	not significant	translationally repressed
ENSG00000119402	FBXW2	ER ↓ Cyt ↓	mRNA down-regulated	-1.39632	9.9138e-26	-4.47231	2.41796e-12	not significant	translationally activated
ENSG00000099977	DDT	ER ↑ Cyt ↓	possible mRNA-relocalization to ER	-0.795333	1.05008e-09	1.63744	9.6746e-09	not significant	translationally repressed
ENSG00000111726	CMAS	ER ↓ Cyt ↓	mRNA down-regulated	-1.47657	5.33839e-27	-5.64761	1.63714e-12	not significant	translationally activated
ENSG00000176393	RNPEP	ER ↑ Cyt ↓	possible mRNA-relocalization to ER	-0.821074	2.32283e-11	1.51483	5.13765e-08	not significant	translationally repressed
ENSG00000104613	INTS10	ER ↓ Cyt ↓	mRNA down-regulated	-1.14907	3.05211e-17	-5.12828	1.82512e-12	not significant	translationally activated
ENSG00000137145	DENND4C	ER ↓ Cyt ↓	mRNA down-regulated	-1.86392	3.63115e-35	-6.55323	5.44262e-12	not significant	translationally activated
ENSG00000174371	EXO1	ER ↓ Cyt ↓	mRNA down-regulated	-1.82963	3.56945e-45	-6.34673	1.71259e-12	not significant	translationally activated
ENSG00000144043	TEX261	ER = Cyt ↓	other significant	-0.760152	2.51253e-09	0.285508	0.0950076	not significant	translationally repressed
ENSG00000044524	EPHA3	ER ↓ Cyt ↓	mRNA down-regulated	-1.91042	1.00245e-12	-8.44052	2.0311e-11	not significant	translationally activated
ENSG00000173327	MAP3K11	ER ↑ Cyt ↓	possible mRNA-relocalization to ER	-1.56478	1.68632e-25	0.9393	2.2609e-05	not significant	translationally repressed
ENSG00000239672	NME1	ER = Cyt ↓	other significant	-1.00405	2.09812e-20	0.226259	0.0940739	not significant	translationally repressed
ENSG00000170315	UBB	ER ↑ Cyt ↓	possible mRNA-relocalization to ER	-1.14288	9.78068e-32	0.397159	0.0140716	not significant	translationally repressed
ENSG00000155189	AGPAT5	ER ↓ Cyt ↓	mRNA down-regulated	-1.43823	9.31139e-19	-6.73085	1.39021e-12	not significant	translationally activated
ENSG00000189079	ARID2	ER ↓ Cyt ↓	mRNA down-regulated	-2.00333	1.69314e-40	-6.5073	3.99302e-12	not significant	translationally activated
ENSG00000148335	NTMT1	ER ↑ Cyt ↓	possible mRNA-relocalization to ER	-1.40908	1.2104e-25	1.0507	5.25737e-06	not significant	translationally repressed
ENSG00000160877	NACC1	ER ↑ Cyt ↓	possible mRNA-relocalization to ER	-1.72263	1.74562e-38	0.682397	0.00129736	not significant	translationally repressed
ENSG00000004975	DVL2	ER ↑ Cyt ↓	possible mRNA-relocalization to ER	-1.20779	1.0992e-18	1.73032	1.90708e-08	not significant	translationally repressed
ENSG00000174106	LEMD3	ER ↓ Cyt ↓	mRNA down-regulated	-1.50695	2.6258e-18	-6.93962	5.35518e-11	not significant	translationally activated
ENSG00000173621	LRFN4	ER ↑ Cyt ↓	possible mRNA-relocalization to ER	-1.4093	8.00811e-18	1.01146	9.66071e-06	not significant	translationally repressed
ENSG00000005889	ZFX	ER ↓ Cyt ↓	mRNA down-regulated	-2.70595	1.84334e-72	-7.01845	1.38363e-12	not significant	translationally activated
ENSG00000158987	RAPGEF6	ER ↓ Cyt ↓	mRNA down-regulated	-2.30092	2.36746e-44	-6.67153	4.86654e-11	not significant	translationally activated
ENSG00000170802	FOXN2	ER ↓ Cyt ↓	mRNA down-regulated	-2.99132	8.02269e-65	-8.33852	1.24741e-11	not significant	translationally activated
ENSG00000163882	POLR2H	ER = Cyt ↓	other significant	-1.08547	4.48089e-16	-0.0505882	0.719988	not significant	translationally repressed
ENSG00000130640	TUBGCP2	ER ↑ Cyt ↓	possible mRNA-relocalization to ER	-1.23705	1.15096e-22	0.319498	0.0352739	not significant	translationally repressed
ENSG00000167508	MVD	ER ↑ Cyt ↓	possible mRNA-relocalization to ER	-0.962105	7.73857e-11	1.5765	4.85521e-08	not significant	translationally repressed
ENSG00000149313	AASDHPPT	ER ↓ Cyt ↓	mRNA down-regulated	-2.20586	6.58322e-63	-6.42686	5.741e-12	not significant	translationally activated
ENSG00000185475	TMEM179B	ER ↑ Cyt ↑	mRNA up-regulated	0.519653	0.00155795	1.04228	4.01489e-06	not significant	translationally repressed
ENSG00000165934	CPSF2	ER ↓ Cyt ↓	mRNA down-regulated	-1.96919	2.89663e-52	-5.04037	6.61904e-12	not significant	translationally activated
ENSG00000119906	SLF2	ER ↓ Cyt ↓	mRNA down-regulated	-2.41164	6.58322e-63	-4.9616	2.38917e-12	not significant	translationally activated
ENSG00000187954	CYHR1	ER ↑ Cyt ↓	possible mRNA-relocalization to ER	-1.44782	4.80972e-18	0.941931	2.70362e-05	not significant	translationally repressed
ENSG00000166313	APBB1	ER ↑ Cyt ↓	possible mRNA-relocalization to ER	-1.30748	4.05744e-21	1.52601	1.73694e-08	not significant	translationally repressed
ENSG00000143543	JTB	ER = Cyt ↓	other significant	-0.875591	5.2239e-13	0.126896	0.355691	not significant	translationally repressed
ENSG00000186298	PPP1CC	ER ↓ Cyt ↓	mRNA down-regulated	-1.46971	5.39842e-40	-5.67278	8.91638e-13	not significant	translationally activated
ENSG00000006459	KDM7A	ER ↓ Cyt ↓	mRNA down-regulated	-2.05961	1.06527e-39	-6.53443	5.16575e-12	not significant	translationally activated
ENSG00000083093	PALB2	ER ↓ Cyt ↓	mRNA down-regulated	-2.56157	7.1228e-56	-6.96669	7.76906e-12	not significant	translationally activated
ENSG00000169957	ZNF768	ER ↑ Cyt ↓	possible mRNA-relocalization to ER	-1.75476	1.4298e-42	0.429374	0.00658642	not significant	translationally repressed
ENSG00000175166	PSMD2	ER ↑ Cyt ↓	possible mRNA-relocalization to ER	-1.0293	5.65175e-20	0.570654	0.000909209	not significant	translationally repressed
ENSG00000124299	PEPD	ER ↑ Cyt ↓	possible mRNA-relocalization to ER	-0.966309	4.57331e-13	1.53846	1.55324e-07	not significant	translationally repressed
ENSG00000103326	CAPN15	ER ↑ Cyt ↓	possible mRNA-relocalization to ER	-1.45677	2.78447e-24	1.40901	2.47771e-06	not significant	translationally repressed
ENSG00000118564	FBXL5	ER ↓ Cyt ↓	mRNA down-regulated	-1.66054	3.42034e-28	-6.56177	3.53218e-12	not significant	translationally activated
ENSG00000115159	GPD2	ER ↓ Cyt ↓	mRNA down-regulated	-1.00502	1.31409e-11	-6.82286	2.07752e-11	not significant	translationally activated
ENSG00000156976	EIF4A2	ER ↓ Cyt ↓	mRNA down-regulated	-1.61337	1.19748e-33	-6.17556	1.56876e-12	not significant	translationally activated
ENSG00000150893	FREM2	ER ↓ Cyt ↓	mRNA down-regulated	-1.25937	1.54168e-08	-5.61443	7.70748e-11	not significant	translationally activated
ENSG00000110108	TMEM109	ER = Cyt ↓	other significant	-0.588327	0.000225831	0.342322	0.0518913	not significant	translationally repressed
ENSG00000116871	MAP7D1	ER ↑ Cyt ↓	possible mRNA-relocalization to ER	-1.23736	9.46709e-20	1.17992	6.95493e-07	not significant	translationally repressed
ENSG00000102898	NUTF2	ER = Cyt ↓	other significant	-0.94688	7.93315e-15	0.10846	0.434057	not significant	translationally repressed
ENSG00000174695	TMEM167A	ER ↓ Cyt ↓	mRNA down-regulated	-1.58953	3.20135e-33	-6.79622	7.67024e-13	not significant	translationally activated
ENSG00000177119	ANO6	ER ↓ Cyt ↓	mRNA down-regulated	-0.441765	0.00878085	-6.06608	3.14923e-12	not significant	translationally activated
ENSG00000066557	LRRC40	ER ↓ Cyt ↓	mRNA down-regulated	-1.63595	8.20395e-31	-6.52584	6.31314e-11	not significant	translationally activated
ENSG00000144445	KANSL1L	ER ↓ Cyt ↓	mRNA down-regulated	-2.1427	2.35378e-32	-7.37777	9.27083e-11	not significant	translationally activated
ENSG00000160948	VPS28	ER ↑ Cyt ↓	possible mRNA-relocalization to ER	-1.0507	3.15964e-12	1.81559	5.50387e-09	not significant	translationally repressed
ENSG00000196850	PPTC7	ER ↓ Cyt ↓	mRNA down-regulated	-1.95774	3.43447e-42	-6.39746	1.36394e-12	not significant	translationally activated
ENSG00000128626	MRPS12	ER ↑ Cyt ↓	possible mRNA-relocalization to ER	-1.42592	1.66368e-25	1.32978	4.13763e-07	not significant	translationally repressed
ENSG00000180182	MED14	ER ↓ Cyt ↓	mRNA down-regulated	-1.28519	1.74748e-22	-5.00333	9.16479e-12	not significant	translationally activated
ENSG00000121579	NAA50	ER ↓ Cyt ↓	mRNA down-regulated	-1.59485	1.34581e-46	-6.597	1.10766e-12	not significant	translationally activated
ENSG00000060982	BCAT1	ER ↓ Cyt ↓	mRNA down-regulated	-1.88929	3.6366e-46	-5.3974	3.60644e-12	not significant	translationally activated
ENSG00000084093	REST	ER ↓ Cyt ↓	mRNA down-regulated	-2.96197	4.22968e-76	-6.78523	3.60804e-11	not significant	translationally activated
ENSG00000069482	GAL	ER ↑ Cyt =	other significant	0.148687	0.317413	0.542018	0.001582	not significant	translationally repressed
ENSG00000174996	KLC2	ER ↑ Cyt ↓	possible mRNA-relocalization to ER	-1.25637	2.49372e-20	1.26882	1.60344e-07	not significant	translationally repressed
ENSG00000171843	MLLT3	ER ↓ Cyt ↓	mRNA down-regulated	-2.55942	4.69464e-65	-6.59577	1.0475e-11	not significant	translationally activated
ENSG00000143207	RFWD2	ER ↓ Cyt ↓	mRNA down-regulated	-1.28272	5.75536e-21	-5.51904	3.06733e-12	not significant	translationally activated
ENSG00000168528	SERINC2	ER ↑ Cyt =	other significant	0.110979	0.523696	1.36813	1.14481e-06	not significant	translationally repressed
ENSG00000130193	THEM6	ER ↑ Cyt ↓	possible mRNA-relocalization to ER	-0.607949	0.00069469	0.59168	0.00338445	not significant	translationally repressed
ENSG00000125458	NT5C	ER ↑ Cyt ↓	possible mRNA-relocalization to ER	-0.574476	0.000112664	1.83582	5.8629e-09	not significant	translationally repressed
ENSG00000165521	EML5	ER ↓ Cyt ↓	mRNA down-regulated	-2.06298	6.22948e-42	-6.75576	2.64052e-11	not significant	translationally activated
ENSG00000175175	PPM1E	ER ↓ Cyt ↓	mRNA down-regulated	-1.65223	5.76328e-28	-5.35566	1.18323e-11	not significant	translationally activated
ENSG00000162585	FAAP20	ER ↑ Cyt ↓	possible mRNA-relocalization to ER	-0.675837	1.58815e-05	2.14399	4.45082e-09	not significant	translationally repressed
ENSG00000167113	COQ4	ER ↑ Cyt ↓	possible mRNA-relocalization to ER	-0.881621	3.69436e-09	1.4868	4.49823e-08	not significant	translationally repressed
ENSG00000147955	SIGMAR1	ER ↑ Cyt ↑	mRNA up-regulated	0.450976	0.000773998	0.560102	0.00252753	not significant	translationally repressed
ENSG00000168566	SNRNP48	ER ↓ Cyt ↓	mRNA down-regulated	-2.31524	1.97982e-60	-6.70601	1.27047e-12	not significant	translationally activated
ENSG00000114544	SLC41A3	ER ↑ Cyt =	other significant	0.213583	0.214874	0.866706	5.48669e-05	not significant	translationally repressed
ENSG00000204186	ZDBF2	ER ↓ Cyt ↓	mRNA down-regulated	-2.92542	9.06995e-66	-6.95959	1.11615e-10	not significant	translationally activated
ENSG00000163257	DCAF16	ER ↓ Cyt ↓	mRNA down-regulated	-1.75353	9.3079e-37	-5.90791	1.3523e-12	not significant	translationally activated
ENSG00000110492	MDK	ER ↑ Cyt ↑	mRNA up-regulated	0.594462	0.000101695	1.02178	3.23114e-06	not significant	translationally repressed
ENSG00000164164	OTUD4	ER ↓ Cyt ↓	mRNA down-regulated	-2.4436	2.9904e-60	-6.17521	7.78644e-12	not significant	translationally activated
ENSG00000129317	PUS7L	ER ↓ Cyt ↓	mRNA down-regulated	-2.79642	9.00407e-73	-6.41135	2.28583e-11	not significant	translationally activated
ENSG00000139697	SBNO1	ER ↓ Cyt ↓	mRNA down-regulated	-1.99439	1.02253e-46	-4.62314	5.74927e-12	not significant	translationally activated
ENSG00000137710	RDX	ER ↓ Cyt ↓	mRNA down-regulated	-2.15932	1.10469e-53	-6.08197	2.32538e-11	not significant	translationally activated
ENSG00000105255	FSD1	ER ↑ Cyt ↓	possible mRNA-relocalization to ER	-1.0351	1.02922e-10	1.695	2.33074e-08	not significant	translationally repressed
ENSG00000161888	SPC24	ER ↑ Cyt ↓	possible mRNA-relocalization to ER	-1.31617	8.36846e-20	0.712715	0.000294135	not significant	translationally repressed
ENSG00000116747	TROVE2	ER ↓ Cyt ↓	mRNA down-regulated	-2.54869	3.21279e-54	-7.02697	1.68589e-10	not significant	translationally activated
ENSG00000198826	ARHGAP11A	ER ↓ Cyt ↓	mRNA down-regulated	-2.53265	3.71398e-69	-6.2348	9.29207e-12	not significant	translationally activated
ENSG00000179918	SEPHS2	ER ↓ Cyt ↓	mRNA down-regulated	-2.11427	4.13696e-58	-5.00463	2.10859e-12	not significant	translationally activated
ENSG00000108591	DRG2	ER ↑ Cyt ↓	possible mRNA-relocalization to ER	-0.949868	6.1359e-12	1.91289	2.63411e-09	not significant	translationally repressed
ENSG00000167136	ENDOG	ER ↑ Cyt ↓	possible mRNA-relocalization to ER	-1.10966	4.92678e-14	1.77794	1.48132e-08	not significant	translationally repressed
ENSG00000184436	THAP7	ER ↑ Cyt ↓	possible mRNA-relocalization to ER	-1.73012	1.47927e-31	0.722663	0.000210736	not significant	translationally repressed
ENSG00000141741	MIEN1	ER ↑ Cyt ↓	possible mRNA-relocalization to ER	-1.04374	2.50752e-13	1.40839	1.45422e-07	not significant	translationally repressed
ENSG00000174485	DENND4A	ER ↓ Cyt ↓	mRNA down-regulated	-2.14028	1.28015e-42	-6.88359	2.25484e-11	not significant	translationally activated
ENSG00000151239	TWF1	ER ↓ Cyt ↓	mRNA down-regulated	-2.46009	5.44062e-67	-8.62408	4.84785e-12	not significant	translationally activated
ENSG00000181472	ZBTB2	ER ↓ Cyt ↓	mRNA down-regulated	-2.73221	5.91971e-69	-6.6783	1.60764e-12	not significant	translationally activated
ENSG00000215114	UBXN2B	ER ↓ Cyt ↓	mRNA down-regulated	-1.65609	1.27713e-32	-6.20911	1.27047e-12	not significant	translationally activated
ENSG00000119912	IDE	ER ↓ Cyt ↓	mRNA down-regulated	-1.50473	6.02748e-30	-5.8155	1.30938e-11	not significant	translationally activated
ENSG00000147526	TACC1	ER ↓ Cyt ↓	mRNA down-regulated	-1.08292	2.59242e-10	-5.75761	4.38252e-12	not significant	translationally activated
ENSG00000125970	RALY	ER ↑ Cyt ↓	possible mRNA-relocalization to ER	-0.814231	1.36237e-10	1.61043	9.82622e-09	not significant	translationally repressed
ENSG00000085998	POMGNT1	ER ↑ Cyt ↓	possible mRNA-relocalization to ER	-0.591311	0.000132441	1.05932	2.83004e-06	not significant	translationally repressed
ENSG00000112787	FBRSL1	ER ↑ Cyt ↓	possible mRNA-relocalization to ER	-1.29191	4.39995e-20	0.872059	0.000144839	not significant	translationally repressed
ENSG00000132970	WASF3	ER ↓ Cyt ↓	mRNA down-regulated	-1.75345	1.85961e-33	-4.86209	3.98053e-12	not significant	translationally activated
ENSG00000114520	SNX4	ER ↓ Cyt ↓	mRNA down-regulated	-1.86491	1.25067e-36	-6.80466	2.75575e-12	not significant	translationally activated
ENSG00000112851	ERBB2IP	ER ↓ Cyt ↓	mRNA down-regulated	-2.83391	2.19788e-77	-6.60211	5.90133e-11	not significant	translationally activated
ENSG00000231500	RPS18	ER ↑ Cyt ↓	possible mRNA-relocalization to ER	-0.67273	7.22124e-11	0.457548	0.00421328	not significant	translationally repressed
ENSG00000273841	TAF9	ER ↓ Cyt ↓	mRNA down-regulated	-1.7388	1.71512e-36	-6.17363	1.75786e-12	not significant	translationally activated
ENSG00000101365	IDH3B	ER ↑ Cyt ↓	possible mRNA-relocalization to ER	-0.738811	2.85744e-09	0.52597	0.00353975	not significant	translationally repressed
ENSG00000163682	RPL9	ER ↓ Cyt ↓	mRNA down-regulated	-0.522989	3.99004e-06	-4.2172	1.61202e-11	not significant	translationally activated
ENSG00000185728	YTHDF3	ER ↓ Cyt ↓	mRNA down-regulated	-2.33953	6.84174e-61	-7.22047	3.25072e-12	not significant	translationally activated
ENSG00000106771	TMEM245	ER ↓ Cyt ↓	mRNA down-regulated	-0.795101	1.37532e-06	-4.76103	2.9449e-12	not significant	translationally activated
ENSG00000140157	NIPA2	ER ↓ Cyt ↓	mRNA down-regulated	-1.12594	2.01576e-15	-5.09406	1.1629e-12	not significant	translationally activated
ENSG00000171316	CHD7	ER ↓ Cyt ↓	mRNA down-regulated	-1.83439	1.55045e-39	-5.2884	2.24948e-11	not significant	translationally activated
ENSG00000111652	COPS7A	ER ↑ Cyt ↓	possible mRNA-relocalization to ER	-1.05026	3.27924e-15	1.17202	4.87829e-07	not significant	translationally repressed
ENSG00000156671	SAMD8	ER ↓ Cyt ↓	mRNA down-regulated	-1.35142	3.45042e-16	-5.69431	3.91528e-12	not significant	translationally activated
ENSG00000154305	MIA3	ER ↓ Cyt ↓	mRNA down-regulated	-1.8807	3.80993e-28	-6.18644	1.37756e-11	not significant	translationally activated
ENSG00000011454	RABGAP1	ER ↓ Cyt ↓	mRNA down-regulated	-1.5586	1.57169e-26	-4.90731	4.2436e-12	not significant	translationally activated
ENSG00000083799	CYLD	ER ↓ Cyt ↓	mRNA down-regulated	-1.86194	9.78574e-33	-5.78193	7.76014e-12	not significant	translationally activated
ENSG00000161618	ALDH16A1	ER ↑ Cyt ↓	possible mRNA-relocalization to ER	-1.0793	2.58049e-12	1.87878	7.01729e-09	not significant	translationally repressed
ENSG00000145715	RASA1	ER ↓ Cyt ↓	mRNA down-regulated	-2.01776	1.55248e-36	-7.21797	6.04725e-11	not significant	translationally activated
ENSG00000099381	SETD1A	ER = Cyt ↓	other significant	-2.00927	1.04251e-50	0.0187333	0.900005	not significant	translationally repressed
ENSG00000132600	PRMT7	ER ↑ Cyt ↓	possible mRNA-relocalization to ER	-1.12065	3.97755e-15	1.77489	1.1799e-08	not significant	translationally repressed
ENSG00000123607	TTC21B	ER ↓ Cyt ↓	mRNA down-regulated	-1.40116	2.80182e-18	-6.67894	2.67447e-11	not significant	translationally activated
ENSG00000072041	SLC6A15	ER ↓ Cyt =	other significant	-0.258071	0.118407	-6.33324	1.7122e-12	not significant	translationally activated
ENSG00000168256	NKIRAS2	ER ↑ Cyt ↓	possible mRNA-relocalization to ER	-1.26846	4.50547e-22	1.05892	1.90216e-05	not significant	translationally repressed
ENSG00000127603	MACF1	ER ↓ Cyt ↓	mRNA down-regulated	-1.15457	5.83576e-14	-5.33609	1.55056e-12	not significant	translationally activated
ENSG00000173653	RCE1	ER ↑ Cyt ↓	possible mRNA-relocalization to ER	-0.62233	0.000589794	0.707146	0.000502059	not significant	translationally repressed
ENSG00000173409	ARV1	ER ↓ Cyt ↓	mRNA down-regulated	-0.686415	4.64407e-06	-6.02839	1.12705e-12	not significant	translationally activated
ENSG00000204632	HLA-G	ER ↑ Cyt ↑	mRNA up-regulated	1.8154	9.56733e-17	1.54008	1.07214e-07	not significant	translationally repressed
ENSG00000122034	GTF3A	ER ↓ Cyt ↓	mRNA down-regulated	-1.17622	3.20349e-21	-4.71534	1.82512e-12	not significant	translationally activated
ENSG00000109805	NCAPG	ER ↓ Cyt ↓	mRNA down-regulated	-2.02664	8.47894e-53	-5.99229	7.67924e-11	not significant	translationally activated
ENSG00000204160	ZDHHC18	ER ↑ Cyt ↓	possible mRNA-relocalization to ER	-1.3607	2.15396e-18	0.647358	0.00090245	not significant	translationally repressed
ENSG00000159086	PAXBP1	ER ↓ Cyt ↓	mRNA down-regulated	-2.42878	4.97617e-60	-6.90847	2.86029e-11	not significant	translationally activated
ENSG00000132466	ANKRD17	ER ↓ Cyt ↓	mRNA down-regulated	-1.72102	1.57853e-41	-4.69814	7.18095e-12	not significant	translationally activated
ENSG00000146066	HIGD2A	ER ↑ Cyt ↓	possible mRNA-relocalization to ER	-0.924719	1.34047e-12	1.35689	1.05823e-07	not significant	translationally repressed
ENSG00000111885	MAN1A1	ER ↓ Cyt ↓	mRNA down-regulated	-0.527413	0.00376056	-6.79038	2.20245e-11	not significant	translationally activated
ENSG00000102178	UBL4A	ER = Cyt ↓	other significant	-1.71026	5.60916e-41	0.262125	0.0706198	not significant	translationally repressed
ENSG00000126903	SLC10A3	ER ↑ Cyt ↓	possible mRNA-relocalization to ER	-1.05846	5.7949e-09	0.721984	0.00066737	not significant	translationally repressed
ENSG00000109381	ELF2	ER ↓ Cyt ↓	mRNA down-regulated	-2.37025	1.49537e-55	-6.92785	4.11287e-12	not significant	translationally activated
ENSG00000178531	CTXN1	ER ↑ Cyt ↓	possible mRNA-relocalization to ER	-0.842021	6.21702e-08	1.56296	4.96425e-08	not significant	translationally repressed
ENSG00000050748	MAPK9	ER ↓ Cyt ↓	mRNA down-regulated	-1.1676	1.58208e-18	-5.19365	1.34223e-12	not significant	translationally activated
ENSG00000171307	ZDHHC16	ER ↑ Cyt ↓	possible mRNA-relocalization to ER	-1.20106	1.22528e-17	0.297917	0.047952	not significant	translationally repressed
ENSG00000077097	TOP2B	ER ↓ Cyt ↓	mRNA down-regulated	-2.58085	4.44667e-95	-6.53361	5.36575e-10	not significant	translationally activated
ENSG00000131165	CHMP1A	ER ↑ Cyt ↓	possible mRNA-relocalization to ER	-1.57857	2.32254e-33	1.11465	1.36923e-06	not significant	translationally repressed
ENSG00000101400	SNTA1	ER ↑ Cyt ↓	possible mRNA-relocalization to ER	-0.925252	1.45914e-09	1.84715	5.25437e-09	not significant	translationally repressed
ENSG00000239779	WBP1	ER ↑ Cyt ↓	possible mRNA-relocalization to ER	-0.909599	1.1779e-09	1.49848	6.05107e-08	not significant	translationally repressed
ENSG00000180773	SLC36A4	ER ↓ Cyt ↓	mRNA down-regulated	-1.39532	5.00455e-19	-6.11311	5.06718e-12	not significant	translationally activated
ENSG00000119900	OGFRL1	ER ↓ Cyt ↓	mRNA down-regulated	-2.35255	5.02527e-50	-5.86535	2.89649e-12	not significant	translationally activated
ENSG00000134970	TMED7	ER ↓ Cyt =	other significant	-0.277624	0.119693	-6.99113	1.77869e-12	not significant	translationally activated
ENSG00000175548	ALG10B	ER ↓ Cyt ↓	mRNA down-regulated	-1.40842	1.67115e-14	-6.42807	2.44291e-12	not significant	translationally activated
ENSG00000158941	CCAR2	ER ↑ Cyt ↓	possible mRNA-relocalization to ER	-1.43608	4.85287e-29	1.73324	1.69846e-08	not significant	translationally repressed
ENSG00000030110	BAK1	ER ↑ Cyt ↓	possible mRNA-relocalization to ER	-1.39899	1.3552e-24	1.02452	2.41243e-06	not significant	translationally repressed
ENSG00000186432	KPNA4	ER ↓ Cyt ↓	mRNA down-regulated	-1.51727	1.47419e-31	-5.95403	6.25271e-12	not significant	translationally activated
ENSG00000151923	TIAL1	ER ↓ Cyt ↓	mRNA down-regulated	-1.53773	1.86592e-29	-5.36058	2.32054e-12	not significant	translationally activated
ENSG00000076641	PAG1	ER ↓ Cyt ↓	mRNA down-regulated	-1.46871	7.25621e-15	-6.42474	2.59987e-12	not significant	translationally activated
ENSG00000148331	ASB6	ER ↑ Cyt ↓	possible mRNA-relocalization to ER	-1.81285	1.68761e-34	0.486078	0.00661472	not significant	translationally repressed
ENSG00000115091	ACTR3	ER ↓ Cyt ↓	mRNA down-regulated	-1.41536	5.90747e-30	-5.57115	5.48542e-12	not significant	translationally activated
ENSG00000204370	SDHD	ER ↓ Cyt ↓	mRNA down-regulated	-1.11054	1.12267e-17	-5.25552	9.97785e-13	not significant	translationally activated
ENSG00000114779	ABHD14B	ER ↑ Cyt ↓	possible mRNA-relocalization to ER	-0.782708	2.13468e-08	1.37482	4.70975e-08	not significant	translationally repressed
ENSG00000078902	TOLLIP	ER ↑ Cyt ↓	possible mRNA-relocalization to ER	-1.37069	1.59591e-19	0.915469	2.55061e-05	not significant	translationally repressed
ENSG00000170522	ELOVL6	ER ↓ Cyt ↓	mRNA down-regulated	-1.04771	1.63257e-10	-6.58302	4.66218e-12	not significant	translationally activated
ENSG00000172534	HCFC1	ER ↑ Cyt ↓	possible mRNA-relocalization to ER	-1.78306	9.78968e-52	0.44901	0.0211975	not significant	translationally repressed
ENSG00000179632	MAF1	ER ↑ Cyt ↓	possible mRNA-relocalization to ER	-1.45259	6.67626e-29	1.13822	6.44669e-07	not significant	translationally repressed
ENSG00000112365	ZBTB24	ER ↓ Cyt ↓	mRNA down-regulated	-2.5862	4.98534e-62	-6.30816	4.2933e-12	not significant	translationally activated
ENSG00000116731	PRDM2	ER ↓ Cyt ↓	mRNA down-regulated	-1.97976	9.81103e-38	-5.92463	2.86464e-12	not significant	translationally activated
ENSG00000185838	GNB1L	ER ↑ Cyt ↓	possible mRNA-relocalization to ER	-1.59171	4.62846e-24	1.50735	1.10062e-07	not significant	translationally repressed
ENSG00000008735	MAPK8IP2	ER ↑ Cyt ↓	possible mRNA-relocalization to ER	-0.840268	1.76032e-07	1.88683	6.17361e-09	not significant	translationally repressed
ENSG00000189050	RNFT1	ER ↓ Cyt ↓	mRNA down-regulated	-0.668926	0.000136322	-6.51215	2.96085e-12	not significant	translationally activated
ENSG00000196937	FAM3C	ER ↓ Cyt ↓	mRNA down-regulated	-1.02717	1.87967e-09	-7.53312	2.37228e-12	not significant	translationally activated
ENSG00000173889	PHC3	ER ↓ Cyt ↓	mRNA down-regulated	-2.40633	1.96365e-48	-6.21074	2.60988e-12	not significant	translationally activated
ENSG00000118922	KLF12	ER ↓ Cyt ↓	mRNA down-regulated	-2.31853	7.3837e-53	-5.99457	1.33214e-12	not significant	translationally activated
ENSG00000096080	MRPS18A	ER ↑ Cyt ↓	possible mRNA-relocalization to ER	-1.21151	2.8908e-17	1.03362	5.07383e-06	not significant	translationally repressed
ENSG00000196072	BLOC1S2	ER ↓ Cyt ↓	mRNA down-regulated	-1.94937	3.58464e-42	-6.11904	1.44757e-12	not significant	translationally activated
ENSG00000140497	SCAMP2	ER ↑ Cyt =	other significant	0.147397	0.367154	0.501691	0.0043134	not significant	translationally repressed
ENSG00000255302	EID1	ER ↓ Cyt ↓	mRNA down-regulated	-2.44625	6.57808e-71	-7.24017	2.41796e-12	not significant	translationally activated
ENSG00000156970	BUB1B	ER ↓ Cyt ↓	mRNA down-regulated	-0.984914	3.16753e-13	-5.0667	1.10435e-11	not significant	translationally activated
ENSG00000170471	RALGAPB	ER ↓ Cyt ↓	mRNA down-regulated	-1.41278	1.39842e-25	-4.89929	5.81737e-12	not significant	translationally activated
ENSG00000166260	COX11	ER ↓ Cyt ↓	mRNA down-regulated	-1.06404	8.16001e-17	-5.12613	1.85267e-12	not significant	translationally activated
ENSG00000155755	TMEM237	ER ↓ Cyt ↓	mRNA down-regulated	-0.584731	9.99391e-05	-5.61443	1.18167e-12	not significant	translationally activated
ENSG00000073921	PICALM	ER ↓ Cyt ↓	mRNA down-regulated	-1.44864	5.15207e-29	-5.96236	1.45887e-11	not significant	translationally activated
ENSG00000100034	PPM1F	ER ↑ Cyt ↓	possible mRNA-relocalization to ER	-1.50448	2.02902e-31	0.980319	2.26479e-06	not significant	translationally repressed
ENSG00000160113	NR2F6	ER ↑ Cyt ↓	possible mRNA-relocalization to ER	-1.29709	2.93505e-20	0.774476	0.000149104	not significant	translationally repressed
ENSG00000023228	NDUFS1	ER ↓ Cyt ↓	mRNA down-regulated	-1.12892	3.93473e-20	-4.61326	5.94677e-12	not significant	translationally activated
ENSG00000213015	ZNF580	ER ↑ Cyt ↓	possible mRNA-relocalization to ER	-0.702259	1.42873e-06	1.55621	1.4137e-08	not significant	translationally repressed
ENSG00000065559	MAP2K4	ER ↓ Cyt ↓	mRNA down-regulated	-1.93849	6.31181e-45	-7.11285	1.34223e-12	not significant	translationally activated
ENSG00000083444	PLOD1	ER ↑ Cyt ↓	possible mRNA-relocalization to ER	-0.480344	0.00380438	0.980521	1.11191e-05	not significant	translationally repressed
ENSG00000164209	SLC25A46	ER ↓ Cyt ↓	mRNA down-regulated	-1.84222	7.50809e-36	-6.43826	2.76575e-12	not significant	translationally activated
ENSG00000125877	ITPA	ER ↑ Cyt ↓	possible mRNA-relocalization to ER	-1.05992	6.07638e-15	1.34039	1.46809e-07	not significant	translationally repressed
ENSG00000118762	PKD2	ER ↓ Cyt ↓	mRNA down-regulated	-1.41078	4.98593e-16	-5.94905	2.36851e-12	not significant	translationally activated
ENSG00000125743	SNRPD2	ER ↓ Cyt ↓	mRNA down-regulated	-0.824878	4.39936e-13	-0.638896	0.000942088	not significant	translationally repressed
ENSG00000138459	SLC35A5	ER ↓ Cyt ↓	mRNA down-regulated	-1.71302	1.29141e-26	-7.07143	1.00171e-12	not significant	translationally activated
ENSG00000146282	RARS2	ER ↓ Cyt ↓	mRNA down-regulated	-1.36742	7.07115e-21	-5.29993	2.93031e-12	not significant	translationally activated
ENSG00000125611	CHCHD5	ER ↑ Cyt ↓	possible mRNA-relocalization to ER	-0.823275	5.96696e-07	1.66854	1.58354e-07	not significant	translationally repressed
ENSG00000129083	COPB1	ER ↓ Cyt ↓	mRNA down-regulated	-0.984218	4.26928e-15	-6.12084	5.97399e-12	not significant	translationally activated
ENSG00000112234	FBXL4	ER ↓ Cyt ↓	mRNA down-regulated	-1.4826	1.73551e-18	-6.50811	7.97163e-12	not significant	translationally activated
ENSG00000204592	HLA-E	ER ↑ Cyt ↑	mRNA up-regulated	0.76485	3.22355e-06	0.601767	0.00055972	not significant	translationally repressed
ENSG00000188677	PARVB	ER ↑ Cyt ↓	possible mRNA-relocalization to ER	-1.01206	1.17299e-12	1.36606	6.71754e-08	not significant	translationally repressed
ENSG00000147251	DOCK11	ER ↓ Cyt ↓	mRNA down-regulated	-1.92788	7.13081e-35	-7.39504	4.76004e-11	not significant	translationally activated
ENSG00000236287	ZBED5	ER ↓ Cyt ↓	mRNA down-regulated	-2.62565	3.23914e-61	-7.49568	2.0603e-11	not significant	translationally activated
ENSG00000241370	RPP21	ER ↑ Cyt ↓	possible mRNA-relocalization to ER	-0.817696	1.29539e-07	1.69442	1.88318e-08	not significant	translationally repressed
ENSG00000171714	ANO5	ER ↓ Cyt ↓	mRNA down-regulated	-1.45105	1.57978e-14	-7.21458	1.63976e-11	not significant	translationally activated
ENSG00000148824	MTG1	ER ↑ Cyt ↓	possible mRNA-relocalization to ER	-1.0428	5.90479e-13	1.15642	2.00335e-06	not significant	translationally repressed
ENSG00000173801	JUP	ER ↑ Cyt ↓	possible mRNA-relocalization to ER	-1.02453	7.37374e-12	2.36627	6.37397e-10	not significant	translationally repressed
ENSG00000076928	ARHGEF1	ER ↑ Cyt ↓	possible mRNA-relocalization to ER	-1.44228	2.35971e-21	2.07689	4.85292e-09	not significant	translationally repressed
ENSG00000117676	RPS6KA1	ER ↑ Cyt ↓	possible mRNA-relocalization to ER	-1.48192	1.74662e-24	1.25136	7.91654e-07	not significant	translationally repressed
ENSG00000117155	SSX2IP	ER ↓ Cyt ↓	mRNA down-regulated	-2.37294	1.33899e-59	-6.57993	3.43363e-11	not significant	translationally activated
ENSG00000196586	MYO6	ER ↓ Cyt ↓	mRNA down-regulated	-1.6529	4.68742e-25	-5.79326	6.09268e-11	not significant	translationally activated
ENSG00000158717	RNF166	ER ↑ Cyt ↓	possible mRNA-relocalization to ER	-1.22413	6.72365e-15	0.911634	2.79382e-05	not significant	translationally repressed
ENSG00000145912	NHP2	ER ↑ Cyt ↓	possible mRNA-relocalization to ER	-0.874514	1.26737e-14	0.636963	0.000432005	not significant	translationally repressed
ENSG00000125686	MED1	ER ↓ Cyt ↓	mRNA down-regulated	-1.68452	6.76002e-36	-5.18689	6.81517e-12	not significant	translationally activated
ENSG00000156052	GNAQ	ER ↓ Cyt ↓	mRNA down-regulated	-1.69754	1.22633e-33	-5.71355	1.9745e-12	not significant	translationally activated
ENSG00000270885	RASL10B	ER ↑ Cyt ↓	possible mRNA-relocalization to ER	-1.16406	1.09028e-13	1.22644	1.37931e-06	not significant	translationally repressed
ENSG00000011258	MBTD1	ER ↓ Cyt ↓	mRNA down-regulated	-1.8983	6.20667e-36	-6.71527	2.38818e-12	not significant	translationally activated
ENSG00000156162	DPY19L4	ER ↓ Cyt ↓	mRNA down-regulated	-1.37458	1.55174e-15	-7.10624	1.07705e-11	not significant	translationally activated
ENSG00000106723	SPIN1	ER ↓ Cyt ↓	mRNA down-regulated	-1.62705	6.09034e-37	-5.54042	9.67892e-13	not significant	translationally activated
ENSG00000168298	HIST1H1E	ER ↑ Cyt ↓	possible mRNA-relocalization to ER	-2.53626	9.09451e-15	1.15729	0.0156242	not significant	translationally repressed
ENSG00000166164	BRD7	ER ↓ Cyt ↓	mRNA down-regulated	-1.51187	5.00932e-32	-4.70464	1.46043e-12	not significant	translationally activated
ENSG00000148248	SURF4	ER = Cyt ↑	other significant	0.428246	0.00350222	-0.078026	0.619138	not significant	translationally repressed
ENSG00000100124	ANKRD54	ER ↑ Cyt ↓	possible mRNA-relocalization to ER	-1.5285	6.66841e-26	0.70831	0.000131506	not significant	translationally repressed
ENSG00000138448	ITGAV	ER ↓ Cyt ↓	mRNA down-regulated	-0.856525	1.59368e-05	-7.31759	1.09891e-10	not significant	translationally activated
ENSG00000112742	TTK	ER ↓ Cyt ↓	mRNA down-regulated	-2.51884	2.91454e-69	-7.97107	6.08105e-11	not significant	translationally activated
ENSG00000203950	FAM127B	ER ↑ Cyt ↓	possible mRNA-relocalization to ER	-1.2793	3.78584e-22	0.754644	6.17866e-05	not significant	translationally repressed
ENSG00000110768	GTF2H1	ER ↓ Cyt ↓	mRNA down-regulated	-1.60657	1.24289e-30	-6.05559	1.66685e-12	not significant	translationally activated
ENSG00000130158	DOCK6	ER ↑ Cyt ↓	possible mRNA-relocalization to ER	-1.01971	2.85437e-10	1.42378	7.04843e-07	not significant	translationally repressed
ENSG00000132017	DCAF15	ER ↑ Cyt ↓	possible mRNA-relocalization to ER	-1.10286	2.75328e-14	2.25623	5.93201e-10	not significant	translationally repressed
ENSG00000084623	EIF3I	ER = Cyt ↓	other significant	-0.868413	3.71202e-17	-0.115478	0.393739	not significant	translationally repressed
ENSG00000103932	RPAP1	ER ↑ Cyt ↓	possible mRNA-relocalization to ER	-1.36817	1.75915e-21	1.18165	4.99283e-06	not significant	translationally repressed
ENSG00000177731	FLII	ER ↑ Cyt ↓	possible mRNA-relocalization to ER	-1.10912	3.66855e-19	1.82948	7.35451e-08	not significant	translationally repressed
ENSG00000120705	ETF1	ER ↓ Cyt ↓	mRNA down-regulated	-1.59434	2.48884e-44	-5.51623	1.34223e-12	not significant	translationally activated
ENSG00000107443	CCNJ	ER ↓ Cyt ↓	mRNA down-regulated	-1.98291	2.12483e-40	-7.02502	1.27047e-12	not significant	translationally activated
ENSG00000182173	TSEN54	ER ↑ Cyt ↓	possible mRNA-relocalization to ER	-1.27454	2.54008e-19	1.33716	7.70256e-08	not significant	translationally repressed
ENSG00000198917	C9orf114	ER ↑ Cyt ↓	possible mRNA-relocalization to ER	-1.56635	1.04714e-29	0.938973	1.05213e-05	not significant	translationally repressed
ENSG00000076984	MAP2K7	ER ↑ Cyt ↓	possible mRNA-relocalization to ER	-1.69406	4.5667e-32	0.504129	0.00530119	not significant	translationally repressed
ENSG00000129515	SNX6	ER ↓ Cyt ↓	mRNA down-regulated	-1.50685	5.73709e-29	-6.43606	2.1546e-12	not significant	translationally activated
ENSG00000087502	ERGIC2	ER ↓ Cyt ↓	mRNA down-regulated	-1.81864	1.80574e-27	-6.50843	3.65016e-12	not significant	translationally activated
ENSG00000269858	EGLN2	ER ↑ Cyt ↓	possible mRNA-relocalization to ER	-1.56146	1.35695e-27	0.701378	0.000147527	not significant	translationally repressed
ENSG00000169020	ATP5I	ER = Cyt ↓	other significant	-0.970391	1.57452e-14	-0.143121	0.410954	not significant	translationally repressed
ENSG00000141858	SAMD1	ER ↑ Cyt ↓	possible mRNA-relocalization to ER	-1.58764	2.12476e-27	0.879893	5.1819e-05	not significant	translationally repressed
ENSG00000112249	ASCC3	ER ↓ Cyt ↓	mRNA down-regulated	-1.58014	1.34918e-30	-5.96349	7.20177e-11	not significant	translationally activated
ENSG00000138780	GSTCD	ER ↓ Cyt ↓	mRNA down-regulated	-1.64535	9.45064e-28	-6.37714	6.26898e-12	not significant	translationally activated
ENSG00000113732	ATP6V0E1	ER ↓ Cyt ↓	mRNA down-regulated	-1.26257	6.83126e-18	-1.31991	3.99326e-07	not significant	translationally repressed
ENSG00000162430	SEPN1	ER ↑ Cyt =	other significant	-0.126738	0.375718	1.07335	5.06269e-06	not significant	translationally repressed
ENSG00000100359	SGSM3	ER ↑ Cyt ↓	possible mRNA-relocalization to ER	-1.1263	1.9541e-14	1.62597	1.16034e-08	not significant	translationally repressed
ENSG00000048707	VPS13D	ER ↓ Cyt ↓	mRNA down-regulated	-1.29908	5.85357e-19	-4.62374	3.60644e-12	not significant	translationally activated
ENSG00000185803	SLC52A2	ER ↑ Cyt =	other significant	-0.0632933	0.72434	1.06798	1.52844e-05	not significant	translationally repressed
ENSG00000163625	WDFY3	ER ↓ Cyt ↓	mRNA down-regulated	-1.62522	3.9811e-25	-5.84635	2.70946e-12	not significant	translationally activated
ENSG00000085415	SEH1L	ER ↓ Cyt ↓	mRNA down-regulated	-1.54296	4.37712e-31	-5.39987	2.86464e-12	not significant	translationally activated
ENSG00000255529	POLR2M	ER ↓ Cyt ↓	mRNA down-regulated	-2.21636	9.17237e-50	-6.25477	2.09218e-12	not significant	translationally activated
ENSG00000185246	PRPF39	ER ↓ Cyt ↓	mRNA down-regulated	-2.00758	2.82936e-36	-6.95555	1.46006e-11	not significant	translationally activated
ENSG00000103148	NPRL3	ER ↑ Cyt ↓	possible mRNA-relocalization to ER	-1.17673	6.1751e-17	1.50302	4.89424e-08	not significant	translationally repressed
ENSG00000176390	CRLF3	ER ↓ Cyt ↓	mRNA down-regulated	-1.3788	1.404e-20	-5.31321	5.14571e-12	not significant	translationally activated
ENSG00000138346	DNA2	ER ↓ Cyt ↓	mRNA down-regulated	-1.51166	7.3576e-26	-5.97881	3.15679e-11	not significant	translationally activated
ENSG00000150760	DOCK1	ER ↓ Cyt ↓	mRNA down-regulated	-1.37737	8.816e-24	-4.63834	1.02386e-11	not significant	translationally activated
ENSG00000139350	NEDD1	ER ↓ Cyt ↓	mRNA down-regulated	-2.32969	1.73054e-48	-6.94578	2.38736e-11	not significant	translationally activated
ENSG00000010361	FUZ	ER ↑ Cyt ↓	possible mRNA-relocalization to ER	-0.930803	4.48058e-10	1.43444	4.83954e-08	not significant	translationally repressed
ENSG00000188735	TMEM120B	ER ↑ Cyt ↓	possible mRNA-relocalization to ER	-1.08878	3.3269e-12	0.775579	0.000208814	not significant	translationally repressed
ENSG00000197006	METTL9	ER ↓ Cyt ↓	mRNA down-regulated	-0.907624	3.03101e-12	-4.92831	1.27047e-12	not significant	translationally activated
ENSG00000166508	MCM7	ER ↑ Cyt ↓	possible mRNA-relocalization to ER	-1.21167	2.62159e-29	1.0942	6.57178e-06	not significant	translationally repressed
ENSG00000104825	NFKBIB	ER ↑ Cyt ↓	possible mRNA-relocalization to ER	-1.15975	3.73361e-14	1.11018	1.72942e-06	not significant	translationally repressed
ENSG00000143368	SF3B4	ER = Cyt ↓	other significant	-1.61466	9.21506e-38	0.26871	0.0911324	not significant	translationally repressed
ENSG00000152413	HOMER1	ER ↓ Cyt ↓	mRNA down-regulated	-2.28987	1.57795e-48	-6.83053	2.14696e-12	not significant	translationally activated
ENSG00000204568	MRPS18B	ER ↑ Cyt ↓	possible mRNA-relocalization to ER	-1.30508	4.28748e-24	0.818083	3.02115e-05	not significant	translationally repressed
ENSG00000115204	MPV17	ER ↑ Cyt ↓	possible mRNA-relocalization to ER	-0.816091	6.93821e-09	0.738995	0.00020643	not significant	translationally repressed
ENSG00000213923	CSNK1E	ER ↑ Cyt ↓	possible mRNA-relocalization to ER	-1.40264	1.92912e-30	0.408061	0.0167127	not significant	translationally repressed
ENSG00000100258	LMF2	ER ↑ Cyt ↑	mRNA up-regulated	0.55174	0.00224812	1.83205	4.58894e-08	not significant	translationally repressed
ENSG00000134744	ZCCHC11	ER ↓ Cyt ↓	mRNA down-regulated	-2.47948	1.32532e-57	-6.63344	3.7981e-11	not significant	translationally activated
ENSG00000104866	PPP1R37	ER ↑ Cyt ↓	possible mRNA-relocalization to ER	-1.45595	3.62879e-19	0.952362	2.65859e-05	not significant	translationally repressed
ENSG00000165185	KIAA1958	ER ↓ Cyt ↓	mRNA down-regulated	-1.86871	1.02784e-29	-4.42828	1.1913e-11	not significant	translationally activated
ENSG00000015568	RGPD5	ER ↓ Cyt ↓	mRNA down-regulated	-2.31015	5.40485e-40	-6.35509	2.23119e-11	not significant	translationally activated
ENSG00000112031	MTRF1L	ER ↓ Cyt ↓	mRNA down-regulated	-1.92405	1.4142e-39	-5.38363	1.56316e-12	not significant	translationally activated
ENSG00000109686	SH3D19	ER ↓ Cyt ↓	mRNA down-regulated	-1.7445	1.97981e-31	-5.78284	3.14136e-12	not significant	translationally activated
ENSG00000134982	APC	ER ↓ Cyt ↓	mRNA down-regulated	-2.69895	3.21437e-58	-6.69907	1.63172e-10	not significant	translationally activated
ENSG00000100796	PPP4R3A	ER ↓ Cyt ↓	mRNA down-regulated	-2.43124	2.97882e-69	-6.1169	7.44778e-12	not significant	translationally activated
ENSG00000099991	CABIN1	ER ↑ Cyt ↓	possible mRNA-relocalization to ER	-1.54804	1.54221e-31	0.481263	0.0117881	not significant	translationally repressed
ENSG00000174444	RPL4	ER ↓ Cyt ↓	mRNA down-regulated	-0.819675	2.52329e-20	-3.49824	1.44018e-12	not significant	translationally activated
ENSG00000134453	RBM17	ER ↓ Cyt ↓	mRNA down-regulated	-1.28509	3.03459e-25	-4.39429	1.39021e-12	not significant	translationally activated
ENSG00000135999	EPC2	ER ↓ Cyt ↓	mRNA down-regulated	-3.17758	6.45208e-83	-6.79682	8.56002e-12	not significant	translationally activated
ENSG00000144579	CTDSP1	ER ↑ Cyt ↓	possible mRNA-relocalization to ER	-1.7422	5.91452e-33	0.854036	3.6771e-05	not significant	translationally repressed
ENSG00000159579	RSPRY1	ER ↓ Cyt ↓	mRNA down-regulated	-1.85279	4.08199e-34	-6.60559	1.98964e-12	not significant	translationally activated
ENSG00000169714	CNBP	ER ↓ Cyt ↓	mRNA down-regulated	-1.28826	1.67277e-32	-5.12595	1.15569e-12	not significant	translationally activated
ENSG00000120256	LRP11	ER ↓ Cyt ↓	mRNA down-regulated	-0.521162	0.00138997	-5.3423	1.80439e-12	not significant	translationally activated
ENSG00000169251	NMD3	ER ↓ Cyt ↓	mRNA down-regulated	-1.56429	1.11382e-31	-5.7965	1.78456e-11	not significant	translationally activated
ENSG00000127947	PTPN12	ER ↓ Cyt ↓	mRNA down-regulated	-2.17867	3.33644e-43	-6.64131	7.40522e-12	not significant	translationally activated
ENSG00000100979	PLTP	ER ↑ Cyt ↑	mRNA up-regulated	1.30534	1.05879e-11	1.77134	1.28523e-08	not significant	translationally repressed
ENSG00000162636	FAM102B	ER ↓ Cyt ↓	mRNA down-regulated	-1.86158	2.1917e-34	-6.93669	2.47278e-12	not significant	translationally activated
ENSG00000132589	FLOT2	ER ↑ Cyt ↓	possible mRNA-relocalization to ER	-0.876291	3.38239e-11	1.30694	7.80179e-08	not significant	translationally repressed
ENSG00000102471	NDFIP2	ER ↓ Cyt =	other significant	-0.0258447	0.865273	-6.13127	8.77947e-13	not significant	translationally activated
ENSG00000100395	L3MBTL2	ER ↑ Cyt ↓	possible mRNA-relocalization to ER	-1.58581	3.09851e-32	0.587328	0.00134502	not significant	translationally repressed
ENSG00000128699	ORMDL1	ER ↓ Cyt ↓	mRNA down-regulated	-0.853182	9.72907e-08	-5.72514	1.60005e-12	not significant	translationally activated
ENSG00000129636	ITFG1	ER ↓ Cyt ↑	possible mRNA-relocalization to Cytosol	0.685949	6.83211e-05	-6.12563	2.36851e-12	not significant	translationally activated
ENSG00000166200	COPS2	ER ↓ Cyt ↓	mRNA down-regulated	-2.51435	5.3852e-73	-7.74076	3.40283e-12	not significant	translationally activated
ENSG00000198689	SLC9A6	ER ↓ Cyt ↓	mRNA down-regulated	-0.732929	3.11706e-05	-5.59838	4.2933e-12	not significant	translationally activated
ENSG00000144278	GALNT13	ER ↓ Cyt ↓	mRNA down-regulated	-0.904919	4.32496e-08	-5.68882	1.90014e-12	not significant	translationally activated
ENSG00000113597	TRAPPC13	ER ↓ Cyt ↓	mRNA down-regulated	-1.77149	3.35936e-30	-7.51739	1.97716e-11	not significant	translationally activated
ENSG00000172167	MTBP	ER ↓ Cyt ↓	mRNA down-regulated	-1.68847	8.342e-25	-7.46869	2.86329e-10	not significant	translationally activated
ENSG00000108963	DPH1	ER ↑ Cyt ↓	possible mRNA-relocalization to ER	-1.57236	1.37551e-27	1.33063	7.31674e-07	not significant	translationally repressed
ENSG00000073536	NLE1	ER ↑ Cyt ↓	possible mRNA-relocalization to ER	-1.51097	1.08255e-27	1.36601	6.31323e-08	not significant	translationally repressed
ENSG00000107021	TBC1D13	ER ↑ Cyt ↓	possible mRNA-relocalization to ER	-1.61805	5.55978e-31	0.703298	0.000273082	not significant	translationally repressed
ENSG00000185480	PARPBP	ER ↓ Cyt ↓	mRNA down-regulated	-1.96385	4.12411e-37	-7.46248	9.25326e-12	not significant	translationally activated
ENSG00000119471	HSDL2	ER ↓ Cyt ↓	mRNA down-regulated	-1.59385	1.97226e-30	-6.30233	1.96937e-11	not significant	translationally activated
ENSG00000038427	VCAN	ER ↓ Cyt ↓	mRNA down-regulated	-1.44587	3.88828e-13	-7.03857	9.91228e-11	not significant	translationally activated
ENSG00000187555	USP7	ER ↓ Cyt ↓	mRNA down-regulated	-1.548	1.21842e-36	-4.52268	3.92419e-11	not significant	translationally activated
ENSG00000102978	POLR2C	ER = Cyt ↓	other significant	-1.08332	1.02605e-18	0.0213935	0.890458	not significant	translationally repressed
ENSG00000064102	ASUN	ER ↓ Cyt ↓	mRNA down-regulated	-1.75107	2.17639e-37	-6.06424	2.88214e-12	not significant	translationally activated
ENSG00000170340	B3GNT2	ER ↓ Cyt ↓	mRNA down-regulated	-2.00529	9.90843e-21	-7.2697	1.79502e-11	not significant	translationally activated
ENSG00000156860	FBRS	ER ↑ Cyt ↓	possible mRNA-relocalization to ER	-1.61106	6.3132e-34	1.09426	7.82506e-06	not significant	translationally repressed
ENSG00000113282	CLINT1	ER ↓ Cyt ↓	mRNA down-regulated	-1.83691	9.95702e-41	-6.06478	3.37615e-11	not significant	translationally activated
ENSG00000160957	RECQL4	ER ↑ Cyt ↓	possible mRNA-relocalization to ER	-1.42422	4.70622e-21	1.44127	1.55445e-07	not significant	translationally repressed
ENSG00000076554	TPD52	ER ↓ Cyt ↓	mRNA down-regulated	-1.41685	6.90736e-24	-6.67363	3.93821e-12	not significant	translationally activated
ENSG00000179387	ELMOD2	ER ↓ Cyt =	other significant	-0.210429	0.237002	-7.87023	1.53308e-11	not significant	translationally activated
ENSG00000167797	CDK2AP2	ER ↑ Cyt ↓	possible mRNA-relocalization to ER	-1.32292	2.66437e-18	1.12806	1.68061e-06	not significant	translationally repressed
ENSG00000104133	SPG11	ER ↓ Cyt ↓	mRNA down-regulated	-1.43364	2.28106e-21	-5.06271	7.52176e-12	not significant	translationally activated
ENSG00000127995	CASD1	ER ↓ Cyt ↓	mRNA down-regulated	-1.6473	1.30624e-18	-7.37256	6.48319e-12	not significant	translationally activated
ENSG00000169223	LMAN2	ER ↑ Cyt =	other significant	0.158903	0.267923	0.610542	0.000407032	not significant	translationally repressed
ENSG00000072071	ADGRL1	ER ↑ Cyt ↓	possible mRNA-relocalization to ER	-1.33999	8.21614e-18	0.84597	0.000129292	not significant	translationally repressed
ENSG00000125652	ALKBH7	ER ↑ Cyt ↓	possible mRNA-relocalization to ER	-0.803096	4.35392e-07	2.22044	2.55844e-09	not significant	translationally repressed
ENSG00000127564	PKMYT1	ER ↑ Cyt ↓	possible mRNA-relocalization to ER	-0.645648	1.64221e-05	1.70846	1.39729e-08	not significant	translationally repressed
ENSG00000112759	SLC29A1	ER ↑ Cyt ↑	mRNA up-regulated	0.688388	2.92655e-05	0.883777	4.9765e-05	not significant	translationally repressed
ENSG00000189266	PNRC2	ER ↓ Cyt ↓	mRNA down-regulated	-2.84045	1.18732e-94	-7.37961	9.67892e-13	not significant	translationally activated
ENSG00000129103	SUMF2	ER ↑ Cyt ↑	mRNA up-regulated	0.612949	4.0934e-05	0.452882	0.00602597	not significant	translationally repressed
ENSG00000102125	TAZ	ER ↑ Cyt ↓	possible mRNA-relocalization to ER	-0.705116	9.08533e-06	1.32946	2.06376e-07	not significant	translationally repressed
ENSG00000187522	HSPA14	ER ↓ Cyt ↓	mRNA down-regulated	-1.58093	9.24085e-32	-5.74098	3.68479e-12	not significant	translationally activated
ENSG00000116539	ASH1L	ER ↓ Cyt ↓	mRNA down-regulated	-2.22522	1.04366e-51	-4.28574	1.15982e-11	not significant	translationally activated
ENSG00000243279	PRAF2	ER ↑ Cyt =	other significant	0.0446584	0.78938	0.688228	0.000284481	not significant	translationally repressed
ENSG00000116750	UCHL5	ER ↓ Cyt ↓	mRNA down-regulated	-1.91094	3.07182e-45	-6.33789	4.40225e-12	not significant	translationally activated
ENSG00000040531	CTNS	ER = Cyt ↓	other significant	-0.497597	0.00359203	0.219411	0.179813	not significant	translationally repressed
ENSG00000133812	SBF2	ER ↓ Cyt ↓	mRNA down-regulated	-1.51889	7.66052e-24	-5.34963	3.19698e-12	not significant	translationally activated
ENSG00000173153	ESRRA	ER ↑ Cyt ↓	possible mRNA-relocalization to ER	-1.23596	2.70675e-16	1.0048	9.19245e-06	not significant	translationally repressed
ENSG00000111678	C12orf57	ER ↑ Cyt ↓	possible mRNA-relocalization to ER	-0.681101	7.69735e-06	2.07705	8.42048e-09	not significant	translationally repressed
ENSG00000136718	IMP4	ER ↑ Cyt ↓	possible mRNA-relocalization to ER	-1.42619	1.05799e-25	0.417367	0.00910896	not significant	translationally repressed
ENSG00000142208	AKT1	ER ↑ Cyt ↓	possible mRNA-relocalization to ER	-1.15534	5.98929e-20	1.12916	4.25259e-06	not significant	translationally repressed
ENSG00000117394	SLC2A1	ER = Cyt ↓	other significant	-0.783113	3.09913e-05	-0.307668	0.11712	not significant	translationally repressed
ENSG00000166938	DIS3L	ER ↓ Cyt ↓	mRNA down-regulated	-1.47891	2.87932e-25	-4.87833	3.05481e-12	not significant	translationally activated
ENSG00000180530	NRIP1	ER ↓ Cyt ↓	mRNA down-regulated	-2.98649	1.37991e-64	-8.43125	5.29044e-11	not significant	translationally activated
ENSG00000116455	WDR77	ER = Cyt ↓	other significant	-1.16705	7.76001e-25	0.0491127	0.718638	not significant	translationally repressed
ENSG00000037042	TUBG2	ER ↑ Cyt ↓	possible mRNA-relocalization to ER	-1.1024	9.8039e-14	1.16827	3.04558e-06	not significant	translationally repressed
ENSG00000172915	NBEA	ER ↓ Cyt ↓	mRNA down-regulated	-1.68349	7.89079e-25	-6.44944	2.79459e-11	not significant	translationally activated
ENSG00000167123	CERCAM	ER ↑ Cyt ↓	possible mRNA-relocalization to ER	-0.483228	0.0042517	1.1166	7.55967e-06	not significant	translationally repressed
ENSG00000114904	NEK4	ER ↓ Cyt ↓	mRNA down-regulated	-1.79236	1.22738e-38	-4.81197	1.56316e-12	not significant	translationally activated
ENSG00000164663	USP49	ER ↓ Cyt ↓	mRNA down-regulated	-1.61611	2.14158e-23	-4.36415	9.18231e-12	not significant	translationally activated
ENSG00000178927	C17orf62	ER ↑ Cyt ↓	possible mRNA-relocalization to ER	-1.22532	2.02161e-13	0.655379	0.00131994	not significant	translationally repressed
ENSG00000113318	MSH3	ER ↓ Cyt ↓	mRNA down-regulated	-1.57849	6.3452e-27	-4.95877	4.04821e-11	not significant	translationally activated
ENSG00000188186	LAMTOR4	ER ↑ Cyt ↓	possible mRNA-relocalization to ER	-1.00194	8.23615e-14	1.55854	3.66879e-07	not significant	translationally repressed
ENSG00000167693	NXN	ER ↑ Cyt ↓	possible mRNA-relocalization to ER	-1.31022	1.53153e-20	0.975335	8.35287e-06	not significant	translationally repressed
ENSG00000114331	ACAP2	ER ↓ Cyt ↓	mRNA down-regulated	-2.15403	1.65243e-42	-6.28621	3.93931e-11	not significant	translationally activated
ENSG00000173848	NET1	ER ↓ Cyt ↓	mRNA down-regulated	-1.66579	1.28337e-37	-5.1652	1.82512e-12	not significant	translationally activated
ENSG00000116353	MECR	ER ↑ Cyt ↓	possible mRNA-relocalization to ER	-0.83011	5.26453e-09	1.54304	2.86019e-08	not significant	translationally repressed
ENSG00000073614	KDM5A	ER ↓ Cyt ↓	mRNA down-regulated	-1.81403	2.62942e-39	-5.35221	1.29703e-11	not significant	translationally activated
ENSG00000099917	MED15	ER ↑ Cyt ↓	possible mRNA-relocalization to ER	-1.3204	4.09539e-21	0.405494	0.0146032	not significant	translationally repressed
ENSG00000128641	MYO1B	ER ↓ Cyt ↓	mRNA down-regulated	-1.715	9.32799e-34	-6.42609	5.90545e-11	not significant	translationally activated
ENSG00000196998	WDR45	ER ↑ Cyt ↓	possible mRNA-relocalization to ER	-1.06076	1.56697e-12	1.46488	4.52244e-08	not significant	translationally repressed
ENSG00000100284	TOM1	ER ↑ Cyt ↓	possible mRNA-relocalization to ER	-1.2822	9.36425e-18	1.77788	7.01492e-09	not significant	translationally repressed
ENSG00000006015	C19orf60	ER ↑ Cyt ↓	possible mRNA-relocalization to ER	-0.35457	0.0286694	2.27508	1.20085e-09	not significant	translationally repressed
ENSG00000138758	SEPT11	ER ↓ Cyt ↓	mRNA down-regulated	-1.29622	3.34891e-28	-5.30211	2.70946e-12	not significant	translationally activated
ENSG00000101901	ALG13	ER ↓ Cyt ↓	mRNA down-regulated	-1.2659	2.16559e-19	-4.55875	7.12725e-12	not significant	translationally activated
ENSG00000100083	GGA1	ER ↑ Cyt ↓	possible mRNA-relocalization to ER	-1.40634	5.36329e-23	1.12755	1.98022e-06	not significant	translationally repressed
ENSG00000075711	DLG1	ER ↓ Cyt ↓	mRNA down-regulated	-2.30445	1.35488e-50	-6.40779	1.40831e-11	not significant	translationally activated
ENSG00000087086	FTL	ER ↑ Cyt ↓	possible mRNA-relocalization to ER	-1.04738	5.82128e-22	1.5322	5.77372e-08	not significant	translationally repressed
ENSG00000160439	RDH13	ER ↑ Cyt ↓	possible mRNA-relocalization to ER	-1.65979	3.76453e-25	0.717294	0.000429196	not significant	translationally repressed
ENSG00000211455	STK38L	ER ↓ Cyt ↓	mRNA down-regulated	-1.92165	2.94272e-39	-6.71911	5.80819e-12	not significant	translationally activated
ENSG00000008382	MPND	ER ↑ Cyt ↓	possible mRNA-relocalization to ER	-0.929032	5.93688e-09	1.51639	1.16628e-07	not significant	translationally repressed
ENSG00000204392	LSM2	ER ↑ Cyt ↓	possible mRNA-relocalization to ER	-0.972395	6.11731e-13	0.946934	4.98173e-06	not significant	translationally repressed
ENSG00000162885	B3GALNT2	ER ↓ Cyt ↓	mRNA down-regulated	-0.967449	1.33086e-09	-5.03304	3.30235e-12	not significant	translationally activated
ENSG00000142634	EFHD2	ER ↑ Cyt ↓	possible mRNA-relocalization to ER	-1.07596	2.32378e-15	1.08096	1.29083e-06	not significant	translationally repressed
ENSG00000132912	DCTN4	ER ↓ Cyt ↓	mRNA down-regulated	-1.55511	1.5565e-34	-5.78281	2.01262e-12	not significant	translationally activated
ENSG00000136536	MARCH7	ER ↓ Cyt ↓	mRNA down-regulated	-1.91299	1.94357e-39	-6.82996	9.05192e-12	not significant	translationally activated
ENSG00000196704	AMZ2	ER ↓ Cyt ↓	mRNA down-regulated	-0.975955	1.21672e-14	-4.61791	1.98964e-12	not significant	translationally activated
ENSG00000117122	MFAP2	ER ↑ Cyt ↑	mRNA up-regulated	1.03312	1.14396e-06	1.51827	1.66112e-07	not significant	translationally repressed
ENSG00000160404	TOR2A	ER ↑ Cyt ↓	possible mRNA-relocalization to ER	-0.969758	3.27537e-09	1.17277	1.98365e-06	not significant	translationally repressed
ENSG00000085719	CPNE3	ER ↓ Cyt ↓	mRNA down-regulated	-1.25826	7.86816e-25	-5.20371	1.51205e-11	not significant	translationally activated
ENSG00000280071	CH507-9B2.3	ER ↑ Cyt ↓	possible mRNA-relocalization to ER	-1.0498	1.95402e-14	0.994895	3.41837e-06	not significant	translationally repressed
ENSG00000141873	SLC39A3	ER ↑ Cyt ↓	possible mRNA-relocalization to ER	-0.479679	0.00592756	0.8501	0.000158448	not significant	translationally repressed
ENSG00000217128	FNIP1	ER ↓ Cyt ↓	mRNA down-regulated	-2.22155	1.05363e-41	-6.11068	1.59875e-11	not significant	translationally activated
ENSG00000176101	SSNA1	ER ↑ Cyt ↓	possible mRNA-relocalization to ER	-1.01261	9.6373e-14	1.69481	1.82208e-08	not significant	translationally repressed
ENSG00000024048	UBR2	ER ↓ Cyt ↓	mRNA down-regulated	-1.27251	5.13782e-18	-5.17195	1.09047e-11	not significant	translationally activated
ENSG00000103260	METRN	ER ↑ Cyt ↓	possible mRNA-relocalization to ER	-0.856088	1.11782e-06	1.5445	4.49421e-07	not significant	translationally repressed
ENSG00000108424	KPNB1	ER ↓ Cyt ↓	mRNA down-regulated	-1.33214	1.13677e-38	-4.11884	1.02982e-11	not significant	translationally activated
ENSG00000068912	ERLEC1	ER ↓ Cyt ↓	mRNA down-regulated	-0.991127	7.25734e-10	-6.17534	1.22674e-12	not significant	translationally activated
ENSG00000112655	PTK7	ER ↑ Cyt =	other significant	0.281064	0.111551	0.931469	0.000118663	not significant	translationally repressed
ENSG00000121022	COPS5	ER ↓ Cyt ↓	mRNA down-regulated	-1.09567	7.44938e-17	-5.34287	1.59892e-12	not significant	translationally activated
ENSG00000175826	CTDNEP1	ER ↑ Cyt ↓	possible mRNA-relocalization to ER	-1.1	1.07312e-16	0.694994	0.000173113	not significant	translationally repressed
ENSG00000107874	CUEDC2	ER ↑ Cyt ↓	possible mRNA-relocalization to ER	-0.853382	8.27763e-10	1.81389	2.23112e-09	not significant	translationally repressed
ENSG00000198586	TLK1	ER ↓ Cyt ↓	mRNA down-regulated	-2.56748	1.37991e-64	-6.59868	1.07207e-11	not significant	translationally activated
ENSG00000136830	FAM129B	ER ↑ Cyt ↓	possible mRNA-relocalization to ER	-1.52806	1.09997e-27	1.11286	5.22726e-06	not significant	translationally repressed
ENSG00000177971	IMP3	ER ↓ Cyt ↓	mRNA down-regulated	-2.0301	3.53979e-51	-0.451083	0.0081664	not significant	translationally repressed
ENSG00000157077	ZFYVE9	ER ↓ Cyt ↓	mRNA down-regulated	-1.62956	1.29654e-27	-5.79852	9.76271e-12	not significant	translationally activated
ENSG00000164930	FZD6	ER ↓ Cyt ↓	mRNA down-regulated	-1.25567	5.67236e-10	-7.06075	4.90611e-12	not significant	translationally activated
ENSG00000182263	FIGN	ER ↓ Cyt ↓	mRNA down-regulated	-2.47385	2.60878e-47	-6.40158	8.5506e-12	not significant	translationally activated
ENSG00000149182	ARFGAP2	ER ↑ Cyt ↓	possible mRNA-relocalization to ER	-1.30506	4.78973e-21	1.1609	6.73308e-07	not significant	translationally repressed
ENSG00000099899	TRMT2A	ER ↑ Cyt ↓	possible mRNA-relocalization to ER	-1.34387	4.03372e-22	1.07857	2.00342e-06	not significant	translationally repressed
ENSG00000122068	FYTTD1	ER ↓ Cyt ↓	mRNA down-regulated	-1.55918	1.0033e-30	-6.18948	2.89649e-12	not significant	translationally activated
ENSG00000137693	YAP1	ER ↓ Cyt ↓	mRNA down-regulated	-1.54912	8.79436e-29	-5.52103	3.31129e-12	not significant	translationally activated
ENSG00000134590	FAM127A	ER ↑ Cyt ↓	possible mRNA-relocalization to ER	-1.3586	1.50957e-24	0.796867	5.88025e-05	not significant	translationally repressed
ENSG00000185090	MANEAL	ER = Cyt ↓	other significant	-0.859811	5.51422e-08	0.29252	0.0650609	not significant	translationally repressed
ENSG00000168101	NUDT16L1	ER ↑ Cyt ↓	possible mRNA-relocalization to ER	-0.951415	1.59287e-10	1.5846	4.34984e-08	not significant	translationally repressed
ENSG00000183474	GTF2H2C	ER ↓ Cyt ↓	mRNA down-regulated	-1.90051	2.28374e-39	-6.09626	3.19698e-12	not significant	translationally activated
ENSG00000168936	TMEM129	ER ↑ Cyt ↓	possible mRNA-relocalization to ER	-0.835907	3.70202e-07	1.06692	1.31726e-05	not significant	translationally repressed
ENSG00000105404	RABAC1	ER ↑ Cyt =	other significant	0.29361	0.0598026	1.29809	1.51994e-06	not significant	translationally repressed
ENSG00000100412	ACO2	ER ↑ Cyt ↓	possible mRNA-relocalization to ER	-0.807822	6.25093e-10	0.887068	2.19517e-05	not significant	translationally repressed
ENSG00000131748	STARD3	ER ↑ Cyt =	other significant	-0.0153462	0.930821	0.708743	0.000242377	not significant	translationally repressed
ENSG00000145780	FEM1C	ER ↓ Cyt ↓	mRNA down-regulated	-2.49053	2.10476e-51	-7.52698	2.08059e-11	not significant	translationally activated
ENSG00000109184	DCUN1D4	ER ↓ Cyt ↓	mRNA down-regulated	-2.47145	1.3011e-59	-7.01001	2.04888e-12	not significant	translationally activated
ENSG00000203814	HIST2H2BF	ER ↓ Cyt ↓	mRNA down-regulated	-1.50152	1.32205e-15	-0.724687	0.0111112	not significant	translationally repressed
ENSG00000127774	EMC6	ER ↑ Cyt ↓	possible mRNA-relocalization to ER	-1.04565	1.81104e-12	0.639238	0.000530295	not significant	translationally repressed
ENSG00000100577	GSTZ1	ER ↑ Cyt ↓	possible mRNA-relocalization to ER	-0.895421	3.36135e-09	1.69868	3.12156e-08	not significant	translationally repressed
ENSG00000163714	U2SURP	ER ↓ Cyt ↓	mRNA down-regulated	-2.31581	2.64637e-76	-5.93377	2.11708e-10	not significant	translationally activated
ENSG00000130669	PAK4	ER ↑ Cyt ↓	possible mRNA-relocalization to ER	-1.39127	1.176e-23	1.2377	1.23793e-06	not significant	translationally repressed
ENSG00000103994	ZNF106	ER ↓ Cyt ↓	mRNA down-regulated	-1.50329	5.87202e-27	-4.56474	7.04196e-12	not significant	translationally activated
ENSG00000123933	MXD4	ER ↑ Cyt ↓	possible mRNA-relocalization to ER	-1.4225	1.49495e-25	1.36882	8.07883e-08	not significant	translationally repressed
ENSG00000133895	MEN1	ER ↑ Cyt ↓	possible mRNA-relocalization to ER	-1.14213	1.18802e-15	0.939737	0.000319999	not significant	translationally repressed
ENSG00000102225	CDK16	ER ↑ Cyt ↓	possible mRNA-relocalization to ER	-1.25004	3.16356e-24	0.926902	7.3563e-05	not significant	translationally repressed
ENSG00000116213	WRAP73	ER ↑ Cyt ↓	possible mRNA-relocalization to ER	-1.37342	2.14827e-20	0.660823	0.000408139	not significant	translationally repressed
ENSG00000173456	RNF26	ER = Cyt ↓	other significant	-1.63606	7.02109e-27	0.27799	0.112908	not significant	translationally repressed
ENSG00000198833	UBE2J1	ER ↓ Cyt ↓	mRNA down-regulated	-1.50584	6.66826e-30	-5.66694	1.49111e-12	not significant	translationally activated
ENSG00000100380	ST13	ER ↓ Cyt ↓	mRNA down-regulated	-0.995543	2.15466e-17	-4.66526	3.53513e-12	not significant	translationally activated
ENSG00000065057	NTHL1	ER ↑ Cyt ↓	possible mRNA-relocalization to ER	-0.9665	8.2567e-12	1.57754	1.53532e-07	not significant	translationally repressed
ENSG00000198546	ZNF511	ER ↑ Cyt ↓	possible mRNA-relocalization to ER	-1.13676	1.66385e-13	0.93255	2.1458e-05	not significant	translationally repressed
ENSG00000088833	NSFL1C	ER ↑ Cyt ↓	possible mRNA-relocalization to ER	-1.04007	1.35136e-15	0.599804	0.000765336	not significant	translationally repressed
ENSG00000101544	ADNP2	ER ↓ Cyt ↓	mRNA down-regulated	-2.23275	1.79535e-51	-5.42346	5.8611e-12	not significant	translationally activated
ENSG00000097033	SH3GLB1	ER ↓ Cyt ↓	mRNA down-regulated	-1.82187	2.57699e-43	-5.61422	1.3523e-12	not significant	translationally activated
ENSG00000149257	SERPINH1	ER ↑ Cyt ↑	mRNA up-regulated	0.396844	0.0217192	0.739061	0.000668772	not significant	translationally repressed
ENSG00000095015	MAP3K1	ER ↓ Cyt ↓	mRNA down-regulated	-1.94685	2.70958e-33	-6.81501	3.84549e-11	not significant	translationally activated
ENSG00000196453	ZNF777	ER ↑ Cyt ↓	possible mRNA-relocalization to ER	-1.8219	1.07547e-35	0.595188	0.00352211	not significant	translationally repressed
ENSG00000075413	MARK3	ER ↓ Cyt ↓	mRNA down-regulated	-1.94258	1.10272e-46	-5.28603	2.15467e-12	not significant	translationally activated
ENSG00000182831	C16orf72	ER ↓ Cyt ↓	mRNA down-regulated	-1.56014	6.69538e-30	-5.40773	5.13581e-12	not significant	translationally activated
ENSG00000109790	KLHL5	ER ↓ Cyt ↓	mRNA down-regulated	-1.44896	2.99669e-20	-5.74825	4.38252e-12	not significant	translationally activated
ENSG00000115993	TRAK2	ER ↓ Cyt ↓	mRNA down-regulated	-1.92604	8.06558e-36	-5.88825	3.60644e-12	not significant	translationally activated
ENSG00000105726	ATP13A1	ER ↑ Cyt ↓	possible mRNA-relocalization to ER	-0.449299	0.0074438	1.22732	4.73982e-06	not significant	translationally repressed
ENSG00000002330	BAD	ER ↑ Cyt ↓	possible mRNA-relocalization to ER	-0.815625	3.53599e-08	2.07281	2.1506e-09	not significant	translationally repressed
ENSG00000124789	NUP153	ER ↓ Cyt ↓	mRNA down-regulated	-1.94681	3.45674e-55	-4.83702	2.92005e-12	not significant	translationally activated
ENSG00000172954	LCLAT1	ER ↓ Cyt ↓	mRNA down-regulated	-0.480427	0.0064088	-6.42946	4.65032e-12	not significant	translationally activated
ENSG00000118600	TMEM5	ER ↓ Cyt ↓	mRNA down-regulated	-1.38162	5.07823e-17	-6.16829	1.90647e-12	not significant	translationally activated
ENSG00000117569	PTBP2	ER ↓ Cyt ↓	mRNA down-regulated	-1.26257	5.89935e-17	-6.52672	6.66065e-12	not significant	translationally activated
ENSG00000129911	KLF16	ER ↑ Cyt ↓	possible mRNA-relocalization to ER	-1.56324	1.85703e-21	0.875423	5.5577e-05	not significant	translationally repressed
ENSG00000164134	NAA15	ER ↓ Cyt ↓	mRNA down-regulated	-2.5737	2.10418e-88	-6.87306	6.73142e-11	not significant	translationally activated
ENSG00000213337	ANKRD39	ER ↑ Cyt ↓	possible mRNA-relocalization to ER	-1.04446	1.39437e-10	1.29652	1.01593e-06	not significant	translationally repressed
ENSG00000091317	CMTM6	ER ↓ Cyt =	other significant	-0.22462	0.117368	-5.82538	8.77947e-13	not significant	translationally activated
ENSG00000145916	RMND5B	ER ↑ Cyt ↓	possible mRNA-relocalization to ER	-1.34989	2.0418e-20	0.907295	1.40945e-05	not significant	translationally repressed
ENSG00000064932	SBNO2	ER ↑ Cyt ↓	possible mRNA-relocalization to ER	-1.25562	2.5973e-16	1.32225	1.39672e-06	not significant	translationally repressed
ENSG00000003989	SLC7A2	ER ↓ Cyt ↓	mRNA down-regulated	-0.642256	0.000177298	-5.91995	2.25828e-12	not significant	translationally activated
ENSG00000112290	WASF1	ER ↓ Cyt ↓	mRNA down-regulated	-1.32267	6.4807e-24	-4.76317	1.7734e-12	not significant	translationally activated
ENSG00000062725	APPBP2	ER ↓ Cyt ↓	mRNA down-regulated	-1.8135	1.21934e-37	-6.4276	1.77058e-11	not significant	translationally activated
ENSG00000133250	ZNF414	ER ↑ Cyt ↓	possible mRNA-relocalization to ER	-1.30067	5.95607e-15	1.36883	4.61051e-07	not significant	translationally repressed
ENSG00000109089	CDR2L	ER ↑ Cyt ↓	possible mRNA-relocalization to ER	-1.63286	5.32484e-28	0.721724	0.000467347	not significant	translationally repressed
ENSG00000158156	XKR8	ER ↑ Cyt ↓	possible mRNA-relocalization to ER	-1.20822	2.57732e-12	0.37726	0.0308601	not significant	translationally repressed
ENSG00000018699	TTC27	ER ↓ Cyt ↓	mRNA down-regulated	-0.801435	5.10664e-09	-4.92089	7.98731e-11	not significant	translationally activated
ENSG00000150938	CRIM1	ER ↓ Cyt ↓	mRNA down-regulated	-1.10632	6.69083e-10	-5.54129	2.83536e-11	not significant	translationally activated
ENSG00000160445	ZER1	ER ↑ Cyt ↓	possible mRNA-relocalization to ER	-1.55368	1.06503e-26	0.888236	6.8542e-05	not significant	translationally repressed
ENSG00000138660	AP1AR	ER ↓ Cyt ↓	mRNA down-regulated	-2.2888	1.69786e-49	-7.37106	2.37228e-12	not significant	translationally activated
ENSG00000214022	REPIN1	ER ↑ Cyt ↓	possible mRNA-relocalization to ER	-1.52397	3.44074e-31	0.636052	0.00070753	not significant	translationally repressed
ENSG00000265681	RPL17	ER ↓ Cyt ↓	mRNA down-regulated	-0.854501	7.49834e-11	-4.27774	1.32392e-11	not significant	translationally activated
ENSG00000108262	GIT1	ER ↑ Cyt ↓	possible mRNA-relocalization to ER	-1.57429	1.07862e-26	1.06735	3.86575e-05	not significant	translationally repressed
ENSG00000155903	RASA2	ER ↓ Cyt ↓	mRNA down-regulated	-2.09886	4.63836e-36	-7.61467	5.00048e-11	not significant	translationally activated
ENSG00000010017	RANBP9	ER ↓ Cyt ↓	mRNA down-regulated	-1.74884	4.16104e-36	-5.80431	2.15467e-12	not significant	translationally activated
ENSG00000140990	NDUFB10	ER = Cyt ↓	other significant	-0.707298	3.33233e-09	-0.0234311	0.89209	not significant	translationally repressed
ENSG00000100726	TELO2	ER ↑ Cyt ↓	possible mRNA-relocalization to ER	-1.4234	4.89976e-25	1.96884	4.41407e-09	not significant	translationally repressed
ENSG00000156802	ATAD2	ER ↓ Cyt ↓	mRNA down-regulated	-2.56917	4.38448e-69	-6.47932	2.29596e-10	not significant	translationally activated
ENSG00000142252	GEMIN7	ER ↑ Cyt ↓	possible mRNA-relocalization to ER	-1.6259	1.09016e-28	0.388917	0.0212997	not significant	translationally repressed
ENSG00000136944	LMX1B	ER ↑ Cyt ↓	possible mRNA-relocalization to ER	-1.11366	1.53443e-08	1.33548	5.46415e-06	not significant	translationally repressed
ENSG00000198952	SMG5	ER ↑ Cyt ↓	possible mRNA-relocalization to ER	-1.69883	1.84216e-45	0.338792	0.0305171	not significant	translationally repressed
ENSG00000185000	DGAT1	ER ↑ Cyt =	other significant	0.076574	0.667201	1.48691	2.09089e-07	not significant	translationally repressed
ENSG00000183258	DDX41	ER ↑ Cyt ↓	possible mRNA-relocalization to ER	-0.989497	2.22357e-13	0.794414	4.46579e-05	not significant	translationally repressed
ENSG00000100379	KCTD17	ER ↑ Cyt ↓	possible mRNA-relocalization to ER	-1.00324	1.78055e-11	1.40613	1.13962e-07	not significant	translationally repressed
[truncated: 10,053 more rows]

## Sheet: Cytosol_translation
gene	transcript	gene_symbol	FDR_translation	class	log2FC_RNA	FDR_RNA	log2FC_RPF	FDR_RPF	nRF_non-infected	nRF_infected	nRF_ratio	mean_CPM_RNA_non-infected	mean_CPM_RNA_infected	mean_CPM_RPF_non-infected	mean_CPM_RPF_infected
CHIKV_NSP	#N/A	#N/A	0.0423413	translationally repressed	13.73	0	9.56569	1.94046e-10	8.83069	0.455799	0.0516154	13.1917	141347	116.492	64426
ENSG00000148773	ENST00000368653	MKI67	0.0423413	translationally activated	-2.9395	4.22682e-93	-0.142567	0.693906	0.946754	6.61812	6.99033	111.982	13.6657	106.019	90.4415
CHIKV_SP	#N/A	#N/A	0.0423413	translationally repressed	13.4984	0	9.25774	5.09545e-09	29.7702	1.02382	0.034391	41.0145	393632	1221.01	403010
ENSG00000196787	ENST00000359193	HIST1H2AG	0.0423413	translationally activated	-2.45398	2.16164e-23	-0.446575	0.089161	437.065	1524.24	3.48744	2.35823	0.492388	1030.7	750.517
ENSG00000280151	ENST00000623475	AC026248.1	0.0423413	translationally activated	-2.96587	1.44574e-06	3.48801	0.105041	0	#DIV/0!	#DIV/0!	0.0488102	0	0	1.40332
ENSG00000142871	ENST00000451137	CYR61	0.0423413	translationally activated	-1.59823	3.02892e-11	4.05016	0.0611064	0	3.66982	#DIV/0!	1.88441	0.614478	0	2.25502
ENSG00000198840	ENST00000361227	MT-ND3	0.0423413	translationally activated	-2.09899	2.17269e-16	3.75451	0.0657341	0.113633	7.07771	62.2856	1.79888	0.389682	0.204413	2.75805
ENSG00000177570	ENST00000409003	SAMD12	0.0548163	not significant	-1.86163	9.54134e-23	3.44653	0.0928125	0.0314847	1.21018	38.4372	6.49245	1.78309	0.204413	2.15787
ENSG00000007202	ENST00000544884	KIAA0100	0.0548163	not significant	-1.10029	2.5192e-18	0.7167	0.0552838	0.457678	1.39213	3.04173	167.309	83.5071	76.5738	116.253
ENSG00000178878	ENST00000356591	APOLD1	0.0548163	not significant	-1.28294	4.59246e-11	3.86617	0.0589279	0.0462931	1.64454	35.5246	4.41563	1.85958	0.204413	3.05815
ENSG00000065534	ENST00000475616	MYLK	0.0548163	not significant	-0.988666	1.7681e-05	4.23701	0.0482256	0	2.46315	#DIV/0!	1.84445	1.01762	0	2.50654
ENSG00000144730	ENST00000296318	IL17RD	0.0548163	not significant	-1.06493	2.5849e-09	3.65601	0.0668312	0.0139826	0.82388	58.9219	7.31508	3.71189	0.102284	3.05815
ENSG00000112964	ENST00000537449	GHR	0.0548163	not significant	-1.94715	3.42536e-12	3.66204	0.0923381	0	5.06302	#DIV/0!	1.23972	0.336441	0	1.70341
ENSG00000107581	ENST00000541549	EIF3A	0.0548163	not significant	-2.18251	1.10153e-74	-0.692585	0.0185902	1.12037	3.03003	2.70449	431.177	95.7159	483.078	290.022
ENSG00000075426	ENST00000264716	FOSL2	0.0597366	not significant	-2.03821	1.45222e-25	3.10428	0.162245	0	0.715354	#DIV/0!	5.92119	1.61011	0	1.1518
ENSG00000279906	ENST00000623963	AP002962.1	0.0597736	not significant	-2.53451	1.15227e-07	3.15461	0.148305	0	69.9448	#DIV/0!	0.166733	0.0150782	0	1.05465
ENSG00000127022	ENST00000247461	CANX	0.066875	not significant	0.279216	0.0197942	2.02103	0.000608103	0.394957	1.29782	3.28598	190.776	221.211	75.3481	287.092
ENSG00000112218	ENST00000229955	GPR63	0.0681534	not significant	-1.67559	1.75966e-21	3.61931	0.0761851	0.0195492	0.744567	38.0868	10.4563	3.30119	0.204413	2.45796
ENSG00000280308	ENST00000623612	AF111168.2	0.066875	not significant	-1.95257	4.30865e-17	2.90182	0.181205	0	1.08055	#DIV/0!	2.43513	0.743261	0	0.803128
ENSG00000185621	ENST00000420910	LMLN	0.0681534	not significant	-1.52177	4.23201e-08	3.71534	0.0611206	0.383568	8.92281	23.2627	1.06585	0.370922	0.408826	3.30967
ENSG00000170242	ENST00000527733	USP47	0.0681534	not significant	-2.47458	9.65057e-65	-0.648398	0.0864059	1.25752	3.79889	3.02093	80.4864	15.9152	101.214	60.4602
ENSG00000100647	ENST00000342745	SUSD6	0.0703175	not significant	-1.56747	1.08679e-13	3.52555	0.0923381	0.0632621	1.90391	30.0955	3.23121	1.34204	0.204413	2.55511
ENSG00000063046	ENST00000262056	EIF4B	0.066875	not significant	-1.23638	9.39267e-32	-0.0949779	0.743357	0.424896	0.89551	2.1076	963.955	423.377	409.58	379.138
ENSG00000118946	ENST00000377918	PCDH17	0.0703175	not significant	-2.17462	4.10639e-18	2.63146	0.101251	0.676976	10.862	16.0448	1.96279	0.401798	1.32876	4.36431
ENSG00000169905	ENST00000367612	TOR1AIP2	0.0703175	not significant	-1.84762	2.36588e-29	1.92266	0.0395248	0.341333	2.69588	7.89808	21.2622	6.24649	7.25751	16.8398
ENSG00000169860	ENST00000305097	P2RY1	0.0703175	not significant	-2.51729	5.09195e-40	1.45273	0.252465	0.242758	4.11423	16.9479	8.84688	1.57137	2.14765	6.46497
ENSG00000180828	ENST00000321870	BHLHE22	0.0703175	not significant	-4.33199	8.47725e-15	2.59362	0.316414	0	#DIV/0!	#DIV/0!	0.145782	0	0	1.50047
ENSG00000130508	ENST00000252804	PXDN	0.0703175	not significant	-0.545557	0.00410167	4.67835	0.0174942	0.142921	2.70026	18.8934	4.29075	2.82395	0.613239	7.6254
ENSG00000124593	ENST00000458694	PRICKLE4	0.0703175	not significant	-1.73568	1.10302e-12	2.90182	0.181205	0	1.44469	#DIV/0!	1.85071	0.555919	0	0.803128
ENSG00000044524	ENST00000336596	EPHA3	0.0703175	not significant	-1.91042	1.00245e-12	3.40789	0.0800398	0.446585	9.45077	21.1623	1.37317	0.318447	0.613239	3.00957
ENSG00000021645	ENST00000635466	NRXN3	0.0703175	not significant	-2.12512	6.07568e-14	3.13361	0.104671	0.683119	9.70425	14.2058	1.19694	0.284211	0.817652	2.75805
ENSG00000239474	ENST00000284669	KLHL41	0.0703772	not significant	-1.98602	1.99988e-18	2.99207	0.128667	0.223961	3.08373	13.769	2.73814	0.715512	0.613239	2.20644
ENSG00000106404	ENST00000401528	CLDN15	0.0703907	not significant	-1.36337	8.35834e-15	3.48611	0.0762148	0.0656596	0.891054	13.5708	9.33966	3.76884	0.613239	3.35824
ENSG00000183530	ENST00000330495	PRR14L	0.0721131	not significant	-2.3679	6.05036e-40	0.305842	0.65046	1.8761	8.49435	4.52765	12.3685	2.33881	23.2047	19.8666
ENSG00000144214	ENST00000308528	LYG1	0.0703175	not significant	-1.83208	2.29146e-11	2.87172	0.190453	0	2.16544	#DIV/0!	1.21919	0.393317	0	0.851705
ENSG00000188486	ENST00000530167	H2AFX	0.0703175	not significant	-1.4535	3.5582e-30	-0.157349	0.647736	1.04837	2.53309	2.41621	173.704	65.5205	182.107	165.969
ENSG00000197323	ENST00000369543	TRIM33	0.0703772	not significant	-2.61417	1.25349e-64	-0.64629	0.0843848	1.70415	6.54765	3.84217	51.0561	8.46908	87.0075	55.4525
ENSG00000140044	ENST00000419727	JDP2	0.0703907	not significant	-1.91182	8.10106e-19	3.21243	0.122867	0.0610389	1.67019	27.3628	3.3489	1.11231	0.204413	1.85777
ENSG00000136153	ENST00000377534	LMO7	0.0721131	not significant	-1.29392	4.68363e-12	4.00477	0.034599	0.322119	3.12897	9.71373	5.7113	2.31007	1.83972	7.22815
ENSG00000189362	ENST00000409150	NEMP2	0.0721131	not significant	-0.323894	0.141161	4.25384	0.0541088	0	1.73033	#DIV/0!	1.91593	1.6501	0	2.85521
ENSG00000140199	ENST00000290209	SLC12A6	0.0721131	not significant	-0.979944	2.46866e-08	3.97888	0.0393315	0.0997242	1.24299	12.4643	8.19913	4.11818	0.817652	5.11886
ENSG00000158528	ENST00000340694	PPP1R9A	0.0721131	not significant	-1.73183	6.5008e-16	3.35372	0.0786999	0.318201	3.46835	10.8999	3.21201	1.01276	1.02206	3.51261
ENSG00000106780	ENST00000373930	MEGF9	0.0721131	not significant	-1.35797	6.99692e-15	3.74477	0.0495622	0.123553	1.34198	10.8615	9.92673	3.95921	1.22648	5.31317
ENSG00000175782	ENST00000398004	SLC35E3	0.0721131	not significant	-1.19325	1.0504e-12	3.64722	0.0542278	0.0747009	0.695516	9.31067	13.6821	6.27493	1.02206	4.36431
ENSG00000164300	ENST00000507668	SERINC5	0.0721131	not significant	0.00601664	0.977134	4.03564	0.0456877	0.038085	1.5046	39.5063	2.68567	2.79806	0.102284	4.20995
ENSG00000278615	ENST00000524958	C11orf98	0.0768994	not significant	2.4961	0.000227035	-1.41782	0.038276	#DIV/0!	302.632	0	0	0.0362652	28.0203	10.975
ENSG00000151461	ENST00000357604	UPF2	0.0721131	not significant	-2.91586	7.68908e-83	-0.661545	0.105698	1.02922	4.73101	4.59669	67.9431	8.58694	69.9286	40.6249
ENSG00000065320	ENST00000173229	NTN1	0.0768994	not significant	-0.267533	0.164984	3.43582	0.0420398	0.108518	1.76785	16.2908	3.76877	3.28998	0.408981	5.8162
ENSG00000168124	ENST00000304646	OR1F1	0.0721131	not significant	-1.93464	1.25005e-07	2.87296	0.164853	0.484123	13.1844	27.2336	0.422234	0.102753	0.204413	1.35474
ENSG00000070961	ENST00000261173	ATP2B1	0.0768994	not significant	-1.14286	7.56144e-12	2.4202	0.00980394	0.527506	3.60357	6.83134	14.1457	6.46952	7.46192	23.3134
ENSG00000140443	ENST00000268035	IGF1R	0.0768994	not significant	-1.05678	5.08016e-11	1.38173	0.018215	0.790627	3.86326	4.88632	20.1716	9.35863	15.9482	36.1548
ENSG00000279084	ENST00000624839	AC022405.1	0.0721131	not significant	-1.57233	4.2371e-05	3.15461	0.148305	0	10.8208	#DIV/0!	0.313164	0.097465	0	1.05465
ENSG00000153207	ENST00000326225	AHCTF1	0.0721131	not significant	-2.49651	4.90767e-64	-0.756673	0.0431665	1.68651	4.98293	2.95458	71.4702	13.2892	120.535	66.2192
ENSG00000119919	ENST00000344586	NKX2-3	0.0768994	not significant	-1.624	3.94569e-09	1.4852	0.052967	7.88527	78.3081	9.93093	1.11508	0.340378	8.79269	26.6544
ENSG00000115053	ENST00000322723	NCL	0.0703175	not significant	-1.90603	3.39873e-84	-0.912627	0.0016738	0.951508	1.86908	1.96434	2636.79	708.208	2508.93	1323.7
ENSG00000146038	ENST00000378454	DCDC2	0.0768994	not significant	-2.04166	9.79701e-13	2.87296	0.164853	0.178307	4.57792	25.6744	1.14641	0.295929	0.204413	1.35474
ENSG00000231925	ENST00000434618	TAPBP	0.0768994	not significant	-0.914947	2.31848e-06	3.84643	0.0446111	0.20049	2.12264	10.5873	4.07827	2.19746	0.817652	4.6644
ENSG00000143434	ENST00000368913	SEMA6C	0.0768994	not significant	-0.93975	3.92565e-06	3.80813	0.0510033	0.194453	2.44856	12.5921	3.15366	1.69951	0.613239	4.16137
ENSG00000128536	ENST00000317716	CDHR3	0.0768994	not significant	-1.44695	1.76664e-10	2.90182	0.181205	0	0.821657	#DIV/0!	2.24096	0.977449	0	0.803128
ENSG00000020633	ENST00000308873	RUNX3	0.0771978	not significant	-1.74805	9.05261e-23	2.58709	0.129758	0.115285	1.33415	11.5726	9.75281	3.41688	1.12435	4.55862
ENSG00000223547	ENST00000439326	ZNF844	0.0768994	not significant	-1.77289	3.35789e-07	3.02711	0.150106	0.416576	10.2381	24.5767	0.490698	0.16638	0.204413	1.70341
ENSG00000065526	ENST00000375759	SPEN	0.0721131	not significant	-2.24973	4.14586e-72	-0.78533	0.0215378	0.738572	1.78752	2.42023	280.032	63.8336	206.824	114.104
ENSG00000145495	ENST00000274140	MARCH6	0.0771978	not significant	-0.322022	0.0407097	2.28755	0.00350078	0.459294	2.1943	4.77755	22.035	17.7233	10.1205	38.8902
ENSG00000196350	ENST00000601693	ZNF729	0.0768994	not significant	-3.85593	2.17064e-11	0.851879	0.665537	7.28124	#DIV/0!	#DIV/0!	0.0982693	0	0.715523	0.851705
ENSG00000056736	ENST00000288167	IL17RB	0.0771978	not significant	-1.04958	2.20458e-09	3.47512	0.0803902	0.048063	0.67147	13.9706	8.50604	4.10749	0.408826	2.75805
ENSG00000196628	ENST00000356073	TCF4	0.0770219	not significant	-2.70734	1.67233e-59	-0.393401	0.422188	2.10822	8.86782	4.20631	26.9122	3.99942	56.7367	35.4661
ENSG00000205363	ENST00000569673	C15orf59	0.0771978	not significant	-1.26769	1.13027e-12	2.70596	0.129687	0.0637376	0.944105	14.8124	8.01896	3.60852	0.51111	3.40682
ENSG00000279510	ENST00000623775	AC243945.1	0.0768994	not significant	-2.14825	2.64566e-07	2.87172	0.190453	0	11.7033	#DIV/0!	0.2663	0.0727748	0	0.851705
ENSG00000141294	ENST00000269025	LRRC46	0.0771978	not significant	-1.33427	1.33848e-08	2.87172	0.190453	0	1.15058	#DIV/0!	1.86647	0.740238	0	0.851705
ENSG00000153201	ENST00000283195	RANBP2	0.0768994	not significant	-2.37064	5.22297e-62	-0.831756	0.0186108	1.76809	4.83448	2.7343	93.2702	18.4209	164.91	89.0555
ENSG00000139514	ENST00000380752	SLC7A1	0.0771978	not significant	-1.22865	2.15575e-17	0.947961	0.0860203	0.263374	1.15984	4.40377	55.1272	24.8146	14.519	28.7809
ENSG00000169964	ENST00000302392	TMEM42	0.0771978	not significant	-0.936373	4.21044e-08	3.47512	0.0803902	0.0394293	0.459225	11.6468	10.3686	6.0059	0.408826	2.75805
ENSG00000197128	ENST00000343280	ZNF772	0.0771978	not significant	-1.93591	1.51652e-27	1.44118	0.319556	0.106106	1.04681	9.8657	10.6008	3.16166	1.12481	3.30967
ENSG00000151914	ENST00000370788	DST	0.0771978	not significant	-2.28365	1.84178e-41	-0.154581	0.775498	1.14288	4.75131	4.15734	19.234	4.03271	21.982	19.1607
ENSG00000131873	ENST00000254190	CHSY1	0.0771978	not significant	-1.59379	1.07207e-23	1.58656	0.0490587	0.302908	1.69689	5.60199	26.9975	9.60903	8.17776	16.3054
ENSG00000167065	ENST00000334679	DUSP18	0.0771978	not significant	-2.06485	7.65154e-28	2.89946	0.165636	0.0839507	1.22176	14.5533	7.30475	2.1311	0.613239	2.60369
ENSG00000154122	ENST00000284268	ANKH	0.0771978	not significant	-1.23318	2.63903e-15	3.89404	0.0360538	0.120586	0.693263	5.74909	28.8177	12.8709	3.47502	8.92293
ENSG00000157985	ENST00000304032	AGAP1	0.0771978	not significant	-1.69132	9.09642e-31	0.482637	0.38136	0.328819	1.23634	3.75994	57.5191	19.1065	18.9134	23.6221
ENSG00000188807	ENST00000340381	TMEM201	0.0771978	not significant	-0.995458	4.53144e-08	2.59896	0.0322916	0.458511	3.00667	6.55746	6.24214	3.27001	2.86209	9.83184
ENSG00000182674	ENST00000523207	KCNB2	0.0771978	not significant	-1.48439	1.37639e-08	3.12693	0.112007	0.472994	5.35346	11.3183	1.29651	0.468209	0.613239	2.50654
ENSG00000065923	ENST00000616978	SLC9A7	0.0771978	not significant	-0.366646	0.0415052	4.0039	0.0443561	0.0680542	0.884015	12.9899	6.00736	4.70735	0.408826	4.16137
ENSG00000108018	ENST00000263054	SORCS1	0.0771978	not significant	-1.24191	4.81565e-05	3.41523	0.0999719	0.290947	6.30999	21.6878	0.702579	0.357373	0.204413	2.25502
ENSG00000162298	ENST00000294256	SYVN1	0.0771978	not significant	-0.635796	0.000576166	4.21066	0.0319035	0.317471	2.50877	7.90236	5.15103	3.49516	1.6353	8.76856
ENSG00000168675	ENST00000359446	LDLRAD4	0.0771978	not significant	-1.68874	5.54185e-16	2.62028	0.208938	0.056906	1.02638	18.0364	3.59211	1.07487	0.204413	1.10322
ENSG00000213859	ENST00000333751	KCTD11	0.0771978	not significant	-2.16865	5.74012e-30	2.55195	0.209019	0.0853002	0.852888	9.99867	7.18919	1.99723	0.613239	1.70341
ENSG00000146352	ENST00000275162	CLVS2	0.0771978	not significant	-2.64797	2.32162e-26	1.95741	0.358363	0.168111	1.92501	11.4508	2.43189	0.442442	0.408826	0.851705
ENSG00000086015	ENST00000361297	MAST2	0.0771978	not significant	-1.44598	1.07896e-23	0.659182	0.20949	0.619297	1.85815	3.00042	61.7343	23.8627	38.2319	44.3404
ENSG00000166780	ENST00000300006	C16orf45	0.0771978	not significant	-1.48072	1.5747e-11	2.51844	0.252284	0	0.56248	#DIV/0!	2.59431	0.980677	0	0.551611
ENSG00000101752	ENST00000261537	MIB1	0.0771978	not significant	-1.55383	7.85384e-31	0.0316054	0.935428	0.872347	2.47028	2.83177	113.565	38.8251	99.0677	95.909
ENSG00000120519	ENST00000335472	SLC10A7	0.0771978	not significant	-1.36881	8.21114e-12	3.12693	0.112007	0.155599	1.72214	11.0679	3.94115	1.45547	0.613239	2.50654
ENSG00000172318	ENST00000392690	B3GALT1	0.0771978	not significant	-0.808004	0.000607853	3.25521	0.129356	0	1.22234	#DIV/0!	1.6086	0.902549	0	1.10322
ENSG00000095951	ENST00000379388	HIVEP1	0.0771978	not significant	-2.34411	1.94184e-42	-0.109839	0.859348	1.01122	4.10225	4.05674	17.4913	3.83819	17.6875	15.7452
ENSG00000143815	ENST00000272163	LBR	0.0771978	not significant	0.223089	0.120169	2.70829	0.00118935	0.32135	1.28392	3.99541	43.8986	50.2733	14.1068	64.5471
ENSG00000029725	ENST00000537505	RABEP1	0.0771978	not significant	-2.07605	3.74893e-58	-0.299695	0.486807	0.320349	0.909033	2.83763	198.818	50.8747	63.6911	46.2468
ENSG00000105639	ENST00000458235	JAK3	0.0795857	not significant	-1.4898	9.88474e-10	2.14391	0.165075	0.60255	5.55396	9.21743	1.69649	0.641197	1.02222	3.56118
ENSG00000242950	ENST00000603053	ERVW-1	0.0771978	not significant	-1.54466	1.80895e-05	2.87172	0.190453	0	7.24794	#DIV/0!	0.415976	0.11751	0	0.851705
ENSG00000184216	ENST00000369980	IRAK1	0.0768994	not significant	-1.38475	5.86186e-36	-0.214546	0.494436	0.381046	0.767803	2.01499	638.862	270.773	243.436	207.9
ENSG00000100335	ENST00000325301	MIEF1	0.0771978	not significant	-1.84494	4.83852e-52	-0.123367	0.773343	0.151498	0.435968	2.87772	310.436	95.3794	47.0304	41.5824
ENSG00000108352	ENST00000620260	RAPGEFL1	0.0795857	not significant	-1.04909	7.52849e-08	3.48849	0.0844752	0.15083	1.67158	11.0825	4.06575	2.21761	0.613239	3.70691
ENSG00000087303	ENST00000541773	NID2	0.0795857	not significant	-0.428128	0.0344968	3.90539	0.0446111	0.214763	1.93175	8.99481	2.85542	2.28439	0.613239	4.41289
ENSG00000176387	ENST00000326152	HSD11B2	0.0795857	not significant	-0.871251	0.00256241	3.25521	0.129356	0	2.67997	#DIV/0!	0.763256	0.411654	0	1.10322
ENSG00000170412	ENST00000392627	GPRC5C	0.0795857	not significant	-0.980925	0.000151918	3.15461	0.148305	0	1.72014	#DIV/0!	1.16023	0.613116	0	1.05465
ENSG00000170153	ENST00000515673	RNF150	0.0795857	not significant	-1.01977	2.80602e-09	2.86753	0.112507	0.0300058	0.540581	18.0159	10.2213	5.01216	0.306697	2.70948
ENSG00000109572	ENST00000347613	CLCN3	0.0806932	not significant	-0.776576	1.21202e-06	2.48966	0.0100033	0.293814	1.79947	6.12452	19.831	11.9377	5.82662	21.4815
ENSG00000163527	ENST00000295770	STT3B	0.0795857	not significant	-0.45032	0.00157256	1.78127	0.00571871	0.359938	1.259	3.49783	51.6894	37.4549	18.605	47.1557
ENSG00000130338	ENST00000367097	TULP4	0.0795857	not significant	-1.82174	4.16775e-30	0.454293	0.459184	0.889172	3.8447	4.32391	27.4791	8.39276	24.4336	32.2676
ENSG00000129003	ENST00000249837	VPS13C	0.0795857	not significant	-1.9802	1.68422e-27	0.230133	0.679703	2.53705	11.3377	4.46885	9.02696	2.27964	22.9018	25.8458
ENSG00000135164	ENST00000331242	DMTF1	0.0795857	not significant	-2.11948	6.29729e-45	0.768335	0.309633	0.480781	1.76915	3.67974	52.7257	12.5541	25.3495	22.2102
ENSG00000054392	ENST00000261458	HHAT	0.0795857	not significant	-0.543472	0.0382398	3.50789	0.100474	0	1.81909	#DIV/0!	1.00796	0.744735	0	1.35474
ENSG00000241399	ENST00000259053	CD302	0.0823519	not significant	-1.05089	9.29606e-10	3.34037	0.0853348	0.0796129	0.661428	8.30805	10.2703	5.07726	0.817652	3.35824
ENSG00000214694	ENST00000409978	ARHGEF33	0.0795857	not significant	-4.24265	2.17599e-15	0.93846	0.688699	0	0	#N/A	0.186387	0.018005	0	0
ENSG00000125844	ENST00000246043	RRBP1	0.0824302	not significant	-0.403533	0.018091	2.33482	0.00890045	0.478325	3.17635	6.64057	9.40465	6.88259	4.49848	21.8615
ENSG00000102081	ENST00000218200	FMR1	0.0771978	not significant	-2.25225	1.16065e-62	-0.802622	0.0285081	0.712382	1.71942	2.41363	147.536	33.7235	105.102	57.985
ENSG00000184898	ENST00000331426	RBM43	0.0823519	not significant	-2.51154	1.00606e-27	2.13563	0.283608	0.315591	2.26788	7.18614	3.23858	0.59736	1.02206	1.35474
ENSG00000077522	ENST00000366578	ACTN2	0.0824302	not significant	-1.17357	2.15569e-09	2.70071	0.0935883	0.32374	2.28036	7.04381	4.10441	2.06677	1.32876	4.71298
ENSG00000181555	ENST00000409792	SETD2	0.0771978	not significant	-2.63717	4.83236e-73	-0.644926	0.111078	1.14316	4.47323	3.91304	84.781	13.1236	96.9183	58.705
ENSG00000275714	ENST00000613854	HIST1H3A	0.0824302	not significant	-3.9484	6.4031e-13	-1.09119	0.00148148	3100.37	23335.9	7.52682	0.191996	0.0118962	595.259	277.609
ENSG00000152409	ENST00000396137	JMY	0.0823519	not significant	-2.88766	1.01545e-72	-0.205831	0.761186	0.59667	2.64555	4.43385	40.09	5.7798	23.9205	15.2907
ENSG00000100084	ENST00000263208	HIRA	0.0771978	not significant	-1.74621	1.68896e-42	-0.189831	0.652491	0.459262	1.11188	2.421	189.435	61.7233	87.0002	68.6286
ENSG00000091986	ENST00000206423	CCDC80	0.0824302	not significant	-0.896045	0.000638016	3.15461	0.148305	0	1.81244	#DIV/0!	1.08592	0.581894	0	1.05465
ENSG00000130821	ENST00000253122	SLC6A8	0.0771978	not significant	-1.30273	3.90056e-24	0.108579	0.77781	0.524954	1.2231	2.32992	151.519	66.1979	79.5405	80.967
ENSG00000055118	ENST00000262186	KCNH2	0.0834377	not significant	-0.929064	0.000119106	3.43332	0.0879898	0.271896	3.44247	12.661	1.50361	0.815297	0.408826	2.80663
ENSG00000177239	ENST00000371589	MAN1B1	0.0836576	not significant	-0.324217	0.0649976	4.04736	0.0320138	0.170007	1.07985	6.35179	7.21426	5.80697	1.22648	6.27066
ENSG00000118058	ENST00000534358	KMT2A	0.0795857	not significant	-1.8681	1.3021e-36	-0.0627697	0.897736	0.847253	2.59081	3.05789	57.1956	16.3754	48.4592	42.4255
ENSG00000171428	ENST00000518029	NAT1	0.0836576	not significant	-2.25894	3.8178e-31	2.01228	0.259623	0.136914	1.70488	12.4522	6.71907	1.53226	0.919936	2.61232
ENSG00000203685	ENST00000366788	C1orf95	0.0834377	not significant	-1.6647	1.848e-12	2.62028	0.208938	0.0983447	1.93266	19.6519	2.07854	0.57083	0.204413	1.10322
ENSG00000135502	ENST00000320442	SLC26A10	0.0834377	not significant	-0.455394	0.0943035	3.50789	0.100474	0	1.74922	#DIV/0!	0.862174	0.774483	0	1.35474
ENSG00000160325	ENST00000316948	CACFD1	0.0836576	not significant	-1.2152	4.44611e-11	2.85309	0.171352	0.0335043	0.485492	14.4904	6.10109	2.8905	0.204413	1.40332
ENSG00000134313	ENST00000256707	KIDINS220	0.0834377	not significant	-0.659305	5.25313e-05	1.42482	0.0130405	0.917413	3.86374	4.21156	15.8251	9.7732	14.5181	37.7611
ENSG00000178252	ENST00000608424	WDR6	0.0771978	not significant	-1.64304	1.03045e-41	-0.488207	0.0923381	0.994799	1.90819	1.91817	288.593	105.336	287.092	201.001
ENSG00000135406	ENST00000257860	PRPH	0.0836576	not significant	-0.978611	9.18819e-05	3.10428	0.162245	0	1.67516	#DIV/0!	1.32868	0.687574	0	1.1518
ENSG00000275713	ENST00000619466	HIST1H2BH	0.0834377	not significant	-2.28098	4.48513e-12	-0.37776	0.226984	415.388	1544.46	3.71812	0.720286	0.147732	299.198	228.167
ENSG00000033100	ENST00000035307	CHPF2	0.0880111	not significant	-0.954142	2.55674e-07	3.81814	0.0372084	0.59601	2.60901	4.37747	5.48751	3.05635	3.27061	7.97407
ENSG00000065308	ENST00000182527	TRAM2	0.0880111	not significant	-1.31105	1.41841e-13	2.5071	0.159245	0.0963037	1.63762	17.0048	8.49195	3.54634	0.817806	5.80757
ENSG00000070018	ENST00000261349	LRP6	0.0863986	not significant	-1.52644	7.54708e-20	0.848515	0.163497	0.745604	3.52186	4.72351	15.632	5.61335	11.6552	19.7695
ENSG00000111897	ENST00000339697	SERINC1	0.0869076	not significant	0.0526702	0.746178	2.55024	0.00253813	0.389016	1.94597	5.00228	17.6075	18.1711	6.84961	35.3603
ENSG00000111432	ENST00000229030	FZD10	0.0863986	not significant	-2.62342	3.09758e-19	1.98751	0.345641	0.311135	3.37684	10.8533	1.31398	0.237834	0.408826	0.803128
ENSG00000112137	ENST00000332995	PHACTR1	0.0863986	not significant	-1.63209	6.98732e-11	2.62028	0.208938	0.124127	1.92982	15.5471	1.6468	0.57167	0.204413	1.10322
ENSG00000197077	ENST00000401395	KIAA1671	0.089218	not significant	-1.28077	3.60809e-15	3.2648	0.0920908	0.0753012	0.501842	6.66446	19.0022	8.48578	1.43089	4.25852
ENSG00000112769	ENST00000424408	LAMA4	0.0880111	not significant	-0.507535	0.0173076	3.44653	0.0928125	0.0905184	1.34018	14.8056	2.25825	1.61013	0.204413	2.15787
ENSG00000140575	ENST00000268182	IQGAP1	0.0863986	not significant	-0.00252486	0.987838	2.02384	0.0024547	0.828233	2.89741	3.49831	18.0213	18.0023	14.9259	52.1602
ENSG00000215186	ENST00000421285	GOLGA6B	0.0863986	not significant	-0.740752	0.152548	4.05016	0.0611064	0	92.5364	#DIV/0!	0.0684641	0.024369	0	2.25502
ENSG00000140478	ENST00000618219	GOLGA6D	0.0863986	not significant	-2.3899	5.07453e-07	2.87172	0.190453	0	32.5655	#DIV/0!	0.168031	0.0261536	0	0.851705
ENSG00000172771	ENST00000326085	EFCAB12	0.0863986	not significant	-1.76029	6.6487e-05	2.51844	0.252284	0	6.90832	#DIV/0!	0.187685	0.0798473	0	0.551611
ENSG00000182670	ENST00000355666	TTC3	0.0795857	not significant	-2.32149	3.35114e-73	-0.465464	0.294541	0.529426	1.63584	3.08984	235.382	47.925	124.617	78.3978
ENSG00000185551	ENST00000394166	NR2F2	0.0834377	not significant	-2.71564	8.87697e-79	-1.04364	0.013853	0.67243	2.07168	3.08088	94.8805	14.8638	63.8005	30.7931
ENSG00000180573	ENST00000377791	HIST1H2AC	0.0806932	not significant	-1.71344	1.75364e-16	-0.402585	0.168612	79.2087	212.899	2.68782	3.69321	1.04418	292.534	222.306
ENSG00000084444	ENST00000197268	FAM234B	0.0905273	not significant	-0.0232047	0.901123	3.64544	0.0540669	0.0959072	1.4218	14.8248	5.32921	5.24855	0.51111	7.4624
ENSG00000116663	ENST00000376753	FBXO6	0.089218	not significant	-1.2576	7.85461e-13	2.62028	0.208938	0.022615	0.296642	13.1171	9.03883	3.71903	0.204413	1.10322
ENSG00000180953	ENST00000485386	ST20	0.0905273	not significant	-1.1581	4.36136e-10	2.39069	0.175678	0.0891105	0.88958	9.98288	5.73568	2.70845	0.51111	2.40938
ENSG00000172893	ENST00000407721	DHCR7	0.0905273	not significant	0.153553	0.338727	5.25469	0.00961645	0.300265	1.41031	4.69689	17.7002	19.9352	5.31474	28.1149
ENSG00000171634	ENST00000306378	BPTF	0.0795857	not significant	-3.04935	4.5933e-100	-0.917452	0.0109485	1.50195	6.84447	4.55707	120.006	13.2506	180.243	90.693
ENSG00000179750	ENST00000333467	APOBEC3B	0.090954	not significant	-0.820916	3.14528e-05	-3.74933	0.00734589	1.74368	0.115682	0.0663436	3.577	2.17421	6.23715	0.251517
ENSG00000129535	ENST00000396997	NRL	0.089218	not significant	-1.58313	1.39979e-07	2.87172	0.190453	0	2.89729	#DIV/0!	0.805159	0.293966	0	0.851705
ENSG00000145833	ENST00000354283	DDX46	0.0795857	not significant	-1.72855	2.72439e-43	-0.344715	0.238663	1.34682	3.6673	2.72293	226.066	64.0964	304.47	235.061
ENSG00000181744	ENST00000315691	C3orf58	0.090954	not significant	-2.07092	3.00467e-18	2.79433	0.157809	0.332583	4.0855	12.2842	2.45849	0.551957	0.817652	2.25502
ENSG00000182685	ENST00000328540	BRICD5	0.0905273	not significant	-1.17661	3.37296e-09	2.51844	0.252284	0	0.314411	#DIV/0!	3.79102	1.75443	0	0.551611
ENSG00000103066	ENST00000219345	PLA2G15	0.090954	not significant	-1.33667	1.3068e-10	2.99841	0.121897	0.257417	1.67953	6.52456	3.17637	1.46348	0.817652	2.45796
ENSG00000244462	ENST00000374104	RBM12	0.0795857	not significant	-1.84163	6.54286e-51	-0.611171	0.0596643	0.70478	1.48476	2.10671	283.889	85.2847	200.08	126.628
ENSG00000131748	ENST00000336308	STARD3	0.0914416	not significant	-0.0153462	0.930821	4.21839	0.025653	0.150803	0.833319	5.52588	8.13299	8.54699	1.22648	7.12237
ENSG00000279007	ENST00000623714	AL136097.1	0.089841	not significant	-2.26746	0.000459316	2.02664	0.338557	3.50812	139.424	39.7432	0.0291563	0.00610874	0.102284	0.851705
ENSG00000151702	ENST00000527786	FLI1	0.090954	not significant	-1.83048	2.56546e-11	2.58643	0.1962	0.49893	4.43164	8.88229	1.22911	0.362452	0.613239	1.60626
ENSG00000155016	ENST00000332884	CYP2U1	0.090954	not significant	-0.629768	0.00797077	3.57922	0.0730065	0.26842	3.15338	11.7479	1.52308	0.938992	0.408826	2.961
ENSG00000108379	ENST00000225512	WNT3	0.090954	not significant	-1.42052	1.35474e-12	2.70843	0.205171	0.0514073	0.877661	17.0727	3.97634	1.48823	0.204413	1.30616
ENSG00000134970	ENST00000456936	TMED7	0.0914416	not significant	-0.277624	0.119693	3.70214	0.0205701	0.431676	2.50707	5.80777	6.39288	5.138	2.75965	12.8814
ENSG00000092439	ENST00000313478	TRPM7	0.090954	not significant	-1.82526	5.52458e-30	0.952079	0.193094	0.598955	2.55022	4.25778	26.7944	7.85408	16.0487	20.0296
ENSG00000172650	ENST00000374094	AGAP5	0.0914416	not significant	-1.85007	2.44956e-08	1.70292	0.100969	6.81007	42.2529	6.20447	0.600416	0.219431	4.08888	9.2716
ENSG00000165733	ENST00000374518	BMS1	0.0795857	not significant	-1.89947	3.21663e-53	-0.716482	0.0244553	1.22307	2.58049	2.10985	269.997	74.262	330.224	191.632
ENSG00000081087	ENST00000193322	OSTM1	0.0914416	not significant	-0.314788	0.115883	3.83292	0.0462559	0.272501	1.80134	6.61042	3.00055	2.61637	0.817652	4.71298
ENSG00000184014	ENST00000328194	DENND5A	0.0836576	not significant	-1.30657	6.87368e-25	0.150841	0.714397	0.422843	0.988863	2.33861	170.211	73.1676	71.9724	72.3528
ENSG00000173950	ENST00000310380	XXYLT1	0.0914416	not significant	-0.214611	0.251637	3.92892	0.0399473	0.224792	1.35637	6.03388	4.54672	4.10264	1.02206	5.56469
ENSG00000141391	ENST00000440960	PRELID3A	0.0914416	not significant	-1.37129	3.04027e-11	2.87296	0.164853	0.0606044	1.05443	17.3986	3.37291	1.28481	0.204413	1.35474
ENSG00000117500	ENST00000370282	TMED5	0.0914416	not significant	-1.00686	2.32348e-10	1.70924	0.0315344	0.251797	1.4165	5.62555	22.737	11.723	5.72511	16.6055
ENSG00000096070	ENST00000357641	BRPF3	0.0880803	not significant	-1.94444	5.36818e-41	-0.265002	0.544824	0.604562	1.70997	2.82845	69.3386	20.0621	41.9195	34.3057
ENSG00000162722	ENST00000366481	TRIM58	0.0914416	not significant	-1.64447	1.73969e-13	2.51968	0.236124	0.0792217	1.31096	16.548	2.58026	0.804483	0.204413	1.05465
ENSG00000105640	ENST00000222247	RPL18A	0.0771978	not significant	-0.648406	2.55597e-10	0.142465	0.570258	1.4615	2.40921	1.64845	1019.14	684.84	1489.48	1649.92
ENSG00000100354	ENST00000454349	TNRC6B	0.0869076	not significant	-1.82131	9.38805e-35	-0.337344	0.406365	1.12286	2.73262	2.43363	55.268	16.9272	62.0581	46.2554
ENSG00000138675	ENST00000312465	FGF5	0.0914416	not significant	-2.2823	7.39351e-13	1.75449	0.454872	0	1.48178	#DIV/0!	0.812715	0.16974	0	0.251517
ENSG00000237172	ENST00000449549	B3GNT9	0.0914416	not significant	-2.30458	3.0887e-24	1.69854	0.475875	0	0.387566	#DIV/0!	3.12538	0.774304	0	0.300094
ENSG00000115464	ENST00000398571	USP34	0.0836576	not significant	-1.76467	1.01149e-39	-0.506868	0.143823	1.11071	2.3524	2.11793	129.14	40.2191	143.436	94.6115
ENSG00000130695	ENST00000252992	CEP85	0.090954	not significant	-1.56686	4.08012e-29	0.479269	0.410004	0.317883	0.89777	2.82422	82.0036	30.2883	26.0675	27.1919
ENSG00000177854	ENST00000369982	TMEM187	0.0914416	not significant	-0.348693	0.158354	3.25521	0.129356	0	1.08683	#DIV/0!	1.20709	1.01508	0	1.10322
ENSG00000153922	ENST00000614616	CHD1	0.0836576	not significant	-3.20101	1.91223e-101	-1.14648	0.00388445	2.10388	8.89506	4.22792	87.1775	8.7924	183.411	78.2089
ENSG00000198105	ENST00000357328	ZNF248	0.0951046	not significant	-2.16282	5.89369e-35	1.87071	0.26372	0.161295	0.923701	5.72678	13.3074	3.42528	2.14641	3.16394
ENSG00000057252	ENST00000367619	SOAT1	0.0951046	not significant	-0.168056	0.315347	4.27212	0.0210172	0.258525	1.01043	3.90843	11.8603	10.5733	3.06619	10.6835
ENSG00000196689	ENST00000399756	TRPV1	0.0951046	not significant	-1.27876	2.64208e-12	2.72151	0.0786447	0.382144	1.95633	5.11936	6.68658	3.02709	2.55524	5.92199
ENSG00000275023	ENST00000621332	MLLT6	0.0905273	not significant	-1.51092	5.10349e-28	0.100448	0.82747	0.406781	1.09772	2.69854	91.7385	34.9543	37.3175	38.3699
ENSG00000179627	ENST00000342537	ZBTB42	0.0953236	not significant	-2.2249	2.19931e-27	1.67667	0.3488	0.143302	1.38544	9.66797	4.9931	1.15938	0.715523	1.60626
ENSG00000123689	ENST00000367029	G0S2	0.0914416	not significant	-2.51072	1.66307e-12	1.75449	0.454872	0	1.94264	#DIV/0!	0.584425	0.129472	0	0.251517
ENSG00000005020	ENST00000345317	SKAP2	0.0932615	not significant	-1.9821	3.30632e-39	0.452964	0.548384	0.21798	1.09875	5.04059	48.3077	12.5872	10.5301	13.8302
ENSG00000198836	ENST00000361908	OPA1	0.0863986	not significant	-1.9705	2.35664e-46	-0.276933	0.47316	0.931672	2.62003	2.81218	110.938	29.6551	103.358	77.6973
ENSG00000118200	ENST00000358823	CAMSAP2	0.0880788	not significant	-2.8806	2.25051e-86	-0.856613	0.0330063	0.94625	3.67925	3.88824	92.4847	12.241	87.5136	45.0378
ENSG00000175893	ENST00000380916	ZDHHC21	0.0953236	not significant	-2.04388	1.08997e-21	2.93304	0.150169	0.10666	2.29901	21.5545	3.83296	0.808074	0.408826	1.85777
ENSG00000009954	ENST00000339594	BAZ1B	0.0834377	not significant	-2.22473	3.15014e-70	-0.930929	0.00591395	1.03154	2.41877	2.34482	271.77	59.2991	280.341	143.431
ENSG00000187240	ENST00000375735	DYNC2H1	0.0863986	not significant	-1.92614	6.78591e-40	-0.545341	0.158771	1.89597	4.41935	2.33091	65.9464	18.0443	125.033	79.7439
ENSG00000170417	ENST00000412401	TMEM182	0.0957096	not significant	-1.3048	1.66144e-11	2.84633	0.144425	0.176561	1.10151	6.23867	4.63099	2.00312	0.817652	2.20644
ENSG00000072274	ENST00000420415	TFRC	0.0914416	not significant	-0.51355	0.000182207	1.64801	0.00480373	0.247195	0.999773	4.04446	70.7221	49.3248	17.4822	49.3136
ENSG00000121101	ENST00000349033	TEX14	0.0965849	not significant	-0.964203	2.76062e-05	3.26967	0.0987854	0.446073	3.45356	7.74215	1.833	0.986465	0.817652	3.40682
ENSG00000135503	ENST00000257963	ACVR1B	0.0982206	not significant	-1.32737	9.80951e-15	1.49797	0.188363	0.197055	1.19208	6.04946	11.4139	4.87905	2.24916	5.8162
ENSG00000179981	ENST00000580243	TSHZ1	0.0914416	not significant	-2.84535	5.64754e-66	-1.22414	0.0103597	1.66573	4.69255	2.81712	29.0949	4.39261	48.4641	20.6125
ENSG00000131848	ENST00000587340	ZSCAN5A	0.0982576	not significant	-2.07656	1.07438e-30	1.79908	0.299642	0.170961	1.15333	6.74613	10.1636	2.73583	1.73759	3.1553
ENSG00000138639	ENST00000395184	ARHGAP24	0.0982206	not significant	-2.04703	1.51786e-16	1.6422	0.366062	0.368723	3.07446	8.33811	1.94054	0.554052	0.715523	1.70341
ENSG00000103222	ENST00000399410	ABCC1	0.0953236	not significant	-0.826784	1.68772e-06	1.41699	0.0324299	1.14759	5.30728	4.62472	9.17655	5.43044	10.5309	28.8209
ENSG00000165650	ENST00000334464	PDZD8	0.0914416	not significant	-1.80009	9.45942e-32	0.142402	0.790528	0.645881	2.14905	3.32731	40.2046	11.7886	25.9674	25.3342
ENSG00000162073	ENST00000318782	PAQR4	0.0982576	not significant	-1.12531	1.44173e-12	2.15431	0.0820305	0.105458	0.59733	5.66414	23.2629	11.5839	2.45326	6.91942
ENSG00000174437	ENST00000539276	ATP2A2	0.0914416	not significant	-0.250941	0.0765471	1.70174	0.00703622	0.44809	1.17039	2.61195	53.1543	45.6899	23.8179	53.4749
ENSG00000142686	ENST00000270815	C1orf216	0.0982576	not significant	-2.25675	1.18126e-37	0.814506	0.590165	0.113468	0.884639	7.79637	13.5147	2.88831	1.53348	2.55511
ENSG00000135338	ENST00000369846	LCA5	0.0982576	not significant	-2.84255	6.92877e-37	1.46103	0.395661	0.344934	3.69938	10.7249	4.44483	0.515316	1.53317	1.90635
ENSG00000100731	ENST00000304743	PCNX	0.0953236	not significant	-1.3715	6.86025e-18	1.00059	0.135251	0.722151	2.5781	3.57003	24.6304	9.75467	17.7869	25.1485
ENSG00000109452	ENST00000513000	INPP4B	0.0982576	not significant	-1.71308	1.73199e-12	2.37793	0.240632	0.3281	2.69118	8.20234	1.86906	0.521449	0.613239	1.40332
ENSG00000102178	ENST00000369660	UBL4A	0.0863986	not significant	-1.71026	5.60916e-41	-0.413718	0.263602	0.800785	1.82628	2.28061	189.745	64.9684	151.945	118.65
ENSG00000157106	ENST00000446231	SMG1	0.0863986	not significant	-1.49608	5.95154e-31	-0.0803552	0.836616	1.22732	2.99632	2.44136	155.518	55.9025	190.87	167.502
ENSG00000164715	ENST00000297293	LMTK2	0.0982576	not significant	-1.24224	2.49564e-13	1.20122	0.113831	0.780001	3.70801	4.75386	12.1888	5.17581	9.50729	19.192
ENSG00000100503	ENST00000453196	NIN	0.0914416	not significant	-2.57082	9.20115e-60	-0.470643	0.411265	1.21717	5.15012	4.23122	40.6526	6.6995	49.4811	34.5032
ENSG00000185658	ENST00000333229	BRWD1	0.0914416	not significant	-2.08592	3.46806e-38	-0.367756	0.427832	1.50015	4.5872	3.05783	27.5327	6.37514	41.3032	29.244
ENSG00000177200	ENST00000564845	CHD9	0.0914416	not significant	-2.91789	3.95611e-69	-0.588861	0.210994	1.36561	5.96891	4.37087	30.3197	4.1438	41.405	24.734
ENSG00000135604	ENST00000367568	STX11	0.0984603	not significant	-1.66109	2.59123e-08	2.26689	0.286893	0.241505	3.41261	14.1306	0.846414	0.235341	0.204413	0.803128
ENSG00000106692	ENST00000223528	FKTN	0.0997928	not significant	-1.37341	1.27285e-17	1.69608	0.141519	0.0999835	0.793761	7.93892	22.4953	8.83966	2.24916	7.01658
ENSG00000101596	ENST00000320876	SMCHD1	0.0905273	not significant	-2.68933	1.00648e-74	-1.04168	0.00825508	1.43924	4.11664	2.86028	80.5548	13.0511	115.938	53.7265
ENSG00000228570	ENST00000602967	NUTM2E	0.0997928	not significant	-1.55248	7.92331e-14	2.26689	0.286893	0.0587357	0.649543	11.0588	3.48022	1.23645	0.204413	0.803128
ENSG00000131480	ENST00000253799	AOC2	0.0997928	not significant	-1.41462	1.66116e-11	2.78822	0.158332	0.328884	1.98263	6.02837	3.10767	1.28875	1.02206	2.55511
ENSG00000127364	ENST00000247881	TAS2R4	0.0982576	not significant	-2.46841	1.47498e-09	2.4556	0.332415	0	16.4621	#DIV/0!	0.323315	0.0729177	0	1.20037
ENSG00000149428	ENST00000617285	HYOU1	0.0982576	not significant	-0.171093	0.250386	2.57934	0.00570322	0.274977	0.975598	3.54793	36.8011	33.9654	10.1194	33.1366
ENSG00000138744	ENST00000507956	NAAA	0.0997928	not significant	-0.103584	0.63932	3.76454	0.0618878	0.215742	2.18158	10.112	1.89498	1.67692	0.408826	3.65834
ENSG00000018408	ENST00000465804	WWTR1	0.0997928	not significant	-1.88936	4.74952e-31	0.590508	0.437848	0.302919	1.78246	5.88428	23.2909	6.21658	7.05526	11.0808
ENSG00000198743	ENST00000381151	SLC5A3	0.0997928	not significant	-1.31828	7.10939e-14	1.60084	0.113124	0.37428	2.2759	6.08075	9.01333	3.52504	3.37351	8.02265
ENSG00000085760	ENST00000403721	MTIF2	0.090954	not significant	-1.7063	1.33822e-34	0.0823998	0.845377	0.798617	2.67036	3.34373	92.9383	27.1182	74.2222	72.4154
ENSG00000173320	ENST00000308497	STOX2	0.0997928	not significant	-2.20893	7.66763e-40	0.188219	0.812058	0.371845	1.86136	5.00575	20.8979	4.77231	7.77078	8.88299
ENSG00000143515	ENST00000368489	ATP8B2	0.0914416	not significant	-1.42049	4.84757e-24	0.0897713	0.846151	0.545883	1.38153	2.53082	75.2905	29.9229	41.0998	41.3395
ENSG00000120327	ENST00000239449	PCDHB14	0.0982576	not significant	-3.13419	2.43976e-07	0.93846	0.688699	0	#N/A	#N/A	0.0596105	0	0	0
ENSG00000272333	ENST00000420124	KMT2B	0.0953236	not significant	-1.2194	4.28324e-15	0.561174	0.264959	0.897745	2.62375	2.9226	29.8361	13.6437	26.7852	35.7975
ENSG00000077942	ENST00000327858	FBLN1	0.0997928	not significant	1.58955	1.0128e-13	5.32991	0.015847	0.128004	2.00099	15.6322	1.59692	4.80774	0.204413	9.62027
ENSG00000168502	ENST00000517570	MTCL1	0.0997928	not significant	-1.63955	1.90892e-21	1.24145	0.167948	0.465512	2.24946	4.83222	12.2972	4.08235	5.72449	9.18308
ENSG00000114127	ENST00000264951	XRN1	0.0914416	not significant	-2.34988	9.02343e-50	-0.796035	0.0509645	1.71383	4.484	2.61636	35.9729	7.68703	61.6515	34.4687
ENSG00000101384	ENST00000254958	JAG1	0.0997928	not significant	-1.72383	5.80769e-08	2.51968	0.236124	0.29857	4.13036	13.8338	0.684641	0.25534	0.204413	1.05465
ENSG00000137103	ENST00000377988	TMEM8B	0.0997928	not significant	-0.497243	0.00448228	3.38345	0.0840294	0.0809196	0.523287	6.46675	7.57837	5.65845	0.613239	2.961
ENSG00000141699	ENST00000309428	FAM134C	0.0997928	not significant	-1.21548	2.42162e-13	2.56126	0.065248	0.228926	1.02021	4.45652	15.1803	7.33147	3.47517	7.47967
ENSG00000213689	ENST00000629913	TREX1	0.0997928	not significant	-1.60049	2.40147e-09	2.23679	0.298893	0.166984	2.11319	12.6551	1.22415	0.403041	0.204413	0.851705
ENSG00000102241	ENST00000218364	HTATSF1	0.0863986	not significant	-1.98974	5.77301e-59	-0.698506	0.018215	1.25323	3.17236	2.53136	302.508	72.5199	379.111	230.06
ENSG00000163251	ENST00000295417	FZD5	0.0997928	not significant	-1.60831	1.36098e-16	1.19439	0.423922	0.223588	1.50216	6.71844	5.03074	1.80372	1.12481	2.70948
ENSG00000121989	ENST00000404590	ACVR2A	0.0997928	not significant	-1.40126	6.15686e-11	2.7299	0.158582	0.36072	1.97007	5.4615	2.8334	1.11998	1.02206	2.20644
ENSG00000213918	ENST00000246949	DNASE1	0.0997928	not significant	-1.44872	1.09234e-15	2.55195	0.209019	0.0796754	0.590709	7.41394	7.69671	2.88367	0.613239	1.70341
ENSG00000165300	ENST00000325089	SLITRK5	0.0997928	not significant	-1.72485	1.05361e-23	0.434717	0.531614	0.76484	3.50859	4.58735	13.1011	4.0575	10.0203	14.2361
ENSG00000139629	ENST00000543196	GALNT6	0.0997928	not significant	-0.763597	0.00124272	2.87172	0.190453	0	0.844613	#DIV/0!	1.55437	1.0084	0	0.851705
ENSG00000164627	ENST00000287152	KIF6	0.0997928	not significant	-1.50981	5.16482e-11	2.65825	0.177351	0.37554	2.29005	6.098	2.17727	0.853663	0.817652	1.95493
ENSG00000122644	ENST00000356797	ARL4A	0.0997928	not significant	-2.37598	2.97656e-39	0.843486	0.508664	0.299592	1.4349	4.7895	11.2593	2.30655	3.3732	3.30967
ENSG00000164743	ENST00000297324	C8orf48	0.0997928	not significant	-3.39008	4.77042e-20	0.93846	0.688699	0	0	#N/A	0.691779	0.0968885	0	0
ENSG00000134824	ENST00000278840	FADS2	0.0997928	not significant	0.178591	0.272464	3.91482	0.016408	0.157981	0.852328	5.39513	14.8804	16.7596	2.35083	14.2847
ENSG00000147121	ENST00000298190	KRBOX4	0.0997928	not significant	-2.15894	1.07401e-33	1.71816	0.320133	0.150148	0.95275	6.34541	11.5725	2.99681	1.73759	2.85521
ENSG00000112812	ENST00000230582	PRSS16	0.0997928	not significant	-1.74312	8.45356e-23	2.32425	0.240632	0.102082	0.520699	5.1008	10.0122	3.08481	1.02206	1.60626
ENSG00000112851	ENST00000380943	ERBB2IP	0.0914416	not significant	-2.83391	2.19788e-77	-0.62741	0.154917	1.26583	5.22349	4.12651	62.5086	8.34422	79.1256	43.5859
ENSG00000083168	ENST00000265713	KAT6A	0.0914416	not significant	-1.95	8.96748e-44	-0.500063	0.183339	1.00765	2.46491	2.4462	91.1125	25.508	91.8096	62.875
ENSG00000158473	ENST00000368171	CD1D	0.0997928	not significant	-2.67175	9.58409e-08	1.69854	0.475875	0	8.60661	#DIV/0!	0.145782	0.0348678	0	0.300094
ENSG00000162241	ENST00000527174	SLC25A45	0.0997928	not significant	-1.11175	1.8692e-07	2.85897	0.185346	0.078091	1.15376	14.7746	2.61763	1.35009	0.204413	1.55768
ENSG00000145882	ENST00000274569	PCYOX1L	0.100067	not significant	0.38596	0.0715848	3.99473	0.0503355	0.109557	1.39417	12.7256	1.86582	2.37393	0.204413	3.30967
ENSG00000138433	ENST00000342016	CIR1	0.0997928	not significant	-2.2618	1.5301e-43	0.554672	0.423861	0.405865	2.8704	7.07231	26.4485	4.94269	10.7345	14.1875
ENSG00000184226	ENST00000377865	PCDH9	0.0997928	not significant	-1.8771	5.12597e-26	0.191581	0.75619	1.49855	5.51971	3.68336	10.3699	2.89967	15.5399	16.0054
ENSG00000197563	ENST00000400334	PIGN	0.101974	not significant	-0.0492129	0.782263	3.54343	0.0235232	0.298381	1.51312	5.0711	7.19354	6.72817	2.14641	10.1805
ENSG00000197136	ENST00000355703	PCNXL3	0.0979915	not significant	-1.23231	2.99192e-15	0.476429	0.336722	1.16461	3.18955	2.73872	28.5295	13.2807	33.2258	42.3596
ENSG00000164638	ENST00000297195	SLC29A4	0.102495	not significant	-0.905609	2.19651e-06	3.36335	0.10724	0.138575	1.42282	10.2675	4.42532	2.63947	0.613239	3.75549
ENSG00000205213	ENST00000379214	LGR4	0.102686	not significant	-1.17863	9.75998e-12	3.16507	0.0864413	0.246244	1.03029	4.18404	9.96149	4.23599	2.45296	4.36431
ENSG00000137807	ENST00000352331	KIF23	0.0914416	not significant	-2.71459	7.37416e-81	-1.18307	0.00377009	1.01701	2.63572	2.59164	109.882	18.457	111.751	48.6475
ENSG00000172845	ENST00000310015	SP3	0.0963387	not significant	-2.63494	6.77446e-75	-0.915605	0.0415842	0.652745	1.71574	2.62851	96.1659	17.5459	62.7718	30.1044
ENSG00000145740	ENST00000396591	SLC30A5	0.102551	not significant	-0.863788	4.41982e-08	3.10208	0.0204231	0.217979	0.926666	4.25116	23.4448	12.9385	5.11048	11.9897
ENSG00000170160	ENST00000399273	CCDC144A	0.10253	not significant	-1.92484	4.75872e-07	2.24029	0.285132	1.15775	11.3231	9.78026	0.353121	0.0931409	0.408826	1.05465
ENSG00000141086	ENST00000574481	CTRL	0.103334	not significant	-1.21978	2.84313e-09	2.51968	0.236124	0.0626839	0.725824	11.5791	3.26101	1.45303	0.204413	1.05465
ENSG00000167703	ENST00000301335	SLC43A2	0.104891	not significant	-0.31203	0.134918	3.57922	0.0730065	0.167161	1.65573	9.90499	2.4457	1.78833	0.408826	2.961
ENSG00000112246	ENST00000369208	SIM1	0.104891	not significant	-3.22146	1.59434e-48	-0.176649	0.88609	0.585178	4.83619	8.26448	5.76572	0.570295	3.37397	2.75805
ENSG00000159289	ENST00000290438	GOLGA6A	0.103334	not significant	-1.30808	0.00103397	3.10578	0.131146	0.796007	14.4564	18.1611	0.256798	0.114471	0.204413	1.65483
ENSG00000234719	ENST00000620285	RP11-166B2.1	0.104891	not significant	-1.20465	1.72941e-08	2.79433	0.157809	0.304992	1.84652	6.05432	2.6809	1.22123	0.817652	2.25502
ENSG00000156535	ENST00000287097	CD109	0.104891	not significant	-0.185174	0.413807	3.52555	0.0923381	0.120521	1.82003	15.1013	1.69607	1.40389	0.204413	2.55511
ENSG00000243244	ENST00000406226	STON1	0.104891	not significant	-2.03541	6.03216e-25	2.29453	0.245007	0.257251	1.28595	4.99881	5.56223	1.44467	1.43089	1.85777
ENSG00000204946	ENST00000434415	ZNF783	0.102495	not significant	-1.83393	1.78341e-33	0.565393	0.429959	0.255699	0.928142	3.62982	43.9776	13.888	11.245	12.89
ENSG00000073150	ENST00000395842	PANX2	0.10524	not significant	-1.24539	1.41299e-12	1.86947	0.184664	0.171873	1.01722	5.91844	8.92128	3.99541	1.53333	4.06422
ENSG00000156162	ENST00000414645	DPY19L4	0.104891	not significant	-1.37458	1.55174e-15	2.68082	0.0324904	0.425478	2.64345	6.21289	11.2907	4.06316	4.80394	10.7408
ENSG00000109689	ENST00000465503	STIM2	0.10657	not significant	-1.57047	6.70775e-16	2.76726	0.141268	0.406343	1.65561	4.07442	5.03055	1.8178	2.04413	3.00957
ENSG00000169193	ENST00000307471	CCDC126	0.10524	not significant	-1.92233	1.89697e-15	2.13834	0.36543	0	0.86832	#DIV/0!	2.0548	0.579319	0	0.503034
ENSG00000129646	ENST00000262765	QRICH2	0.107427	not significant	-1.82104	8.19533e-20	2.7482	0.138767	0.776288	2.48912	3.20644	4.73978	1.55126	3.67943	3.86128
ENSG00000077097	ENST00000264331	TOP2B	0.0905273	not significant	-2.58085	4.44667e-95	-1.26946	0.00166286	1.30999	3.21701	2.45575	348.938	57.184	457.106	183.962
ENSG00000145375	ENST00000274008	SPATA5	0.0997928	not significant	-2.09849	1.6619e-35	-0.462907	0.279331	2.30876	6.86678	2.97423	18.3781	4.38988	42.4306	30.1443
ENSG00000163939	ENST00000356770	PBRM1	0.0914416	not significant	-2.11593	6.87158e-55	-0.94817	0.00762156	1.47925	3.04734	2.06006	132.632	32.4043	196.196	98.747
ENSG00000121281	ENST00000254235	ADCY7	0.107885	not significant	-1.8764	1.89808e-24	1.18348	0.467306	0.114498	0.74628	6.51782	8.03583	2.61956	0.92009	1.95493
ENSG00000116396	ENST00000413138	KCNC4	0.107885	not significant	-1.41365	2.42162e-13	3.01502	0.100336	0.75199	2.49761	3.32134	4.89293	1.86755	3.67943	4.6644
ENSG00000074621	ENST00000261892	SLC24A1	0.107885	not significant	-1.32554	1.47572e-13	1.20726	0.254671	0.327705	1.92236	5.86613	7.80022	3.13113	2.55617	6.01914
ENSG00000162407	ENST00000371250	PLPP3	0.107885	not significant	-1.46757	9.01906e-11	2.23679	0.298893	0.089721	0.949428	10.582	2.27832	0.897071	0.204413	0.851705
ENSG00000156802	ENST00000287394	ATAD2	0.0965849	not significant	-2.56917	4.38448e-69	-1.05798	0.00694999	1.31671	3.60417	2.73726	80.6007	13.8917	106.128	50.0681
ENSG00000163811	ENST00000407426	WDR43	0.0914416	not significant	-2.55509	1.41725e-85	-1.34474	0.0010629	1.36799	2.86937	2.09751	228.998	42.2313	313.266	121.177
ENSG00000080603	ENST00000262518	SRCAP	0.090954	not significant	-1.90632	2.24515e-58	-0.854699	0.00792388	0.755862	1.39223	1.84192	412.286	122.399	311.631	170.408
ENSG00000196387	ENST00000355557	ZNF140	0.107885	not significant	-2.40736	4.74387e-42	2.35557	0.254671	0.161311	1.11112	6.88811	13.9392	2.88346	2.24854	3.20388
ENSG00000174233	ENST00000307885	ADCY6	0.107885	not significant	-0.835063	1.40218e-06	1.70116	0.0685576	0.422998	2.09632	4.95587	8.94246	5.309	3.78264	11.1294
ENSG00000165105	ENST00000376447	RASEF	0.0997928	not significant	-2.31394	1.02106e-50	-0.614075	0.215766	0.673882	1.82862	2.71356	44.4527	10.0124	29.9559	18.3089
ENSG00000279058	ENST00000624701	CTGLF11P	0.107885	not significant	-1.37502	7.90673e-05	1.85371	0.067861	9.45657	46.8576	4.95503	0.432385	0.206714	4.08888	9.68611
ENSG00000142408	ENST00000270458	CACNG8	0.107885	not significant	-0.690869	0.000309327	2.5281	0.151551	0.123855	1.10279	8.90387	4.12666	2.54502	0.51111	2.80663
ENSG00000167291	ENST00000310924	TBC1D16	0.0997928	not significant	-1.57234	1.60318e-30	0.380311	0.497556	0.310913	0.88113	2.83401	98.9675	35.3074	30.7703	31.1104
ENSG00000145569	ENST00000274217	FAM105A	0.107885	not significant	-0.463426	0.0425305	3.15461	0.148305	0	0.871874	#DIV/0!	1.69737	1.20963	0	1.05465
ENSG00000112419	ENST00000427704	PHACTR2	0.104891	not significant	-2.67518	1.84918e-60	0.0939878	0.897736	0.483682	2.60651	5.3889	32.1254	4.86745	15.5385	12.6871
ENSG00000135842	ENST00000367511	FAM129A	0.107885	not significant	-0.822541	0.000256742	2.99207	0.128667	0.318318	1.93969	6.09356	1.9265	1.13752	0.613239	2.20644
ENSG00000204439	ENST00000375911	C6orf47	0.107885	not significant	-1.78339	4.82456e-26	1.14082	0.259516	0.211277	1.31767	6.23668	15.9687	5.25783	3.37382	6.92806
ENSG00000110455	ENST00000263776	ACCS	0.107885	not significant	-0.954248	4.01131e-05	3.06594	0.118361	0.470525	2.68275	5.70162	1.73774	0.991854	0.817652	2.6609
ENSG00000105701	ENST00000222308	FKBP8	0.090954	not significant	-1.07386	4.7828e-19	-0.039586	0.902279	1.30657	2.48873	1.90478	249.465	125.83	325.944	313.156
ENSG00000184349	ENST00000333274	EFNA5	0.107885	not significant	-1.41587	1.46523e-15	1.87072	0.199068	0.232844	1.14282	4.90807	8.77962	3.33623	2.04428	3.8127
ENSG00000165802	ENST00000371472	NSMF	0.0982576	not significant	-1.18427	3.09294e-19	0.0891736	0.8269	0.530217	1.20153	2.26611	114.928	54.0847	60.937	64.9843
ENSG00000259956	ENST00000563281	RBM15B	0.0965849	not significant	-1.83954	1.68859e-46	-0.603345	0.0931483	0.562561	1.25113	2.22398	187.93	56.8223	105.722	71.092
ENSG00000130164	ENST00000252444	LDLR	0.107885	not significant	-1.88524	5.0259e-26	0.899264	0.418045	0.31595	1.50336	4.75822	10.0304	3.13497	3.1691	4.71298
ENSG00000144357	ENST00000272793	UBR3	0.0982576	not significant	-1.90376	4.53407e-36	-0.53566	0.153034	1.88354	4.27331	2.26877	46.0284	13.1344	86.6965	56.1272
ENSG00000206535	ENST00000383693	LNP1	0.107885	not significant	-1.73521	1.63478e-24	2.13834	0.36543	0	0.104723	#DIV/0!	14.7828	4.80348	0	0.503034
ENSG00000163946	ENST00000493960	FAM208A	0.0951046	not significant	-2.68487	1.53704e-82	-1.12596	0.00531154	1.45879	4.00632	2.74632	131.823	20.5016	192.303	82.136
ENSG00000135436	ENST00000257894	FAM186B	0.107885	not significant	-1.94431	1.15032e-11	1.75449	0.454872	0	0.813119	#DIV/0!	1.06951	0.309324	0	0.251517
ENSG00000111331	ENST00000228928	OAS3	0.108561	not significant	-1.20437	9.31876e-08	2.73727	0.172534	0.289527	1.98498	6.85593	2.11807	0.935918	0.613239	1.85777
ENSG00000198816	ENST00000394341	ZNF358	0.0997928	not significant	-1.10311	1.00179e-14	0.45358	0.320041	0.615345	1.5281	2.48333	60.4746	29.3776	37.2127	44.8921
ENSG00000198786	ENST00000361567	MT-ND5	0.107885	not significant	-2.29646	1.29935e-22	-0.0722509	0.927263	4.01873	20.779	5.17056	2.69712	0.557061	10.839	11.5752
ENSG00000152193	ENST00000282003	RNF219	0.0997928	not significant	-2.61231	6.11293e-75	-0.601358	0.237997	0.44836	1.39313	3.10717	103.286	17.8937	46.3095	24.9283
ENSG00000139636	ENST00000267102	LMBR1L	0.108561	not significant	-1.24784	4.41849e-13	3.03669	0.10483	0.231484	0.811753	3.50673	10.5966	4.94688	2.45296	4.01564
ENSG00000116678	ENST00000349533	LEPR	0.108561	not significant	-1.36623	1.89125e-12	3.09119	0.0957518	0.647546	2.46549	3.80744	4.7351	1.85247	3.06619	4.56725
ENSG00000189045	ENST00000601380	ANKDD1B	0.107885	not significant	-3.06123	4.56948e-07	0.93846	0.688699	0	0	#N/A	0.0583127	0.00610874	0	0
ENSG00000123200	ENST00000282007	ZC3H13	0.0997928	not significant	-2.61172	8.78489e-64	-0.225849	0.612437	1.02213	5.43116	5.31358	49.0112	7.30526	50.0957	39.676
ENSG00000112715	ENST00000523950	VEGFA	0.109218	not significant	-1.61553	1.56539e-17	1.76009	0.311033	0.190881	1.16912	6.12485	5.89032	1.92882	1.12435	2.25502
ENSG00000118004	ENST00000349077	COLEC11	0.108561	not significant	-1.12245	8.21308e-05	3.15461	0.148305	0	2.61969	#DIV/0!	0.861525	0.402583	0	1.05465
ENSG00000205085	ENST00000480462	FAM71F2	0.108561	not significant	-0.952405	0.00421741	2.51844	0.252284	0	2.4333	#DIV/0!	0.46219	0.226693	0	0.551611
ENSG00000164989	ENST00000380701	CCDC171	0.109218	not significant	-2.47561	3.54258e-25	1.94637	0.41948	0.0753851	2.39121	31.7199	2.71158	0.420736	0.204413	1.00607
ENSG00000154305	ENST00000344922	MIA3	0.107885	not significant	-1.8807	3.80993e-28	0.806988	0.250686	0.745147	3.8727	5.19723	15.0908	3.79559	11.2449	14.6992
ENSG00000155760	ENST00000286201	FZD7	0.109643	not significant	-1.62754	5.36189e-14	1.52803	0.303881	0.450575	3.01079	6.6821	2.94938	1.01573	1.32892	3.05815
ENSG00000062194	ENST00000506184	GPBP1	0.101974	not significant	-2.40626	1.23867e-68	-0.539529	0.305375	0.31794	0.919725	2.89276	133.439	27.1228	42.4257	24.9455
ENSG00000130962	ENST00000378628	PRRG1	0.109943	not significant	-1.75407	1.91694e-21	2.23328	0.283608	0.0821604	0.567107	6.90244	7.46392	2.3032	0.613239	1.30616
ENSG00000175137	ENST00000366472	SH3BP5L	0.109643	not significant	-1.75686	3.92338e-29	1.43972	0.251867	0.0951851	0.413562	4.34481	32.2162	10.6704	3.0665	4.41289
ENSG00000167978	ENST00000301740	SRRM2	0.0914416	not significant	-1.13964	6.24976e-23	-0.149986	0.623448	0.931132	1.76516	1.89571	375.519	174.036	349.658	307.202
ENSG00000206538	ENST00000398399	VGLL3	0.109943	not significant	-2.66965	2.13416e-45	1.23106	0.5109	0.134542	1.01049	7.51058	9.8762	1.79042	1.32876	1.8092
ENSG00000134371	ENST00000367435	CDC73	0.0991071	not significant	-2.20308	5.21315e-54	-0.846191	0.0213263	1.2073	2.89699	2.39955	89.7658	20.3234	108.375	58.8766
ENSG00000113739	ENST00000265087	STC2	0.109643	not significant	-1.47494	5.96372e-20	1.64512	0.117788	0.190754	1.1344	5.94694	22.5069	8.21592	4.29329	9.32017
ENSG00000280403	ENST00000624078	AL137860.1	0.109943	not significant	-1.77242	7.26873e-24	1.75449	0.454872	0	0.0703063	#DIV/0!	10.8349	3.57745	0	0.251517
ENSG00000182459	ENST00000333437	TEX19	0.109943	not significant	-2.65491	9.35111e-22	0.93846	0.688699	0	0	#DIV/0!	1.6194	0.300676	0	0
ENSG00000050555	ENST00000361069	LAMC3	0.109943	not significant	-0.332752	0.209136	3.79453	0.120571	0	4.14355	#DIV/0!	0.939492	0.712519	0	2.95236
ENSG00000257923	ENST00000360264	CUX1	0.10657	not significant	-1.40618	1.82315e-22	0.603522	0.291326	0.35348	1.23034	3.48065	60.4452	22.8978	21.3662	28.1721
ENSG00000163625	ENST00000295888	WDFY3	0.10524	not significant	-1.62522	3.9811e-25	0.32732	0.56407	0.92252	2.93849	3.18528	30.6954	9.79447	28.3171	28.7809
ENSG00000114739	ENST00000352511	ACVR2B	0.108561	not significant	-1.91072	3.38121e-35	0.208736	0.771506	0.267755	0.970926	3.62617	39.3275	10.9534	10.5301	10.635
ENSG00000138829	ENST00000262464	FBN2	0.109126	not significant	-0.529454	0.00190714	1.61498	0.0229603	0.885041	3.25154	3.67388	9.58738	6.84826	8.48522	22.2674
ENSG00000182168	ENST00000453304	UNC5C	0.109943	not significant	-0.627899	0.00259118	3.14415	0.108037	0.238123	1.56998	6.59316	2.5753	1.5656	0.613239	2.45796
ENSG00000160097	ENST00000373471	FNDC5	0.109943	not significant	-0.98157	4.90156e-05	2.51844	0.252284	0	0.692196	#DIV/0!	1.53968	0.796899	0	0.551611
ENSG00000153714	ENST00000319264	LURAP1L	0.109943	not significant	-2.39872	4.21476e-11	1.69854	0.475875	0	1.86583	#DIV/0!	0.5002	0.160837	0	0.300094
ENSG00000205423	ENST00000427478	CNEP1R1	0.109943	not significant	-1.70616	1.02917e-19	1.76275	0.380345	0.0471119	0.768108	16.3039	6.50997	1.89022	0.306697	1.45189
ENSG00000165521	ENST00000554922	EML5	0.107427	not significant	-2.06298	6.22948e-42	-0.182327	0.731966	0.515696	1.85361	3.59439	47.5839	12.0345	24.5388	22.3073
ENSG00000053524	ENST00000473233	MCF2L2	0.109943	not significant	-0.991772	0.00166755	2.82639	0.160712	0.710296	5.27368	7.42462	0.575571	0.313791	0.408826	1.65483
ENSG00000131849	ENST00000254166	ZNF132	0.109943	not significant	-1.79664	3.46791e-14	1.75449	0.454872	0	0.417969	#DIV/0!	2.11872	0.601761	0	0.251517
ENSG00000103126	ENST00000354866	AXIN1	0.103334	not significant	-1.71378	5.34245e-33	-0.219422	0.641005	0.55609	1.38723	2.49461	70.9679	23.7118	39.4645	32.8937
ENSG00000181135	ENST00000358656	ZNF707	0.109943	not significant	-2.02567	1.78948e-30	1.04196	0.320133	0.468093	1.85777	3.96881	11.792	3.32307	5.51977	6.17351
ENSG00000166349	ENST00000299440	RAG1	0.109943	not significant	-1.76107	1.05096e-07	2.13834	0.36543	0	3.2337	#DIV/0!	0.588967	0.15556	0	0.503034
ENSG00000171163	ENST00000476503	ZNF692	0.109943	not significant	-1.37681	3.28743e-13	2.54181	0.194341	0.185662	0.867014	4.66986	5.50498	2.25478	1.02206	1.95493
ENSG00000160218	ENST00000291574	TRAPPC10	0.10253	not significant	-1.70276	1.55372e-31	-0.21226	0.645895	0.769641	1.86666	2.42536	60.9715	20.0164	46.9261	37.3638
ENSG00000004866	ENST00000393451	ST7	0.109943	not significant	-0.759431	3.0512e-06	3.23282	0.0827628	0.111687	0.411016	3.68008	16.4721	9.88822	1.83972	4.06422
ENSG00000035862	ENST00000262768	TIMP2	0.109943	not significant	0.0710058	0.699514	3.68426	0.0740946	0.0774077	0.652886	8.43439	5.28147	5.67773	0.408826	3.70691
ENSG00000187867	ENST00000340790	PALM3	0.109943	not significant	-1.68865	5.45845e-19	1.75291	0.228086	0.214784	1.58155	7.36343	6.18721	2.22099	1.32892	3.51261
ENSG00000205189	ENST00000379091	ZBTB10	0.104891	not significant	-3.18898	2.53406e-79	-1.64494	0.00226553	2.22325	5.3721	2.41633	28.9723	3.81727	64.4128	20.5068
ENSG00000125386	ENST00000382839	FAM193A	0.107885	not significant	-1.67716	7.54802e-27	-0.0172394	0.976928	0.702861	2.1236	3.02136	32.2946	10.6041	22.6987	22.5189
ENSG00000280130	ENST00000623891	AC073333.1	0.109943	not significant	-2.51485	7.31879e-05	1.35638	0.494789	7.93342	139.424	17.5742	0.0386588	0.00610874	0.306697	0.851705
ENSG00000058804	ENST00000371429	NDC1	0.108561	not significant	-0.508951	0.000213958	1.71097	0.0132878	0.2029	0.667256	3.2886	69.0226	48.7275	14.0047	32.5137
ENSG00000105519	ENST00000618299	CAPS	0.109943	not significant	-1.97014	9.80612e-08	1.75449	0.454872	0	2.75314	#DIV/0!	0.414029	0.0913563	0	0.251517
ENSG00000165115	ENST00000334204	KIF27	0.109943	not significant	-2.47178	5.50603e-29	0.152408	0.866061	1.75269	9.50544	5.42335	3.84979	0.686152	6.74748	6.52218
ENSG00000157833	ENST00000401533	GAREML	0.109943	not significant	-1.02881	4.41246e-10	2.07805	0.0404166	0.452716	1.9186	4.23797	15.3532	7.6406	6.95066	14.6592
ENSG00000176182	ENST00000322217	MYPOP	0.109943	not significant	-1.34169	2.00935e-16	1.72863	0.0740532	0.497312	1.57365	3.16431	18.9089	8.09852	9.40361	12.7443
ENSG00000139324	ENST00000266712	TMTC3	0.109943	not significant	-1.95571	1.33816e-26	1.1448	0.192687	0.539206	5.32532	9.87622	8.91214	2.17361	4.80548	11.5752
ENSG00000105926	ENST00000396475	MPP6	0.103334	not significant	-2.24168	7.10633e-50	-0.592275	0.173557	1.06146	2.83492	2.67077	54.2251	12.1586	57.5578	34.4687
ENSG00000173706	ENST00000311127	HEG1	0.110013	not significant	-1.15269	3.5512e-09	2.7092	0.162951	0.244526	1.05006	4.29428	4.17978	2.05499	1.02206	2.15787
ENSG00000134575	ENST00000256997	ACP2	0.110013	not significant	-0.283715	0.128159	3.49626	0.075464	0.176307	0.94205	5.34324	4.63766	4.20193	0.817652	3.95843
ENSG00000062650	ENST00000618527	WAPL	0.0997928	not significant	-2.2873	5.39035e-67	-0.886837	0.0210005	0.873875	2.0091	2.29907	177.239	38.4836	154.884	77.3173
ENSG00000148154	ENST00000374279	UGCG	0.110013	not significant	-0.971938	8.81343e-08	3.00352	0.109978	0.258701	0.960538	3.71293	6.32122	3.44564	1.6353	3.30967
ENSG00000204130	ENST00000602465	RUFY2	0.109943	not significant	-2.32821	1.88927e-40	0.33183	0.677833	0.742225	4.15357	5.5961	15.1504	2.76342	11.245	11.478
ENSG00000196313	ENST00000627934	POM121	0.0997928	not significant	-1.6676	1.0486e-36	-0.284713	0.507954	0.567062	1.35722	2.39342	141.534	49.5588	80.2584	67.262
ENSG00000204267	ENST00000620123	TAP2	0.110013	not significant	-0.344026	0.0526374	2.4601	0.0516975	0.308581	1.4809	4.79907	6.6253	5.38461	2.04444	7.97407
ENSG00000005700	ENST00000306270	IBTK	0.106233	not significant	-2.42064	6.6551e-60	-0.433671	0.40164	0.683252	2.10801	3.08526	67.7778	13.161	46.3094	27.7435
ENSG00000196440	ENST00000423738	ARMCX4	0.110368	not significant	-1.07467	4.1302e-06	3.23049	0.106571	0.809236	4.6984	5.80597	1.7682	0.887536	1.43089	4.17
ENSG00000127366	ENST00000247883	TAS2R5	0.110013	not significant	-1.9363	3.77333e-08	2.05109	0.399281	0	3.99226	#DIV/0!	0.490049	0.150338	0	0.600187
ENSG00000114646	ENST00000264723	CSPG5	0.110368	not significant	0.187786	0.317332	4.22654	0.0232397	0.489992	1.92561	3.92988	4.17176	4.55814	2.04413	8.7772
ENSG00000078687	ENST00000588847	TNRC6C	0.107885	not significant	-1.92518	7.53536e-33	-0.296161	0.576721	0.960048	2.8224	2.93985	26.0922	7.26571	25.0498	20.5068
ENSG00000015479	ENST00000394805	MATR3	0.0997928	not significant	-1.79012	1.67305e-20	-0.70797	0.0197816	52.7505	109.113	2.06847	5.69053	1.65218	300.178	180.274
ENSG00000215790	ENST00000355439	SLC35E2	0.110013	not significant	-1.34692	2.08719e-12	1.36723	0.175844	0.758357	3.55799	4.6917	4.98754	2.0291	3.78234	7.21952
ENSG00000163629	ENST00000411767	PTPN13	0.102495	not significant	-1.81677	9.70316e-38	-0.302876	0.480663	0.816917	2.02291	2.47627	81.9696	23.8562	66.9623	48.2589
ENSG00000133657	ENST00000439040	ATP13A3	0.108561	not significant	-0.804891	1.58275e-07	1.16631	0.0373665	0.596753	1.99303	3.33979	29.9795	16.9117	17.8904	33.7055
ENSG00000165392	ENST00000298139	WRN	0.107885	not significant	-1.8626	3.25059e-32	-0.104336	0.85301	0.837003	2.44644	2.92285	31.8806	9.55997	26.6842	23.3879
ENSG00000176293	ENST00000401053	ZNF135	0.110013	not significant	-2.71847	1.48126e-05	0.93846	0.688699	0	#N/A	#N/A	0.0393077	0	0	0
ENSG00000244165	ENST00000321826	P2RY11	0.110013	not significant	-2.01895	3.61249e-33	0.443862	0.670715	0.208808	0.959707	4.59613	18.1169	5.17293	3.78295	4.9645
ENSG00000109927	ENST00000392793	TECTA	0.111239	not significant	-0.890182	0.000240392	2.97537	0.125449	0.704633	3.3931	4.81542	1.45049	0.827157	1.02206	2.80663
ENSG00000178951	ENST00000322357	ZBTB7A	0.107885	not significant	-2.33214	1.73021e-46	-0.684688	0.159189	1.10809	3.1845	2.87386	27.6803	5.7799	30.6723	18.4061
ENSG00000007237	ENST00000432992	GAS7	0.111239	not significant	-1.53131	5.30146e-16	1.35087	0.399281	0.157999	0.971837	6.15089	5.82338	2.2204	0.92009	2.15787
ENSG00000121871	ENST00000241274	SLITRK3	0.111239	not significant	-2.17028	1.62618e-13	1.33507	0.480921	0.480221	3.64217	7.58437	1.06432	0.289565	0.51111	1.05465
ENSG00000089091	ENST00000358866	DZANK1	0.111239	not significant	-1.41204	2.55102e-11	1.39619	0.39872	0.237539	1.66583	7.01286	3.01288	1.14439	0.715677	1.90635
ENSG00000187626	ENST00000377294	ZKSCAN4	0.111166	not significant	-2.10644	1.09467e-33	1.72416	0.22232	0.355819	1.25515	3.5275	13.7881	3.60011	4.90607	4.51867
ENSG00000196867	ENST00000301318	ZFP28	0.111341	not significant	-1.98715	2.6825e-18	1.33781	0.454872	0.339965	2.05409	6.04206	2.70597	0.659534	0.919936	1.35474
ENSG00000100596	ENST00000216484	SPTLC2	0.111341	not significant	-0.0143959	0.931696	4.23265	0.0220305	0.237027	0.781013	3.29503	13.7984	13.6169	3.27061	10.635
ENSG00000127603	ENST00000372915	MACF1	0.109643	not significant	-1.15457	5.83576e-14	0.690966	0.226677	0.565011	1.86752	3.30527	32.389	14.4871	18.3001	27.0548
ENSG00000184206	ENST00000510439	GOLGA6L4	0.111341	not significant	-1.54668	6.69637e-13	1.98106	0.285175	0.173854	2.29077	13.1764	2.93987	0.874597	0.51111	2.0035
ENSG00000213988	ENST00000418063	ZNF90	0.111239	not significant	-4.3915	3.20802e-16	0.795264	0.729314	3.72613	103.704	27.8316	0.219437	0.00578749	0.817652	0.600187
ENSG00000119772	ENST00000264709	DNMT3A	0.109943	not significant	-1.35766	8.76872e-17	0.816752	0.21902	0.571955	2.11117	3.69114	19.125	7.53118	10.9386	15.8996
ENSG00000168734	ENST00000372894	PKIG	0.111341	not significant	-0.932845	4.7712e-09	3.09598	0.133366	0.0381419	0.260625	6.83305	21.4371	11.9534	0.817652	3.11536
ENSG00000128310	ENST00000249041	GALR3	0.111239	not significant	-3.84288	1.73391e-11	0.303533	0.897736	1.88537	0	0	0.108421	0.0122175	0.204413	0
ENSG00000128655	ENST00000286063	PDE11A	0.111341	not significant	-1.67248	5.46603e-10	1.50726	0.404557	0.910589	5.62151	6.17349	1.2356	0.383859	1.12512	2.15787
ENSG00000161405	ENST00000346872	IKZF3	0.111341	not significant	-1.56274	2.52375e-10	2.71776	0.226109	0.245676	4.32079	17.5874	1.66409	0.544385	0.408826	2.35217
ENSG00000115232	ENST00000397033	ITGA4	0.111341	not significant	-0.91342	0.00141098	2.70858	0.180949	0.385778	8.27286	21.4446	0.795008	0.42355	0.306697	3.50397
ENSG00000121361	ENST00000240662	KCNJ8	0.111341	not significant	-2.00812	1.65716e-25	1.88295	0.352881	0.16092	0.613939	3.81519	6.3514	1.79696	1.02206	1.10322
ENSG00000279777	ENST00000625200	AC004813.1	0.111341	not significant	-1.78807	3.96395e-18	2.36326	0.259486	0.205843	1.39353	6.76988	3.97221	1.29828	0.817652	1.8092
ENSG00000163635	ENST00000538065	ATXN7	0.109943	not significant	-2.25917	4.18112e-45	-0.403409	0.487017	0.586539	1.95023	3.32498	31.2023	6.84251	18.3014	13.3444
ENSG00000119778	ENST00000238789	ATAD2B	0.109643	not significant	-2.25255	5.56647e-44	-0.289345	0.620676	0.979565	3.13904	3.20452	28.491	6.00839	27.9088	18.8606
ENSG00000155850	ENST00000286298	SLC26A2	0.111341	not significant	-0.8842	3.61253e-07	2.20301	0.101256	0.220359	1.22353	5.55244	8.8136	4.75363	1.94215	5.8162
ENSG00000197647	ENST00000344980	ZNF433	0.111383	not significant	-2.18353	7.21912e-13	1.76164	0.405129	0.654835	3.47261	5.30303	0.936478	0.245263	0.613239	0.851705
ENSG00000090857	ENST00000288050	PDPR	0.111239	not significant	-0.835638	5.35269e-08	2.24453	0.0270806	0.243063	0.870277	3.58045	29.8572	17.3566	7.2572	15.1051
ENSG00000135636	ENST00000394120	DYSF	0.111383	not significant	-1.07807	0.000431699	2.59358	0.201423	0.63224	4.54114	7.18262	0.646631	0.298326	0.408826	1.35474
ENSG00000164171	ENST00000296585	ITGA2	0.111383	not significant	-1.64646	6.79541e-12	2.24029	0.285132	0.2103	1.83301	8.71618	1.94402	0.575363	0.408826	1.05465
ENSG00000256463	ENST00000537592	SALL3	0.110368	not significant	-2.09245	3.95827e-29	-0.0483492	0.950502	1.32355	5.73125	4.33023	7.95764	1.89799	10.5323	10.8779
ENSG00000126821	ENST00000247225	SGPP1	0.111383	not significant	-0.704998	0.00062257	3.01717	0.115578	0.370522	1.62585	4.388	2.75845	1.69638	1.02206	2.75805
ENSG00000160223	ENST00000407780	ICOSLG	0.111383	not significant	-1.49339	3.85411e-12	1.41784	0.454872	0.213487	1.21926	5.71117	2.87465	1.11111	0.613703	1.35474
ENSG00000135929	ENST00000258415	CYP27A1	0.111383	not significant	-1.40892	8.02214e-06	2.05673	0.325124	0.159402	2.55338	16.0185	0.641671	0.314535	0.102284	0.803128
ENSG00000143776	ENST00000366769	CDC42BPA	0.10657	not significant	-2.47245	3.11239e-68	-0.507214	0.294683	0.645052	2.25505	3.49592	104.281	17.7604	67.2667	40.0506
ENSG00000164151	ENST00000296564	ICE1	0.107885	not significant	-2.49665	7.04373e-66	-0.519501	0.288268	0.58154	1.92504	3.31024	81.7432	14.4624	47.5369	27.8407
ENSG00000204815	ENST00000377540	TTC25	0.112138	not significant	-1.1948	2.79401e-07	-3.84685	0.00978079	2.00759	0	0	1.88441	0.816659	3.78311	0
ENSG00000103257	ENST00000261622	SLC7A5	0.109943	not significant	-0.320508	0.0308994	1.60615	0.00912099	0.500394	1.61457	3.22659	37.3869	30.5516	18.7082	49.3276
ENSG00000163053	ENST00000295190	SLC16A14	0.112173	not significant	-1.57691	1.13882e-15	2.18996	0.30568	0.0875297	0.758528	8.66595	4.67071	1.51847	0.408826	1.1518
ENSG00000054118	ENST00000354618	THRAP3	0.0992498	not significant	-1.60226	1.14093e-39	-0.542281	0.0711359	0.958898	1.80452	1.88187	280.948	99.7714	269.401	180.04
ENSG00000119547	ENST00000491143	ONECUT2	0.110013	not significant	-2.32276	7.70297e-49	-0.192241	0.785191	0.370171	1.56127	4.2177	36.181	7.38285	13.3931	11.5266
ENSG00000173451	ENST00000308086	THAP2	0.112287	not significant	-2.52453	3.99857e-32	0.891564	0.611945	0.218009	1.90298	8.72891	4.68888	0.737429	1.02222	1.40332
ENSG00000221866	ENST00000321063	PLXNA4	0.111746	not significant	-2.02963	1.36232e-05	1.75449	0.454872	0	5.59182	#DIV/0!	0.156582	0.0449795	0	0.251517
ENSG00000188786	ENST00000373036	MTF1	0.111383	not significant	-2.0433	9.86668e-38	0.815726	0.421463	0.218328	0.884344	4.05054	30.9004	7.93422	6.7464	7.01658
ENSG00000168702	ENST00000389484	LRP1B	0.112287	not significant	-1.37307	4.57954e-09	2.35566	0.123221	1.7447	6.13493	3.51631	1.93322	0.809218	3.37289	4.9645
ENSG00000155254	ENST00000285605	MARVELD1	0.111341	not significant	-1.01519	5.84472e-11	1.18417	0.135299	0.181911	0.76225	4.19024	28.6641	15.0694	5.21431	11.4867
ENSG00000135333	ENST00000369303	EPHA7	0.112173	not significant	-1.80885	2.73086e-20	0.700575	0.493165	0.657438	3.32786	5.06187	5.28735	1.55278	3.4761	5.16744
ENSG00000183196	ENST00000332272	CHST6	0.11247	not significant	-1.57555	2.21851e-08	2.13834	0.36543	0	1.6126	#DIV/0!	1.01746	0.31194	0	0.503034
ENSG00000102904	ENST00000415766	TSNAXIP1	0.11247	not significant	-0.811804	0.00310121	2.62028	0.208938	0.226752	2.18827	9.65049	0.901482	0.504153	0.204413	1.10322
ENSG00000145284	ENST00000319540	SCD5	0.11247	not significant	-0.107086	0.599322	3.6249	0.0622973	0.291557	1.47788	5.06894	2.80443	2.84863	0.817652	4.20995
ENSG00000124145	ENST00000372733	SDC4	0.11247	not significant	-0.647264	0.000749915	3.09523	0.145741	0.101781	0.942356	9.25864	4.01671	2.76296	0.408826	2.60369
ENSG00000133401	ENST00000438447	PDZD2	0.11247	not significant	-1.43086	3.53062e-09	1.92015	0.259516	0.66199	3.2934	4.975	1.69844	0.731578	1.12435	2.40938
ENSG00000198780	ENST00000389156	FAM169A	0.109943	not significant	-2.25637	8.42407e-49	-0.21315	0.72097	0.68067	2.04244	3.00063	46.4073	10.3944	31.5881	21.23
ENSG00000164117	ENST00000393674	FBXO8	0.111383	not significant	-2.07233	3.77726e-35	0.549983	0.535708	0.538894	1.72472	3.20048	19.3476	5.06089	10.4263	8.72862
ENSG00000111981	ENST00000229708	ULBP1	0.11247	not significant	-2.32744	8.17114e-19	0.93846	0.688699	0	0	#N/A	1.71939	0.386709	0	0
ENSG00000173258	ENST00000309235	ZNF483	0.11247	not significant	-1.95822	1.4762e-12	1.24475	0.221273	5.59595	21.9641	3.92499	1.24209	0.383348	6.95066	8.41989
ENSG00000095539	ENST00000210633	SEMA4G	0.11247	not significant	-1.11373	2.05265e-10	2.65825	0.177351	0.0933925	0.420518	4.5027	8.75501	4.64885	0.817652	1.95493
ENSG00000198855	ENST00000552695	FICD	0.11247	not significant	-1.78771	2.13186e-11	1.69854	0.475875	0	0.67701	#DIV/0!	1.32307	0.443263	0	0.300094
ENSG00000148943	ENST00000278193	LIN7C	0.107885	not significant	-2.71912	9.86771e-65	-0.757833	0.0541246	1.9064	7.65653	4.01622	38.8808	5.45	74.1225	41.7281
ENSG00000214562	ENST00000465545	NUTM2D	0.11247	not significant	-1.95309	1.62368e-06	2.13834	0.36543	0	9.73651	#DIV/0!	0.28271	0.0516647	0	0.503034
ENSG00000171488	ENST00000370454	LRRC8C	0.112953	not significant	-1.80697	9.94668e-22	2.30332	0.23481	0.244696	1.00169	4.09361	6.68301	1.90313	1.6353	1.90635
ENSG00000112320	ENST00000317357	SOBP	0.112138	not significant	-1.76547	4.79107e-25	0.50174	0.566536	0.528865	2.60994	4.93499	14.1117	4.14593	7.46316	10.8206
ENSG00000146072	ENST00000296861	TNFRSF21	0.11247	not significant	-1.66354	7.21975e-22	0.620017	0.566198	0.273771	1.35606	4.95327	11.9521	4.13938	3.27215	5.61326
ENSG00000138760	ENST00000264896	SCARB2	0.112953	not significant	0.0706116	0.673637	3.94026	0.037325	0.165653	0.590681	3.56577	12.3398	12.8127	2.04413	7.56819
ENSG00000103534	ENST00000396229	TMC5	0.112953	not significant	-1.47701	3.34e-09	2.13834	0.36543	0	0.886469	#DIV/0!	1.53926	0.567458	0	0.503034
ENSG00000092148	ENST00000553700	HECTD1	0.104891	not significant	-1.67674	1.61467e-34	-0.444133	0.24533	1.0868	2.14433	1.97307	102.911	34.7437	111.843	74.502
ENSG00000155256	ENST00000359980	ZFYVE27	0.112953	not significant	-0.960296	5.8054e-08	1.56308	0.205138	0.227085	1.13806	5.01162	7.65374	4.31955	1.73805	4.91592
ENSG00000139190	ENST00000396308	VAMP1	0.112953	not significant	-0.526999	0.00547523	2.26852	0.163663	0.144637	0.944125	6.52756	4.24092	3.18768	0.613393	3.00957
ENSG00000185615	ENST00000219406	PDIA2	0.112953	not significant	-0.209357	0.470022	-3.00242	0.0494508	3.50635	0	0	0.699752	0.619546	2.45357	0
ENSG00000170396	ENST00000302277	ZNF804A	0.112953	not significant	-2.52496	2.36214e-20	2.07038	0.293715	0.971713	6.31423	6.49804	1.68291	0.254387	1.6353	1.60626
ENSG00000105281	ENST00000542575	SLC1A5	0.109943	not significant	-0.770221	3.05778e-08	1.16784	0.0392165	0.320028	0.940928	2.94014	67.4007	41.8296	21.5701	39.3587
ENSG00000138756	ENST00000335016	BMP2K	0.111341	not significant	-1.48372	1.68811e-19	0.786138	0.252026	0.68132	2.36204	3.46685	18.7551	6.88256	12.7782	16.2569
ENSG00000113448	ENST00000507116	PDE4D	0.112953	not significant	-2.02848	2.9442e-20	0.957003	0.493323	0.70412	3.04878	4.32991	3.19385	0.888709	2.24885	2.70948
ENSG00000172534	ENST00000310441	HCFC1	0.0982206	not significant	-1.78306	9.78968e-52	-0.887413	0.00570012	1.71526	3.07655	1.79363	407.441	125.126	698.868	384.955
ENSG00000141933	ENST00000359315	TPGS1	0.110013	not significant	-0.341299	0.0455074	-2.02085	0.00307327	4.13013	1.32933	0.32186	9.40836	7.13382	38.8578	9.48317
ENSG00000188729	ENST00000339051	OSTN	0.112953	not significant	-2.2889	5.78435e-06	1.75449	0.454872	0	7.28052	#DIV/0!	0.129372	0.0345466	0	0.251517
ENSG00000143303	ENST00000368216	RRNAD1	0.112953	not significant	-1.51531	1.95026e-19	1.32733	0.248181	0.219681	0.904466	4.11717	14.8901	5.65954	3.27107	5.11886
ENSG00000164199	ENST00000405460	ADGRV1	0.112953	not significant	-0.864747	1.22926e-06	2.30946	0.0313445	0.868032	3.63187	4.18403	7.06524	3.85051	6.13285	13.9846
ENSG00000119906	ENST00000238961	SLF2	0.109943	not significant	-2.41164	6.58322e-63	-0.778376	0.079105	0.50978	1.42916	2.80349	87.2433	17.7885	44.4749	25.4227
ENSG00000187187	ENST00000600094	ZNF546	0.114298	not significant	-2.60221	1.40057e-32	1.29722	0.455189	0.539507	2.44947	4.54019	4.35736	0.861122	2.35083	2.10929
ENSG00000144649	ENST00000430121	FAM198A	0.114566	not significant	-0.865434	0.000141831	1.62239	0.244003	0.661964	3.99873	6.04071	1.85372	1.01638	1.2271	4.06422
ENSG00000182010	ENST00000373789	RTKN2	0.110013	not significant	-2.52461	2.42865e-57	-0.781649	0.0876296	0.983145	3.24776	3.30344	39.2062	6.79375	38.5454	22.0644
ENSG00000170340	ENST00000405767	B3GNT2	0.114566	not significant	-2.00529	9.90843e-21	1.76164	0.405129	0.172135	0.937211	5.44462	3.56254	0.908765	0.613239	0.851705
ENSG00000128886	ENST00000319359	ELL3	0.114566	not significant	-1.3285	1.7005e-13	2.8097	0.149996	0.325246	1.28242	3.94292	7.54185	3.12457	2.45296	4.00701
ENSG00000081148	ENST00000193391	IMPG2	0.114566	not significant	-3.81585	3.66115e-14	2.28274	0.358193	0	12.67	#DIV/0!	0.218139	0.0710562	0	0.900281
ENSG00000150093	ENST00000302278	ITGB1	0.111383	not significant	-0.0507487	0.746178	1.69855	0.00687701	0.469172	1.46918	3.13143	25.7136	24.9902	12.0641	36.715
ENSG00000141664	ENST00000269499	ZCCHC2	0.111341	not significant	-2.16922	3.83165e-39	-0.491731	0.371072	1.00405	3.17093	3.15815	22.1995	5.09077	22.2894	16.1424
ENSG00000113441	ENST00000231368	LNPEP	0.114566	not significant	-1.02985	2.9195e-08	3.27108	0.0781916	0.517778	2.14903	4.15049	5.52705	2.47235	2.86178	5.31317
ENSG00000037749	ENST00000322602	MFAP3	0.114566	not significant	-1.18981	1.04633e-11	2.7299	0.158582	0.110948	0.53671	4.83749	9.2121	4.11105	1.02206	2.20644
ENSG00000165935	ENST00000535986	SMCO2	0.114566	not significant	-3.04424	3.56772e-11	0.93846	0.688699	0	0	#N/A	0.235197	0.0461216	0	0
ENSG00000116406	ENST00000367512	EDEM3	0.112953	not significant	-1.76649	1.92422e-25	0.778385	0.34311	0.428163	2.40622	5.61987	15.5206	4.42337	6.64535	10.6436
ENSG00000148926	ENST00000278175	ADM	0.114566	not significant	-1.7655	8.21269e-11	2.168	0.31051	0.500421	3.54644	7.08691	1.22545	0.409395	0.613239	1.45189
ENSG00000179820	ENST00000391770	MYADM	0.114566	not significant	-0.270228	0.20331	3.27935	0.0933051	0.272731	1.37121	5.0277	2.24851	2.0114	0.613239	2.75805
ENSG00000153094	ENST00000393256	BCL2L11	0.114566	not significant	-2.11098	1.88242e-42	1.86189	0.354105	0.0394395	0.133928	3.3958	41.4636	10.4781	1.6353	1.40332
ENSG00000130528	ENST00000252825	HRC	0.114566	not significant	-2.62127	1.15893e-05	2.13834	0.36543	0	43.4587	#DIV/0!	0.0596105	0.011575	0	0.503034
ENSG00000077232	ENST00000264065	DNAJC10	0.111383	not significant	-0.743151	3.19364e-07	1.45305	0.0277063	0.37429	1.10536	2.95321	47.5207	28.8639	17.7866	31.9049
ENSG00000118257	ENST00000357785	NRP2	0.114566	not significant	-0.375587	0.172155	3.41541	0.0884951	0.724157	4.70783	6.50112	0.846832	0.72365	0.613239	3.40682
ENSG00000118292	ENST00000369099	C1orf54	0.114566	not significant	0.0822581	0.771802	-3.06546	0.0518049	2.88267	0	0	0.709486	0.875522	2.04521	0
ENSG00000111647	ENST00000279907	UHRF1BP1L	0.110013	not significant	-2.15605	6.09225e-43	-0.121517	0.829159	0.941539	3.45257	3.66694	37.7856	8.59435	35.5767	29.6726
ENSG00000152495	ENST00000512453	CAMK4	0.114566	not significant	-2.14857	2.62272e-23	0.935379	0.372719	1.76708	7.30706	4.13511	3.70206	0.878109	6.54183	6.41639
ENSG00000017260	ENST00000359644	ATP2C1	0.11247	not significant	-0.00259826	0.987381	1.9299	0.00571871	0.482001	1.69717	3.52109	20.3622	19.9845	9.8146	33.9171
ENSG00000067208	ENST00000370331	EVI5	0.111341	not significant	-2.2315	4.06984e-47	-0.33627	0.582474	0.585102	1.67795	2.8678	42.808	10.8722	25.047	18.2431
ENSG00000125637	ENST00000441564	PSD4	0.114816	not significant	-1.51936	1.09487e-11	1.88351	0.386779	0.0832634	0.562875	6.76018	2.45502	0.979988	0.204413	0.551611
ENSG00000177301	ENST00000633222	KCNA2	0.114566	not significant	-2.57753	9.80985e-11	0.93846	0.688699	0	0	#N/A	0.372774	0.0409106	0	0
ENSG00000197930	ENST00000395686	ERO1A	0.114566	not significant	-0.0791655	0.630708	4.09341	0.0254933	0.293497	0.76128	2.59382	15.3224	14.364	4.49708	10.9351
ENSG00000131089	ENST00000253401	ARHGEF9	0.114566	not significant	-0.976114	3.56424e-10	2.63056	0.0804879	0.14568	0.437657	3.00423	27.3622	14.2168	3.98613	6.22208
ENSG00000083520	ENST00000377767	DIS3	0.0997928	not significant	-2.33767	1.31662e-78	-1.24193	0.00119166	1.27065	2.44336	1.92293	312.924	67.8776	397.615	165.849
ENSG00000028203	ENST00000436874	VEZT	0.112953	not significant	-1.93871	2.94772e-36	0.876701	0.29045	0.296532	1.13123	3.81487	41.0205	10.7782	12.1639	12.1927
ENSG00000121753	ENST00000398538	ADGRB2	0.114566	not significant	-0.988161	3.49292e-08	1.57481	0.141151	0.405102	2.14686	5.29956	7.06626	3.8048	2.86255	8.16838
ENSG00000138061	ENST00000614273	CYP1B1	0.115389	not significant	-2.35607	1.20594e-15	0.93846	0.688699	0	0	#N/A	1.12092	0.286561	0	0
ENSG00000164134	ENST00000296543	NAA15	0.0997928	not significant	-2.5737	2.10418e-88	-1.22721	0.00190203	1.79513	4.27541	2.38167	253.378	43.0445	454.846	184.033
ENSG00000139405	ENST00000548278	RITA1	0.114298	not significant	-1.4266	5.0862e-24	0.932465	0.234982	0.11666	0.399267	3.42248	72.7293	28.7694	8.48461	11.4867
ENSG00000203880	ENST00000308824	PCMTD2	0.11247	not significant	-1.47206	8.03e-23	0.546292	0.367171	0.327734	1.10125	3.36018	45.2309	16.8982	14.8237	18.609
ENSG00000144395	ENST00000389175	CCDC150	0.115389	not significant	-1.95818	7.4032e-24	1.75028	0.239444	0.438806	2.7192	6.19682	6.05626	1.45891	2.65752	3.96706
ENSG00000137968	ENST00000370855	SLC44A5	0.11581	not significant	-1.56883	3.3428e-14	1.61775	0.275932	0.363675	2.85356	7.84646	3.65413	1.12579	1.32892	3.21251
ENSG00000101204	ENST00000370263	CHRNA4	0.11581	not significant	-2.02292	1.12973e-05	1.75449	0.454872	0	4.95435	#DIV/0!	0.166084	0.0507669	0	0.251517
ENSG00000138592	ENST00000307179	USP8	0.110368	not significant	-2.72627	5.43629e-68	-0.883914	0.0599054	1.06516	3.40703	3.19861	46.7421	7.08099	49.7878	24.1251
ENSG00000173705	ENST00000309558	SUSD5	0.115389	not significant	-1.0728	1.69157e-09	1.7101	0.212766	0.214064	1.51367	7.07113	7.6415	3.97081	1.63577	6.01051
ENSG00000206203	ENST00000399635	TSSK2	0.117248	not significant	-2.59827	9.64799e-33	0.93846	0.688699	0	0	#N/A	4.41062	0.845157	0	0
ENSG00000174796	ENST00000311638	THAP6	0.114566	not significant	-2.44368	2.04066e-44	0.185388	0.868157	0.252852	1.29615	5.12613	15.7696	3.29217	3.98737	4.26716
ENSG00000203780	ENST00000368693	FANK1	0.117248	not significant	-1.44701	1.2001e-05	2.73266	0.27057	0	6.62637	#DIV/0!	0.541454	0.189785	0	1.25759
ENSG00000135837	ENST00000367607	CEP350	0.112173	not significant	-2.69812	1.68016e-57	-0.0624747	0.918407	0.954071	5.37114	5.6297	24.5379	3.52955	23.4109	18.9577
ENSG00000125648	ENST00000301454	SLC25A23	0.109943	not significant	-1.40938	6.67546e-30	-0.0307302	0.94984	0.212801	0.473018	2.22282	214.751	87.4614	45.6992	41.3708
ENSG00000159140	ENST00000356577	SON	0.0997928	not significant	-2.03435	9.57129e-68	-1.09225	0.0017975	1.30278	2.34565	1.8005	488.53	124.869	636.446	292.898
ENSG00000132205	ENST00000254528	EMILIN2	0.117423	not significant	-1.1239	1.70611e-07	2.78194	0.161773	0.56141	2.86431	5.10198	2.54874	1.10159	1.43089	3.1553
ENSG00000160299	ENST00000359568	PCNT	0.109943	not significant	-1.28872	3.45517e-19	0.248608	0.588703	0.920861	2.4823	2.69563	59.6172	24.0547	54.8992	59.7111
ENSG00000197261	ENST00000529246	C6orf141	0.116809	not significant	-1.91994	0.000361788	1.75449	0.454872	0	11.1043	#DIV/0!	0.0779665	0.0226504	0	0.251517
ENSG00000109920	ENST00000263773	FNBP4	0.111239	not significant	-1.70259	1.39861e-32	-0.0894852	0.872773	0.50868	1.27952	2.51537	70.7438	23.3381	35.986	29.8615
ENSG00000100697	ENST00000526495	DICER1	0.107885	not significant	-2.7264	5.88037e-83	-1.17312	0.0047559	1.19223	3.20679	2.68973	119.538	18.6559	142.517	59.8255
ENSG00000114395	ENST00000232508	CYB561D2	0.11751	not significant	-0.642579	0.000523	3.09523	0.145741	0.0808388	0.715663	8.85297	5.0573	3.63815	0.408826	2.60369
ENSG00000181773	ENST00000374024	GPR3	0.11751	not significant	-1.85951	2.08295e-07	2.05109	0.399281	0	4.35101	#DIV/0!	0.476235	0.137942	0	0.600187
ENSG00000113300	ENST00000261951	CNOT6	0.110013	not significant	-1.5777	1.35042e-36	0.146438	0.795353	0.21627	0.53827	2.48888	217.432	76.6523	47.0241	41.2596
ENSG00000178695	ENST00000377474	KCTD12	0.107885	not significant	-2.49804	5.49832e-83	-1.32289	0.00164969	0.740473	1.58532	2.14095	234.603	44.1896	173.717	70.0546
ENSG00000100068	ENST00000402785	LRP5L	0.11751	not significant	-1.22859	1.60846e-07	1.83492	0.291326	0.334014	2.85363	8.54344	1.83643	0.8273	0.613393	2.36081
ENSG00000131747	ENST00000423485	TOP2A	0.0997928	not significant	-2.45384	1.15688e-88	-1.24006	0.00127001	1.53753	3.49501	2.27314	371.902	66.103	571.809	231.031
ENSG00000113638	ENST00000337702	TTC33	0.114298	not significant	-2.24096	1.8399e-38	-0.141837	0.851577	0.897195	2.5109	2.79861	15.7239	3.91567	14.1074	9.83184
ENSG00000163071	ENST00000295213	SPATA18	0.117577	not significant	-1.18536	1.72309e-10	2.51968	0.236124	0.0347514	0.412018	11.8562	5.88216	2.55971	0.204413	1.05465
ENSG00000157741	ENST00000473989	UBN2	0.110013	not significant	-2.30763	8.59758e-54	-0.79549	0.0541088	0.917496	2.45731	2.67828	60.0637	12.5742	55.1082	30.8988
ENSG00000135074	ENST00000257527	ADAM19	0.117577	not significant	-0.498699	0.0215408	2.99976	0.137423	0.193098	1.20887	6.2604	2.11719	1.61715	0.408826	1.95493
ENSG00000280252	ENST00000625001	AC009060.3	0.11811	not significant	-2.21415	2.28696e-09	1.0031	0.626408	0.691017	4.04931	5.85993	0.443834	0.136223	0.306697	0.551611
ENSG00000179364	ENST00000325438	PACS2	0.11247	not significant	-1.48388	5.79132e-22	0.0965867	0.862036	0.623072	1.64759	2.6443	34.952	13.7615	21.7776	22.6733
ENSG00000008294	ENST00000618113	SPAG9	0.108561	not significant	-1.65257	6.32182e-39	-0.432176	0.252202	0.537081	1.11056	2.06776	197.774	65.0751	106.221	72.2697
ENSG00000170166	ENST00000306324	HOXD4	0.118225	not significant	-1.74243	2.01921e-11	1.3914	0.455228	0.350594	4.27799	12.2021	1.45828	0.422908	0.511264	1.8092
ENSG00000164694	ENST00000297267	FNDC1	0.11811	not significant	-0.364182	0.313449	3.27809	0.146689	0	7.03424	#DIV/0!	0.303661	0.206404	0	1.45189
ENSG00000116127	ENST00000484298	ALMS1	0.110013	not significant	-2.07645	1.2543e-42	-0.530943	0.221162	1.33781	3.32455	2.48507	48.6778	11.905	65.1217	39.5789
ENSG00000001461	ENST00000374399	NIPAL3	0.11751	not significant	-1.19773	2.67045e-11	1.44913	0.213908	0.362136	1.60941	4.44422	7.33933	3.27113	2.65783	5.26459
ENSG00000125944	ENST00000302271	HNRNPR	0.0997928	not significant	-1.71498	6.1914e-52	-0.861224	0.00568647	1.06239	1.7559	1.65278	588.684	195.329	625.413	342.979
ENSG00000102796	ENST00000444610	DHRS12	0.118225	not significant	-0.494507	0.0172997	2.41748	0.168528	0.200534	1.27718	6.36887	2.54874	1.96256	0.51111	2.50654
ENSG00000096401	ENST00000371477	CDC5L	0.108561	not significant	-2.5457	2.98873e-76	-1.2801	0.00247654	1.13537	2.5435	2.24023	139.034	24.3986	157.855	62.0578
ENSG00000154781	ENST00000383794	CCDC174	0.114566	not significant	-2.25328	7.4837e-41	0.298945	0.728757	0.626995	2.01313	3.21076	20.0526	4.33585	12.5729	8.72862
ENSG00000184271	ENST00000389243	POU6F1	0.118225	not significant	-1.3889	5.11569e-14	2.4556	0.332415	0	0.459476	#DIV/0!	6.48768	2.61248	0	1.20037
ENSG00000156858	ENST00000300835	PRR14	0.111383	not significant	-1.30916	4.10226e-21	0.312261	0.536712	0.375922	0.955746	2.54241	80.2256	34.1118	30.1586	32.6023
ENSG00000031003	ENST00000420893	FAM13B	0.114566	not significant	-2.80214	3.69956e-67	-0.416282	0.552116	0.444361	1.7751	3.99472	36.3492	5.39707	16.1522	9.58033
ENSG00000188760	ENST00000373883	TMEM198	0.118225	not significant	-1.21814	3.95778e-11	2.44469	0.210758	0.20065	0.702234	3.4998	6.11254	2.78387	1.22648	1.95493
ENSG00000108819	ENST00000612501	PPP1R9B	0.111341	not significant	-1.67439	3.02871e-29	-0.0112925	0.985552	0.720069	1.86114	2.58466	50.1182	17.3515	36.0886	32.2935
ENSG00000067191	ENST00000394310	CACNB1	0.118225	not significant	-1.46194	3.19683e-08	2.23219	0.267416	0.659322	2.79724	4.2426	1.24014	0.501679	0.817652	1.40332
ENSG00000198938	ENST00000362079	MT-CO3	0.114566	not significant	-1.99416	7.92028e-30	0.0846089	0.917882	1.19308	5.21386	4.3701	12.1723	2.75238	14.5224	14.3505
ENSG00000204642	ENST00000334668	HLA-F	0.118225	not significant	0.586111	0.00512502	4.07048	0.0363979	0.306333	1.67004	5.45171	2.00187	2.94359	0.613239	4.91592
ENSG00000114650	ENST00000265565	SCAP	0.112173	not significant	-0.980585	7.74568e-11	0.569162	0.270332	0.709751	1.75889	2.47818	36.7303	19.7527	26.0694	34.7429
ENSG00000185022	ENST00000426621	MAFF	0.118225	not significant	-1.43753	7.71585e-09	1.88351	0.386779	0.132206	1.02287	7.73695	1.54617	0.539276	0.204413	0.551611
ENSG00000196369	ENST00000612199	SRGAP2B	0.11247	not significant	-2.08485	1.67195e-38	-0.413293	0.430049	0.98679	2.90497	2.94386	28.6989	6.78867	28.3198	19.7209
ENSG00000154080	ENST00000618847	CHST9	0.118225	not significant	-1.6123	2.74505e-09	2.13834	0.36543	0	1.08241	#DIV/0!	1.19198	0.464736	0	0.503034
ENSG00000083896	ENST00000579690	YTHDC1	0.109943	not significant	-2.4059	1.25458e-66	-1.02625	0.0138418	0.803336	1.86557	2.32228	115.937	22.798	93.1365	42.5313
ENSG00000198517	ENST00000343242	MAFK	0.11751	not significant	-1.85051	1.10364e-27	0.577166	0.551307	0.294154	1.24272	4.22474	15.6396	4.60203	4.60045	5.71905
ENSG00000177707	ENST00000485303	PVRL3	0.118225	not significant	-1.41818	3.62517e-13	2.93529	0.113164	0.646572	2.58279	3.99459	4.74223	1.61119	3.06619	4.16137
ENSG00000170801	ENST00000307358	HTRA3	0.118225	not significant	-0.283481	0.333198	2.87172	0.190453	0	1.51157	#DIV/0!	0.649226	0.563455	0	0.851705
ENSG00000006118	ENST00000540112	TMEM132A	0.118225	not significant	-0.604031	0.00261477	2.51844	0.252284	0	0.265387	#DIV/0!	3.13271	2.07851	0	0.551611
ENSG00000170017	ENST00000306107	ALCAM	0.118225	not significant	-0.849745	1.22926e-06	2.72884	0.0476101	0.347533	1.83187	5.27107	8.23501	4.29993	2.86194	7.87692
ENSG00000125304	ENST00000376387	TM9SF2	0.118225	not significant	1.16922	2.0387e-13	5.14842	0.00758837	0.353962	0.805005	2.27427	13.2825	28.982	4.7015	23.3307
ENSG00000188603	ENST00000360019	CLN3	0.11751	not significant	-0.655654	3.88273e-05	1.76278	0.0528292	0.208307	0.845214	4.05754	20.1216	14.0705	4.19147	11.8926
ENSG00000135679	ENST00000258149	MDM2	0.111239	not significant	-2.82893	3.1418e-92	-1.0825	0.0329778	0.503261	1.31453	2.61202	145.85	22.2969	73.4005	29.3099
ENSG00000143344	ENST00000304685	RGL1	0.118225	not significant	-1.85265	2.79225e-23	1.98998	0.31127	0.282585	0.754277	2.66921	7.23369	2.19393	2.04413	1.65483
ENSG00000149781	ENST00000345728	FERMT3	0.118225	not significant	-1.54601	9.73399e-05	2.13834	0.36543	0	6.27988	#DIV/0!	0.273856	0.0801026	0	0.503034
ENSG00000163166	ENST00000295321	IWS1	0.109943	not significant	-2.34114	1.81196e-63	-1.13071	0.00420402	1.03097	2.34072	2.2704	115.336	22.9701	118.909	53.7664
ENSG00000116329	ENST00000234961	OPRD1	0.118225	not significant	-1.41662	3.65732e-12	2.05109	0.399281	0	0.409736	#DIV/0!	3.62623	1.46482	0	0.600187
ENSG00000162819	ENST00000340934	BROX	0.111341	not significant	-2.42528	1.59417e-59	-0.661729	0.145941	0.882098	2.71398	3.07673	64.9019	11.7884	57.2499	31.9934
ENSG00000160963	ENST00000613501	COL26A1	0.118225	not significant	-0.520754	0.0382429	3.01514	0.132676	0.346185	1.92397	5.55763	1.18095	0.990844	0.408826	1.90635
ENSG00000135439	ENST00000547588	AGAP2	0.118225	not significant	-1.67204	4.71527e-21	1.0752	0.437723	0.179675	0.861521	4.79488	9.67244	3.54971	1.7379	3.05815
ENSG00000070614	ENST00000261797	NDST1	0.114298	not significant	-1.48427	1.3843e-24	0.277171	0.660972	0.327372	0.853632	2.60753	59.0203	22.8077	19.3216	19.4694
ENSG00000255423	ENST00000533473	EBLN2	0.118225	not significant	-3.28343	4.61506e-16	0.644407	0.77781	1.35856	6.66649	4.90703	0.45139	0.0377286	0.613239	0.251517
ENSG00000152192	ENST00000377208	POU4F1	0.114298	not significant	-1.91112	3.17676e-37	-0.210434	0.702194	0.390988	1.2419	3.17632	51.2565	14.2133	20.0407	17.6515
ENSG00000114416	ENST00000445140	FXR1	0.109943	not significant	-1.74015	6.9558e-39	-0.667427	0.0589279	0.959685	1.82355	1.90016	131.035	41.6907	125.752	76.0252
ENSG00000116809	ENST00000375743	ZBTB17	0.114566	not significant	-1.51873	4.55598e-20	0.39337	0.54407	0.769702	2.29483	2.98145	17.3998	6.73416	13.3927	15.4537
ENSG00000091844	ENST00000367225	RGS17	0.118225	not significant	-2.45649	8.13738e-36	1.5053	0.391095	0.212505	1.84358	8.67547	7.21477	1.14413	1.53317	2.10929
ENSG00000059915	ENST00000406432	PSD	0.118903	not significant	-1.23906	4.62663e-06	2.42905	0.248321	0.385209	2.36894	6.14975	1.06131	0.55137	0.408826	1.30616
ENSG00000109881	ENST00000317945	CCDC34	0.114566	not significant	-1.81581	6.48295e-27	0.459442	0.44597	0.806701	4.10371	5.08703	16.2231	4.3153	13.0872	17.7088
ENSG00000241186	ENST00000542931	TDGF1	0.118225	not significant	-2.60434	4.00365e-05	0.93846	0.688699	0	#N/A	#N/A	0.0386588	0	0	0
ENSG00000266524	ENST00000580279	GDF10	0.118225	not significant	-2.60434	4.00365e-05	0.93846	0.688699	0	#N/A	#N/A	0.0386588	0	0	0
ENSG00000082641	ENST00000362042	NFE2L1	0.11751	not significant	-1.08931	7.62275e-12	0.900846	0.227803	0.288852	1.0804	3.74033	22.6541	11.5551	6.54369	12.4841
ENSG00000225697	ENST00000420764	SLC26A6	0.118225	not significant	0.120199	0.500198	4.07365	0.0271584	0.447729	1.22791	2.74254	6.39177	7.31333	2.86178	8.98014
ENSG00000126243	ENST00000588831	LRFN3	0.118225	not significant	-1.66883	8.42492e-18	1.09117	0.377266	0.469062	1.93141	4.11761	5.23048	1.97404	2.45342	3.8127
ENSG00000069712	ENST00000370378	KIAA1107	0.118225	not significant	-2.72859	4.39027e-22	0.157493	0.897736	2.16579	19.111	8.82403	1.55785	0.225372	3.37397	4.3071
ENSG00000121039	ENST00000240285	RDH10	0.118225	not significant	-0.661294	4.76951e-05	1.82897	0.0581478	0.290214	1.10491	3.80723	16.2028	10.8874	4.70227	12.0297
ENSG00000127311	ENST00000247815	HELB	0.114566	not significant	-2.05546	7.04915e-33	-0.121065	0.862358	1.21434	3.13135	2.57865	14.9848	4.21227	18.1966	13.1901
ENSG00000134762	ENST00000360428	DSC3	0.118225	not significant	-1.24439	4.02157e-12	1.67142	0.116702	0.618256	2.3526	3.80522	7.60521	3.22062	4.70196	7.57682
ENSG00000224470	ENST00000427980	ATXN1L	0.115304	not significant	-1.95051	5.44367e-41	0.212868	0.765572	0.217619	0.664529	3.05364	67.6437	19.0187	14.7205	12.6385
ENSG00000157502	ENST00000372552	MUM1L1	0.118944	not significant	-2.14222	1.57296e-23	1.75717	0.378852	0.539448	1.38518	2.56777	3.7893	0.978025	2.04413	1.35474
ENSG00000148832	ENST00000278060	PAOX	0.118225	not significant	-1.47782	1.29715e-13	0.742352	0.424456	0.984785	3.9633	4.02453	4.15299	1.7091	4.08981	6.77369
ENSG00000243646	ENST00000290200	IL10RB	0.118903	not significant	-0.616244	0.000631769	2.2344	0.191299	0.117711	0.612481	5.20327	6.07865	4.01312	0.715523	2.45796
ENSG00000135749	ENST00000258229	PCNXL2	0.114566	not significant	-1.06466	2.77357e-11	0.924122	0.131088	0.681508	2.17079	3.18528	21.4505	10.1682	14.6187	22.0731
ENSG00000049618	ENST00000414678	ARID1B	0.110368	not significant	-1.76589	3.45407e-34	-0.478696	0.224165	1.11533	2.41003	2.16082	65.7231	20.2294	73.3028	48.7533
ENSG00000163428	ENST00000295628	LRRC58	0.111166	not significant	-2.81593	4.32916e-93	-0.848459	0.0539082	0.474756	1.80675	3.80564	160.434	22.5042	76.1668	40.6594
ENSG00000012048	ENST00000357654	BRCA1	0.110013	not significant	-2.43293	2.11359e-67	-0.929769	0.0213178	0.897339	2.3496	2.61841	112.222	20.7703	100.701	48.8019
ENSG00000152217	ENST00000282030	SETBP1	0.119165	not significant	-1.59837	1.80576e-08	1.75449	0.454872	0	0.853822	#DIV/0!	1.00624	0.294578	0	0.251517
ENSG00000214595	ENST00000356458	EML6	0.118225	not significant	-1.4785	1.01946e-15	1.03124	0.292844	0.528509	2.67985	5.07059	6.77043	2.41565	3.57823	6.4736
ENSG00000205730	ENST00000381440	ITPRIPL2	0.118225	not significant	-1.94302	2.31337e-28	0.227543	0.793529	0.52195	2.17967	4.17602	11.7531	3.33449	6.13455	7.26809
ENSG00000136731	ENST00000259253	UGGT1	0.115389	not significant	-0.864068	2.91327e-08	0.965013	0.128637	0.457974	1.54005	3.36275	26.3419	14.7112	12.0639	22.656
ENSG00000280226	ENST00000624583	AC004824.2	0.119165	not significant	-1.48872	1.0394e-14	1.75449	0.454872	0	0.121932	#DIV/0!	5.1221	2.06277	0	0.251517
ENSG00000142609	ENST00000493964	CFAP74	0.119165	not significant	-1.71117	4.69869e-05	2.13834	0.36543	0	7.02241	#DIV/0!	0.233251	0.0716327	0	0.503034
ENSG00000176087	ENST00000612662	SLC35A4	0.114566	not significant	-1.89059	1.85308e-51	-0.121991	0.835344	0.079147	0.227933	2.87987	238.981	73.492	18.9146	16.7513
ENSG00000162804	ENST00000401884	SNED1	0.119165	not significant	-0.127265	0.756269	3.63208	0.125677	0	14.4759	#DIV/0!	0.185089	0.162489	0	2.35217
ENSG00000150687	ENST00000280258	PRSS23	0.119165	not significant	-0.68573	0.00232829	3.0837	0.184748	0.110606	2.13545	19.3067	1.84811	1.24202	0.204413	2.65227
ENSG00000158286	ENST00000377939	RNF207	0.119165	not significant	-1.24946	4.39287e-13	2.23219	0.267416	0.0779912	0.312678	4.00915	10.4839	4.48805	0.817652	1.40332
ENSG00000149308	ENST00000278612	NPAT	0.115389	not significant	-3.01203	1.01789e-67	-0.751239	0.256212	0.903771	3.38648	3.74706	22.2832	2.75472	20.1389	9.32881
ENSG00000133135	ENST00000255499	RNF128	0.119165	not significant	0.0379993	0.900773	3.25521	0.129356	0	1.9901	#DIV/0!	0.604958	0.554354	0	1.10322
ENSG00000160818	ENST00000368232	GPATCH4	0.109943	not significant	-1.80816	1.7947e-50	-0.572522	0.157196	0.308392	0.625351	2.02778	318.245	96.2159	98.144	60.1688
ENSG00000185761	ENST00000330475	ADAMTSL5	0.119451	not significant	-1.42598	2.05891e-07	2.28274	0.358193	0	2.06785	#DIV/0!	1.06066	0.43537	0	0.900281
ENSG00000142330	ENST00000391984	CAPN10	0.11751	not significant	-1.49103	2.30762e-19	0.509131	0.455189	0.65681	2.26996	3.45604	17.1216	6.22872	11.2457	14.1389
ENSG00000135870	ENST00000367696	RC3H1	0.114298	not significant	-2.18739	1.05792e-45	-0.486587	0.35369	0.627249	1.78845	2.85127	43.6828	10.5681	27.4	18.9005
ENSG00000140948	ENST00000268616	ZCCHC14	0.11247	not significant	-1.73976	4.98673e-36	-0.258288	0.582655	0.367946	0.973638	2.64614	93.3658	28.8528	34.3536	28.0922
ENSG00000143882	ENST00000381661	ATP6V1C2	0.119165	not significant	0.570878	0.000218229	-1.94119	0.183836	0.11951	0.0164746	0.137851	20.5316	30.5339	2.45373	0.503034
ENSG00000176046	ENST00000324873	NUPR1	0.120225	not significant	-1.48201	1.11385e-08	1.75449	0.454872	0	0.525481	#DIV/0!	1.33776	0.478642	0	0.251517
ENSG00000123268	ENST00000262053	ATF1	0.114566	not significant	-2.48023	1.83226e-53	-0.295557	0.659831	0.708912	2.81844	3.97572	33.3117	5.9921	23.615	16.8884
ENSG00000004777	ENST00000378944	ARHGAP33	0.119165	not significant	-1.31619	5.44979e-13	1.57325	0.249354	0.344966	1.28618	3.72843	6.81512	2.96436	2.35098	3.8127
ENSG00000151694	ENST00000310823	ADAM17	0.118225	not significant	-1.26609	9.92791e-14	0.955893	0.247158	0.467712	1.89633	4.05449	12.0223	5.24045	5.62298	9.93763
ENSG00000101972	ENST00000371157	STAG2	0.107885	not significant	-2.09903	4.2532e-64	-0.971237	0.00808356	1.30252	2.47237	1.89815	283.975	71.2961	369.883	176.27
ENSG00000061656	ENST00000374273	SPAG4	0.120637	not significant	-0.907568	0.000627545	2.46935	0.254673	0.196729	1.92286	9.77418	1.03906	0.599001	0.204413	1.1518
ENSG00000128298	ENST00000332536	BAIAP2L2	0.120325	not significant	-0.283799	0.519574	3.27809	0.146689	0	11.3993	#DIV/0!	0.136279	0.127366	0	1.45189
ENSG00000136108	ENST00000258607	CKAP2	0.109643	not significant	-2.58993	6.82249e-83	-1.02191	0.0109485	1.18362	3.36444	2.8425	180.176	29.3563	213.261	98.7675
ENSG00000130590	ENST00000369886	SAMD10	0.120103	not significant	-1.40929	4.85498e-14	1.14242	0.462525	0.172343	0.872649	5.06346	5.93222	2.47278	1.02237	2.15787
ENSG00000182749	ENST00000374296	PAQR7	0.121071	not significant	-1.35247	4.47827e-13	2.4556	0.332415	0	0.454097	#DIV/0!	5.8823	2.64344	0	1.20037
ENSG00000171105	ENST00000341500	INSR	0.119165	not significant	-1.07304	2.58824e-08	1.23674	0.226652	0.674245	3.11406	4.61859	4.39727	2.02926	2.96484	6.31924
ENSG00000140323	ENST00000267889	DISP2	0.121071	not significant	-1.48306	2.31657e-10	1.75449	0.454872	0	0.329955	#DIV/0!	2.01053	0.762276	0	0.251517
ENSG00000147548	ENST00000317025	WHSC1L1	0.114566	not significant	-1.99115	1.06189e-41	-0.0388891	0.949844	0.45317	1.40712	3.10507	62.0361	15.6521	28.1129	22.0245
ENSG00000138386	ENST00000337386	NAB1	0.11751	not significant	-2.25078	2.03425e-45	-0.122753	0.878493	0.47414	1.35838	2.86494	33.4181	7.72188	15.8449	10.4892
ENSG00000276966	ENST00000615164	HIST1H4E	0.114298	not significant	-2.83674	8.80637e-15	-1.07755	0.00117492	1814.08	4376.37	2.41245	0.638195	0.125648	1157.74	549.88
ENSG00000197969	ENST00000376634	VPS13A	0.112173	not significant	-2.47267	8.65614e-50	-0.684759	0.0942097	2.69716	9.51461	3.52764	24.4111	4.02343	65.8405	38.2814
ENSG00000171150	ENST00000394861	SOCS5	0.118225	not significant	-2.17472	4.26901e-38	-0.363911	0.603721	0.615237	2.11955	3.4451	19.1128	4.42423	11.7589	9.37739
ENSG00000147027	ENST00000275954	TMEM47	0.121776	not significant	-1.5607	9.08111e-14	2.44823	0.249034	0.305723	1.9578	6.40381	3.3431	1.18104	1.02206	2.31223
ENSG00000213949	ENST00000282588	ITGA1	0.121819	not significant	-1.14362	7.1369e-05	2.54181	0.194341	1.23623	5.03709	4.07456	0.82676	0.388106	1.02206	1.95493
ENSG00000161653	ENST00000293404	NAGS	0.121819	not significant	-1.56979	3.22267e-10	1.69854	0.475875	0	0.545212	#DIV/0!	1.59562	0.550417	0	0.300094
ENSG00000013563	ENST00000309585	DNASE1L1	0.118225	not significant	-1.03838	6.50199e-12	1.25076	0.125104	0.171526	0.599214	3.49342	36.3554	19.4272	6.23591	11.641
ENSG00000188234	ENST00000448048	AGAP4	0.119165	not significant	-1.15973	1.83596e-12	1.60901	0.117707	0.282001	1.11932	3.9692	16.3114	7.16744	4.59983	8.02265
ENSG00000185920	ENST00000331920	PTCH1	0.118903	not significant	-2.05636	4.94486e-31	0.220468	0.800218	0.658777	2.58729	3.92741	11.4836	3.04113	7.56513	7.86828
ENSG00000064651	ENST00000262461	SLC12A2	0.118225	not significant	-0.297342	0.103075	1.64102	0.036986	1.39475	6.11594	4.38497	5.42535	4.37548	7.56699	26.7601
ENSG00000127863	ENST00000382263	TNFRSF19	0.122428	not significant	-0.0654915	0.806806	3.10428	0.162245	0	1.42804	#DIV/0!	0.905375	0.806558	0	1.1518
ENSG00000185561	ENST00000330676	TLCD2	0.122428	not significant	-1.08203	1.87193e-08	2.73727	0.172534	0.136798	0.949327	6.93961	4.4828	1.95694	0.613239	1.85777
ENSG00000138448	ENST00000261023	ITGAV	0.120778	not significant	-0.856525	1.59368e-05	2.16305	0.0601165	0.828925	4.65614	5.61708	3.57617	1.77704	2.96437	8.27416
ENSG00000188452	ENST00000410087	CERKL	0.122428	not significant	-1.57379	2.10411e-08	1.75449	0.454872	0	0.710095	#DIV/0!	1.03517	0.354202	0	0.251517
ENSG00000015532	ENST00000017003	XYLT2	0.119165	not significant	-1.55643	2.68072e-16	0.591076	0.498009	0.99659	3.85787	3.87107	5.64237	2.18252	5.62313	8.41989
ENSG00000275052	ENST00000611717	PPP4R3B	0.11247	not significant	-2.17786	2.4484e-52	-0.642016	0.141268	0.678737	1.69892	2.50306	85.5539	19.6055	58.0686	33.3082
ENSG00000173230	ENST00000614479	GOLGB1	0.117577	not significant	-2.12435	8.29529e-36	1.06425	0.121753	0.986183	6.31736	6.40587	18.45	3.62117	18.1951	22.8762
ENSG00000178685	ENST00000525773	PARP10	0.122428	not significant	-1.69988	6.85358e-05	1.75449	0.454872	0	3.47999	#DIV/0!	0.214246	0.0722752	0	0.251517
ENSG00000197061	ENST00000377803	HIST1H4C	0.112953	not significant	-2.63329	4.17628e-16	-1.00907	0.00125466	1569.23	3197.86	2.03785	0.912051	0.222215	1431.22	710.613
ENSG00000137872	ENST00000316364	SEMA6D	0.122428	not significant	-1.75329	1.69675e-08	2.16129	0.314346	1.09767	8.81482	8.03051	0.7449	0.198755	0.817652	1.75199
ENSG00000135317	ENST00000314673	SNX14	0.121819	not significant	-0.211875	0.213877	3.66437	0.0476624	0.293436	0.788038	2.68556	9.75267	8.534	2.86178	6.72512
ENSG00000169604	ENST00000303714	ANTXR1	0.122235	not significant	0.0450815	0.792625	3.75958	0.0429082	0.181747	0.600589	3.30453	10.1224	10.103	1.83972	6.06772
ENSG00000127903	ENST00000537055	ZNF835	0.122428	not significant	-1.92496	0.000452501	1.98751	0.345641	5.28762	76.9806	14.5587	0.0773176	0.0104329	0.408826	0.803128
ENSG00000162086	ENST00000574298	ZNF75A	0.122428	not significant	-2.24146	7.94648e-32	1.6349	0.438865	0.164411	0.763159	4.64178	7.45984	1.50925	1.22648	1.1518
ENSG00000119431	ENST00000238379	HDHD3	0.119165	not significant	-1.6206	2.0417e-23	1.20235	0.211489	0.478688	1.3997	2.92403	21.78	8.02067	10.4258	11.2265
ENSG00000137522	ENST00000361756	RNF121	0.121071	not significant	-0.996524	4.27005e-09	1.30837	0.187219	0.262733	1.09112	4.15298	11.2852	6.52755	2.96499	7.12237
ENSG00000180592	ENST00000449193	SKIDA1	0.120637	not significant	-2.38368	1.63147e-34	-0.228985	0.808291	0.77834	2.94169	3.77944	7.0937	1.60213	5.52131	4.71298
ENSG00000182022	ENST00000435907	CHST15	0.122428	not significant	-1.10939	4.30794e-10	2.63871	0.163229	0.262113	0.725117	2.76642	7.79864	3.8036	2.04413	2.75805
ENSG00000099338	ENST00000410018	CATSPERG	0.122481	not significant	-1.9409	0.000630396	2.05109	0.399281	0	35.5923	#DIV/0!	0.0589616	0.0168629	0	0.600187
ENSG00000111581	ENST00000229179	NUP107	0.109943	not significant	-1.3916	4.36198e-27	-0.263185	0.503965	1.00567	1.86736	1.85683	150.858	61.9967	151.713	115.77
ENSG00000151743	ENST00000281471	AMN1	0.122428	not significant	-1.14149	5.19615e-11	2.29676	0.141303	0.355527	1.19733	3.36777	9.48702	4.22743	3.37289	5.06165
ENSG00000183971	ENST00000567649	NPW	0.1233	not significant	-1.62942	0.0014538	1.59191	0.42925	3.08185	49.778	16.152	0.0995671	0.021187	0.306851	1.05465
ENSG00000129167	ENST00000250018	TPH1	0.12331	not significant	-1.57656	2.08617e-13	1.33046	0.513718	0.171267	1.38493	8.08639	2.98609	1.04835	0.511419	1.45189
ENSG00000176994	ENST00000406438	SMCR8	0.112953	not significant	-2.15318	2.01955e-50	-0.813698	0.0521882	0.666068	1.63534	2.45522	78.2903	18.3089	52.1466	29.9414
ENSG00000176720	ENST00000318407	BOK	0.123612	not significant	-1.23459	1.5322e-06	2.73266	0.27057	0	1.95263	#DIV/0!	1.29002	0.644047	0	1.25759
ENSG00000198055	ENST00000355472	GRK6	0.109943	not significant	-1.40051	1.80815e-27	-0.344336	0.334639	0.969076	1.84007	1.89879	152.873	63.3443	148.146	116.558
ENSG00000107863	ENST00000396432	ARHGAP21	0.114298	not significant	-2.44366	1.67233e-59	-0.816375	0.06141	0.85651	2.4189	2.82414	60.3989	11.3856	51.7322	27.5406
ENSG00000125257	ENST00000376887	ABCC4	0.120325	not significant	-0.604276	0.00021001	1.39606	0.0724095	0.366547	1.39777	3.81335	15.6199	10.51	5.72542	14.6906
ENSG00000133030	ENST00000341712	MPRIP	0.111341	not significant	-1.62807	3.51073e-36	-0.432424	0.270382	0.64292	1.23495	1.92085	159.968	56.1505	102.847	69.3432
ENSG00000197601	ENST00000354817	FAR1	0.110013	not significant	-2.57298	3.09182e-76	-1.12473	0.00336003	1.31481	3.57948	2.72243	129.937	21.2847	170.842	76.1881
ENSG00000163430	ENST00000295633	FSTL1	0.123238	not significant	0.818799	2.00559e-07	4.54308	0.0331377	0.116007	0.453732	3.91124	15.8587	28.4778	1.83972	12.9213
ENSG00000116685	ENST00000616327	KIAA2013	0.118944	not significant	-1.21391	1.06328e-12	0.657112	0.325621	0.971116	2.91222	2.99884	11.58	5.21719	11.2455	15.1936
ENSG00000115459	ENST00000409890	ELMOD3	0.123433	not significant	-1.26878	1.45585e-14	2.58243	0.179936	0.173781	0.459714	2.64536	16.4678	7.41074	2.86178	3.40682
ENSG00000139624	ENST00000422340	CERS5	0.124711	not significant	-0.160186	0.347261	3.26804	0.116703	0.0414922	0.294585	7.09976	9.85307	8.86782	0.408826	2.61232
ENSG00000110697	ENST00000534749	PITPNM1	0.118225	not significant	-1.48219	6.81545e-20	0.271625	0.666473	0.662556	2.16524	3.26801	20.9869	7.64271	13.905	16.5483
ENSG00000198075	ENST00000272452	SULT1C4	0.125038	not significant	-1.25645	2.10032e-07	2.32425	0.240632	0.631733	2.38178	3.77024	1.61787	0.674392	1.02206	1.60626
ENSG00000182742	ENST00000332503	HOXB4	0.123563	not significant	-2.20639	1.14431e-28	0.547836	0.70916	0.299804	1.7515	5.84215	5.79678	1.20428	1.7379	2.10929
ENSG00000214447	ENST00000331733	FAM187A	0.125264	not significant	-2.07173	1.64754e-27	2.07361	0.423861	0.0296502	0.956826	32.2705	6.89415	1.88181	0.204413	1.80056
ENSG00000229676	ENST00000456783	ZNF492	0.125038	not significant	-2.61031	1.0766e-12	0.867702	0.596291	3.94083	25.713	6.52477	0.544699	0.112931	2.14657	2.90378
ENSG00000105559	ENST00000263265	PLEKHA4	0.125264	not significant	-1.22174	7.69658e-09	2.14512	0.291326	0.217811	0.82097	3.76918	2.81546	1.3438	0.613239	1.10322
ENSG00000051009	ENST00000449352	FAM160A2	0.118225	not significant	-1.7254	2.79215e-26	0.0480846	0.940139	0.756882	2.11495	2.7943	22.4227	7.68255	16.9714	16.2482
ENSG00000092847	ENST00000373204	AGO1	0.112953	not significant	-1.45941	9.48891e-28	-0.269521	0.501589	0.479324	1.02816	2.14502	115.186	44.0961	55.2113	45.3379
ENSG00000025796	ENST00000369002	SEC63	0.119165	not significant	-0.127632	0.425125	2.25977	0.00441363	0.416416	1.93542	4.64779	19.6399	16.6694	8.17837	32.2622
ENSG00000111961	ENST00000367467	SASH1	0.118225	not significant	-2.06588	1.91477e-35	-0.305909	0.647138	0.821379	2.29047	2.78857	20.6613	5.34064	16.9708	12.2326
ENSG00000134744	ENST00000257177	ZCCHC11	0.112953	not significant	-2.47948	1.32532e-57	-0.767237	0.0529167	1.55156	5.04908	3.25418	46.3891	7.94809	71.9756	40.1305
ENSG00000185344	ENST00000330342	ATP6V0A2	0.122428	not significant	-0.18827	0.249572	2.84719	0.0160731	0.347143	1.03848	2.99149	15.3108	14.0143	5.31505	14.5535
ENSG00000196865	ENST00000369301	NHLRC2	0.112287	not significant	-2.51551	9.03696e-63	-1.07231	0.0170624	1.75667	4.36211	2.48316	60.8171	11.0358	106.836	48.1391
ENSG00000103044	ENST00000306560	HAS3	0.125805	not significant	-1.10155	1.88166e-05	2.42905	0.248321	0.331919	2.38978	7.19989	1.2317	0.546562	0.408826	1.30616
ENSG00000128272	ENST00000396680	ATF4	0.109943	not significant	-1.79928	1.69678e-64	-0.656368	0.0887377	0.230536	0.412923	1.79114	1142.32	361.919	263.345	149.444
ENSG00000152527	ENST00000282406	PLEKHH2	0.125038	not significant	-1.61404	1.03731e-16	2.71043	0.172219	0.748806	2.87116	3.83431	5.18672	1.70917	3.88385	4.90729
ENSG00000139187	ENST00000356986	KLRG1	0.125805	not significant	-1.16845	4.98188e-09	2.14512	0.291326	0.166007	0.661585	3.98528	3.69405	1.66754	0.613239	1.10322
ENSG00000028277	ENST00000389341	POU2F2	0.125805	not significant	-1.51245	2.6336e-07	1.75449	0.454872	0	0.877129	#DIV/0!	0.867783	0.286751	0	0.251517
ENSG00000170989	ENST00000305352	S1PR1	0.125805	not significant	-1.58525	2.29911e-06	2.05109	0.399281	0	3.57349	#DIV/0!	0.55397	0.167956	0	0.600187
ENSG00000164040	ENST00000296425	PGRMC2	0.122428	not significant	-1.22127	1.23764e-14	1.40939	0.131221	0.296293	1.01566	3.42788	24.8391	10.7102	7.35964	10.8779
ENSG00000124813	ENST00000371432	RUNX2	0.125805	not significant	-2.1921	3.58285e-13	0.93846	0.688699	0	0	#N/A	0.971244	0.18025	0	0
ENSG00000179532	ENST00000254579	DNHD1	0.125301	not significant	-1.07928	3.43601e-08	3.04309	0.117654	0.81063	2.3238	2.86666	4.03465	2.14008	3.27061	4.97313
ENSG00000149970	ENST00000379510	CNKSR2	0.125805	not significant	-3.56561	1.81802e-16	1.28171	0.585965	1.60417	28.8508	17.9848	0.382277	0.0261536	0.613239	0.754551
ENSG00000055609	ENST00000355193	KMT2C	0.111341	not significant	-2.10017	2.30599e-46	-0.725972	0.0455698	1.87784	4.82002	2.56679	65.5515	14.8763	123.095	71.704
ENSG00000111817	ENST00000359564	DSE	0.122428	not significant	-1.85525	1.23302e-26	0.395917	0.684271	0.435823	1.85329	4.25239	12.6673	3.81223	5.5207	7.06515
ENSG00000164190	ENST00000282516	NIPBL	0.112953	not significant	-2.94085	8.34835e-81	-0.993464	0.0179159	1.57774	6.16069	3.90477	56.7635	6.71809	89.5578	41.3881
ENSG00000109180	ENST00000264312	OCIAD1	0.123238	not significant	-0.0315663	0.841069	3.86389	0.0102711	0.355971	0.685284	1.92511	26.1282	26.4921	9.30087	18.1546
ENSG00000154642	ENST00000284881	C21orf91	0.121623	not significant	-2.48921	3.70569e-58	-0.0163663	0.987016	0.214432	0.891838	4.15907	47.1983	9.27765	10.1208	8.27416
ENSG00000127252	ENST00000264735	HRASLS	0.125805	not significant	-0.77393	0.000110766	2.08416	0.217989	0.283075	1.23515	4.36332	3.24979	1.99001	0.919936	2.45796
ENSG00000182263	ENST00000333129	FIGN	0.121819	not significant	-2.47385	2.60878e-47	-0.51954	0.499071	0.524158	1.7641	3.36558	18.9199	3.60967	9.91704	6.36781
ENSG00000157224	ENST00000287916	CLDN12	0.126534	not significant	-0.605659	0.000776682	2.59358	0.201423	0.0670036	0.331142	4.94215	6.10155	4.09112	0.408826	1.35474
ENSG00000119042	ENST00000457245	SATB2	0.11581	not significant	-2.44876	8.71991e-52	-1.03511	0.0273255	1.5046	3.46487	2.30285	30.8536	6.70046	46.4225	23.2162
ENSG00000125149	ENST00000219139	C16orf70	0.118225	not significant	-1.96608	1.4714e-37	-0.314522	0.586945	0.54316	1.35051	2.48639	42.162	12.5116	22.9007	16.897
ENSG00000187097	ENST00000334696	ENTPD5	0.125038	not significant	-1.04204	2.78893e-10	2.22276	0.106782	0.214876	0.743806	3.46156	15.2216	7.62359	3.27076	5.67047
ENSG00000197587	ENST00000360032	DMBX1	0.125805	not significant	-1.32098	1.94498e-13	1.21179	0.403647	0.186667	0.798573	4.27807	7.66714	3.45373	1.4312	2.75805
ENSG00000272398	ENST00000606017	CD24	0.127165	not significant	-1.44553	3.30212e-10	1.69854	0.475875	0	0.349561	#DIV/0!	2.10857	0.858487	0	0.300094
ENSG00000138074	ENST00000310574	SLC5A6	0.122481	not significant	-0.470333	0.0026485	1.61283	0.0595036	0.192181	0.73591	3.82925	23.4075	17.5935	4.49848	12.9472
ENSG00000258839	ENST00000555147	MC1R	0.126916	not significant	-2.01955	4.84927e-20	1.6159	0.44503	0.259928	0.828859	3.1888	3.14568	1.02756	0.817652	0.851705
ENSG00000162461	ENST00000294454	SLC25A34	0.127449	not significant	-1.41273	9.73487e-08	1.75449	0.454872	0	0.535517	#DIV/0!	1.2127	0.469672	0	0.251517
[truncated: 11,358 more rows]

## Sheet: ER_translation
gene	transcript	gene_symbol	FDR_translation	class	log2FC_RNA	FDR_RNA	log2FC_RPF	FDR_RPF	nRF_non-infected	nRF_infected	nRF_ratio	mean_CPM_RNA_non-infected	mean_CPM_RNA_infected	mean_CPM_RPF_non-infected	mean_CPM_RPF_infected
[truncated: 12,052 more rows]
