# Supplementary material for: CHIKV infection reprograms codon optimality to favor viral RNA translation by altering the tRNA epitranscriptome
Source: Nat Commun. 2022 Aug 11;13:4725. doi: 10.1038/s41467-022-31835-x (PMC9366759; doi:10.1038/s41467-022-31835-x)
Supplement: Supplementary file 5 — Supplementary Data 2 [file 41467_2022_31835_MOESM5_ESM.xlsx]

## Sheet: mRNA-relocalization to ER
domain

## Sheet: mRNA down-regulated
domain

## Sheet: mRNA up-regulated
domain

## Sheet: other significant
domain

## Sheet: mRNA-relocalization to Cytosol
domain
