# Supplementary material for: CHIKV infection reprograms codon optimality to favor viral RNA translation by altering the tRNA epitranscriptome
Source: Nat Commun. 2022 Aug 11;13:4725. doi: 10.1038/s41467-022-31835-x (PMC9366759; doi:10.1038/s41467-022-31835-x)
Supplement: Supplementary file 6 — Supplementary Data 3 [file 41467_2022_31835_MOESM6_ESM.xlsx]

## Sheet: ER_translationally repressed
domain	p.value	term.name	term.id	term.size	query.size	overlap.size	intersection
GO_BP	3.59e-06	mitochondrion organization	GO:0007005	460	3783	207	ENSG00000002330,ENSG00000004142,ENSG00000004779,ENSG00000015475,ENSG00000025708,ENSG00000025772,ENSG00000030110,ENSG00000042286,ENSG00000055483,ENSG00000065518,ENSG00000072310,ENSG00000072506,ENSG00000072518,ENSG00000074582,ENSG00000078900,ENSG00000079805,ENSG00000087088,ENSG00000090020,ENSG00000090266,ENSG00000090432,ENSG00000092098,ENSG00000094631,ENSG00000099624,ENSG00000099795,ENSG00000099800…
GO_BP	1.38e-05	ribonucleoside triphosphate metabolic process	GO:0009199	236	3783	117	ENSG00000002330,ENSG00000004455,ENSG00000004779,ENSG00000008130,ENSG00000010256,ENSG00000015475,ENSG00000033627,ENSG00000040531,ENSG00000065518,ENSG00000067057,ENSG00000067225,ENSG00000067560,ENSG00000074800,ENSG00000075399,ENSG00000077463,ENSG00000084774,ENSG00000088682,ENSG00000090266,ENSG00000099624,ENSG00000099795,ENSG00000100226,ENSG00000100300,ENSG00000102125,ENSG00000102144,ENSG00000103024…
GO_BP	2.24e-05	ATP metabolic process	GO:0046034	206	3783	104	ENSG00000002330,ENSG00000004455,ENSG00000004779,ENSG00000008130,ENSG00000010256,ENSG00000015475,ENSG00000033627,ENSG00000040531,ENSG00000065518,ENSG00000067057,ENSG00000067225,ENSG00000067560,ENSG00000074800,ENSG00000075399,ENSG00000077463,ENSG00000088682,ENSG00000090266,ENSG00000099624,ENSG00000099795,ENSG00000100300,ENSG00000102125,ENSG00000102144,ENSG00000105220,ENSG00000105329,ENSG00000105953…
GO_BP	3.16e-05	ribosomal small subunit assembly	GO:0000028	18	3783	17	ENSG00000083845,ENSG00000105372,ENSG00000115268,ENSG00000124614,ENSG00000125445,ENSG00000132591,ENSG00000146109,ENSG00000164587,ENSG00000168028,ENSG00000172809,ENSG00000177954,ENSG00000181991,ENSG00000182774,ENSG00000189306,ENSG00000233927,ENSG00000241945,ENSG00000275464
GO_BP	0.000338	oxidative phosphorylation	GO:0006119	112	3783	61	ENSG00000004779,ENSG00000010256,ENSG00000015475,ENSG00000065518,ENSG00000067560,ENSG00000088682,ENSG00000090266,ENSG00000099624,ENSG00000099795,ENSG00000102125,ENSG00000108179,ENSG00000109390,ENSG00000110717,ENSG00000110955,ENSG00000111775,ENSG00000115286,ENSG00000124172,ENSG00000125648,ENSG00000127184,ENSG00000131143,ENSG00000131495,ENSG00000135940,ENSG00000137288,ENSG00000140990,ENSG00000143252…
GO_BP	0.00196	mitochondrial respiratory chain complex I assembly	GO:0032981	64	3783	38	ENSG00000004779,ENSG00000065518,ENSG00000074582,ENSG00000090266,ENSG00000099795,ENSG00000102125,ENSG00000105341,ENSG00000106603,ENSG00000109390,ENSG00000110074,ENSG00000110717,ENSG00000115286,ENSG00000130159,ENSG00000131495,ENSG00000137038,ENSG00000140990,ENSG00000145494,ENSG00000147123,ENSG00000147684,ENSG00000155463,ENSG00000158864,ENSG00000160194,ENSG00000166136,ENSG00000167792,ENSG00000170906…
GO_BP	0.00218	ion transport	GO:0006811	861	3783	336	ENSG00000001461,ENSG00000002834,ENSG00000004478,ENSG00000007402,ENSG00000008710,ENSG00000008735,ENSG00000011021,ENSG00000013016,ENSG00000014216,ENSG00000026559,ENSG00000030110,ENSG00000033627,ENSG00000040487,ENSG00000040531,ENSG00000051523,ENSG00000053918,ENSG00000055118,ENSG00000064687,ENSG00000067560,ENSG00000068745,ENSG00000069424,ENSG00000069482,ENSG00000069696,ENSG00000071127,ENSG00000071553…
GO_BP	0.00459	cofactor metabolic process	GO:0051186	374	3783	158	ENSG00000005194,ENSG00000005882,ENSG00000008130,ENSG00000013306,ENSG00000015413,ENSG00000040531,ENSG00000051523,ENSG00000053371,ENSG00000062282,ENSG00000063854,ENSG00000066322,ENSG00000067057,ENSG00000067225,ENSG00000068120,ENSG00000069424,ENSG00000074800,ENSG00000076351,ENSG00000076555,ENSG00000077009,ENSG00000077463,ENSG00000084207,ENSG00000085662,ENSG00000085871,ENSG00000088682,ENSG00000090013…
GO_BP	0.00611	mitochondrial ATP synthesis coupled electron transport	GO:0042775	79	3783	43	ENSG00000004779,ENSG00000010256,ENSG00000015475,ENSG00000065518,ENSG00000088682,ENSG00000090266,ENSG00000099795,ENSG00000102125,ENSG00000109390,ENSG00000110717,ENSG00000111775,ENSG00000115286,ENSG00000127184,ENSG00000131143,ENSG00000131495,ENSG00000135940,ENSG00000140990,ENSG00000143252,ENSG00000145494,ENSG00000147684,ENSG00000158828,ENSG00000158864,ENSG00000160194,ENSG00000164405,ENSG00000166136…
GO_BP	0.00621	catabolic process	GO:0009056	1819	3783	661	ENSG00000002330,ENSG00000004142,ENSG00000005007,ENSG00000007384,ENSG00000008710,ENSG00000009830,ENSG00000011009,ENSG00000011028,ENSG00000013275,ENSG00000013288,ENSG00000013563,ENSG00000014216,ENSG00000015413,ENSG00000023191,ENSG00000025708,ENSG00000031823,ENSG00000032444,ENSG00000033627,ENSG00000035862,ENSG00000036530,ENSG00000036672,ENSG00000038358,ENSG00000040633,ENSG00000042753,ENSG00000044090…
GO_BP	0.00625	SRP-dependent cotranslational protein targeting to membrane	GO:0006614	91	3783	48	ENSG00000058262,ENSG00000063177,ENSG00000083845,ENSG00000089157,ENSG00000105193,ENSG00000105372,ENSG00000105640,ENSG00000106803,ENSG00000108107,ENSG00000110700,ENSG00000115268,ENSG00000124614,ENSG00000130255,ENSG00000131469,ENSG00000134419,ENSG00000136942,ENSG00000137818,ENSG00000140988,ENSG00000142534,ENSG00000142541,ENSG00000144713,ENSG00000147403,ENSG00000149273,ENSG00000149806,ENSG00000158552…
GO_BP	0.0077	response to chemical	GO:0042221	2593	3783	920	ENSG00000001617,ENSG00000002330,ENSG00000004139,ENSG00000004478,ENSG00000004777,ENSG00000005007,ENSG00000005075,ENSG00000005206,ENSG00000005882,ENSG00000005884,ENSG00000006062,ENSG00000008300,ENSG00000008838,ENSG00000009830,ENSG00000010256,ENSG00000010310,ENSG00000010361,ENSG00000011009,ENSG00000011304,ENSG00000011485,ENSG00000012061,ENSG00000012232,ENSG00000012822,ENSG00000013275,ENSG00000013573…
GO_BP	0.00823	cellular component disassembly	GO:0022411	409	3783	169	ENSG00000004975,ENSG00000005007,ENSG00000011243,ENSG00000035862,ENSG00000040633,ENSG00000055483,ENSG00000055950,ENSG00000062582,ENSG00000066117,ENSG00000068354,ENSG00000071127,ENSG00000072310,ENSG00000072518,ENSG00000074071,ENSG00000075340,ENSG00000075618,ENSG00000077549,ENSG00000082014,ENSG00000086504,ENSG00000087088,ENSG00000087274,ENSG00000088727,ENSG00000090432,ENSG00000090674,ENSG00000094631…
GO_BP	0.0116	negative regulation of megakaryocyte differentiation	GO:0045653	11	3783	10	ENSG00000126457,ENSG00000185043,ENSG00000197061,ENSG00000197238,ENSG00000197837,ENSG00000270276,ENSG00000270882,ENSG00000276180,ENSG00000276966,ENSG00000278637
GO_BP	0.0116	protein complex oligomerization	GO:0051259	371	3783	154	ENSG00000004975,ENSG00000008838,ENSG00000011451,ENSG00000011485,ENSG00000013016,ENSG00000015475,ENSG00000026559,ENSG00000067225,ENSG00000067606,ENSG00000072506,ENSG00000073150,ENSG00000076555,ENSG00000077044,ENSG00000078900,ENSG00000086062,ENSG00000087088,ENSG00000090020,ENSG00000090674,ENSG00000094631,ENSG00000095059,ENSG00000096433,ENSG00000100292,ENSG00000100379,ENSG00000101294,ENSG00000102871…
GO_BP	0.0152	regulation of plasma lipoprotein particle levels	GO:0097006	52	3783	30	ENSG00000042753,ENSG00000062282,ENSG00000064687,ENSG00000072062,ENSG00000088247,ENSG00000099904,ENSG00000100292,ENSG00000100979,ENSG00000103227,ENSG00000103653,ENSG00000110047,ENSG00000111684,ENSG00000119655,ENSG00000126003,ENSG00000130164,ENSG00000130203,ENSG00000130208,ENSG00000131408,ENSG00000143761,ENSG00000157978,ENSG00000160179,ENSG00000161203,ENSG00000163956,ENSG00000168487,ENSG00000172828…
GO_BP	0.0333	renal absorption	GO:0070293	7	3783	7	ENSG00000053918,ENSG00000068001,ENSG00000102316,ENSG00000109062,ENSG00000126562,ENSG00000148180,ENSG00000183087
GO_BP	0.0412	hexose metabolic process	GO:0019318	173	3783	77	ENSG00000002330,ENSG00000005882,ENSG00000010322,ENSG00000013288,ENSG00000049769,ENSG00000062282,ENSG00000067057,ENSG00000067225,ENSG00000074800,ENSG00000076555,ENSG00000085662,ENSG00000086062,ENSG00000100075,ENSG00000100417,ENSG00000100889,ENSG00000101346,ENSG00000102100,ENSG00000102144,ENSG00000104774,ENSG00000105220,ENSG00000105221,ENSG00000105723,ENSG00000106009,ENSG00000108479,ENSG00000108515…
GO_BP	0.0452	chromatin silencing at rDNA	GO:0000183	26	3783	17	ENSG00000068903,ENSG00000076108,ENSG00000101945,ENSG00000132475,ENSG00000197061,ENSG00000197238,ENSG00000197837,ENSG00000203811,ENSG00000203852,ENSG00000270276,ENSG00000270882,ENSG00000275714,ENSG00000276180,ENSG00000276966,ENSG00000277775,ENSG00000278637,ENSG00000278828
GO_BP	0.0482	IRE1-mediated unfolded protein response	GO:0036498	60	3783	32	ENSG00000012232,ENSG00000013573,ENSG00000030110,ENSG00000044090,ENSG00000068971,ENSG00000072778,ENSG00000074842,ENSG00000087088,ENSG00000087274,ENSG00000101199,ENSG00000105327,ENSG00000105723,ENSG00000108433,ENSG00000109501,ENSG00000116809,ENSG00000124702,ENSG00000136848,ENSG00000137076,ENSG00000138073,ENSG00000143321,ENSG00000149428,ENSG00000154832,ENSG00000157014,ENSG00000159720,ENSG00000160691…
GO_BP	0.0486	glycolytic process through fructose-6-phosphate	GO:0061615	20	3783	14	ENSG00000067057,ENSG00000067225,ENSG00000074800,ENSG00000102144,ENSG00000105220,ENSG00000108479,ENSG00000108515,ENSG00000111640,ENSG00000111669,ENSG00000111674,ENSG00000141959,ENSG00000149925,ENSG00000156515,ENSG00000171314
GO_CC	2.06e-09	membrane	GO:0016020	5592	3783	1990	ENSG00000001461,ENSG00000002330,ENSG00000002586,ENSG00000002919,ENSG00000003249,ENSG00000004059,ENSG00000004139,ENSG00000004777,ENSG00000004779,ENSG00000004975,ENSG00000005206,ENSG00000005486,ENSG00000005884,ENSG00000005961,ENSG00000006042,ENSG00000006118,ENSG00000007080,ENSG00000007264,ENSG00000007384,ENSG00000007402,ENSG00000007541,ENSG00000008056,ENSG00000008283,ENSG00000008300,ENSG00000008710…
GO_CC	2.06e-09	extracellular vesicle	GO:1903561	1430	3783	583	ENSG00000004059,ENSG00000004455,ENSG00000004478,ENSG00000005884,ENSG00000005961,ENSG00000006118,ENSG00000008710,ENSG00000010361,ENSG00000011009,ENSG00000011304,ENSG00000011451,ENSG00000013288,ENSG00000013573,ENSG00000014216,ENSG00000015413,ENSG00000023191,ENSG00000024422,ENSG00000030582,ENSG00000033627,ENSG00000039523,ENSG00000040531,ENSG00000043143,ENSG00000053371,ENSG00000054148,ENSG00000054179…
GO_CC	2.06e-09	extracellular organelle	GO:0043230	1430	3783	583	ENSG00000004059,ENSG00000004455,ENSG00000004478,ENSG00000005884,ENSG00000005961,ENSG00000006118,ENSG00000008710,ENSG00000010361,ENSG00000011009,ENSG00000011304,ENSG00000011451,ENSG00000013288,ENSG00000013573,ENSG00000014216,ENSG00000015413,ENSG00000023191,ENSG00000024422,ENSG00000030582,ENSG00000033627,ENSG00000039523,ENSG00000040531,ENSG00000043143,ENSG00000053371,ENSG00000054148,ENSG00000054179…
GO_CC	9.11e-09	organelle membrane	GO:0031090	2139	3783	827	ENSG00000002330,ENSG00000003249,ENSG00000004139,ENSG00000004779,ENSG00000005206,ENSG00000005486,ENSG00000005961,ENSG00000006118,ENSG00000007384,ENSG00000008056,ENSG00000008283,ENSG00000008710,ENSG00000010256,ENSG00000011021,ENSG00000011478,ENSG00000013016,ENSG00000013306,ENSG00000015475,ENSG00000015532,ENSG00000024422,ENSG00000025772,ENSG00000027847,ENSG00000030110,ENSG00000033100,ENSG00000033627…
GO_CC	1.86e-08	mitochondrial inner membrane	GO:0005743	407	3783	196	ENSG00000004779,ENSG00000010256,ENSG00000013306,ENSG00000055950,ENSG00000062582,ENSG00000065518,ENSG00000072778,ENSG00000074071,ENSG00000074582,ENSG00000075415,ENSG00000086504,ENSG00000087157,ENSG00000088682,ENSG00000089060,ENSG00000090266,ENSG00000095321,ENSG00000096080,ENSG00000099624,ENSG00000099795,ENSG00000099800,ENSG00000100075,ENSG00000100116,ENSG00000101019,ENSG00000101181,ENSG00000102125…
GO_CC	4.21e-08	mitochondrial protein complex	GO:0098798	246	3783	129	ENSG00000004779,ENSG00000005882,ENSG00000010256,ENSG00000055950,ENSG00000062582,ENSG00000065518,ENSG00000072506,ENSG00000074071,ENSG00000074582,ENSG00000086504,ENSG00000087088,ENSG00000090266,ENSG00000096080,ENSG00000099624,ENSG00000099795,ENSG00000099800,ENSG00000099821,ENSG00000100216,ENSG00000101181,ENSG00000103507,ENSG00000105197,ENSG00000105341,ENSG00000105364,ENSG00000108179,ENSG00000108826…
GO_CC	0.00233	endoplasmic reticulum part	GO:0044432	896	3783	348	ENSG00000005206,ENSG00000006118,ENSG00000007384,ENSG00000007541,ENSG00000009830,ENSG00000012232,ENSG00000015532,ENSG00000032444,ENSG00000033011,ENSG00000036530,ENSG00000051523,ENSG00000053501,ENSG00000054179,ENSG00000058262,ENSG00000062282,ENSG00000066322,ENSG00000067560,ENSG00000070404,ENSG00000070610,ENSG00000071553,ENSG00000072310,ENSG00000072682,ENSG00000072954,ENSG00000074181,ENSG00000074842…
GO_CC	0.0333	anchored component of synaptic vesicle membrane	GO:0098993	7	3783	7	ENSG00000008056,ENSG00000105649,ENSG00000108774,ENSG00000111540,ENSG00000111737,ENSG00000169213,ENSG00000185236
GO_MF	8.65e-05	structural constituent of ribosome	GO:0003735	150	3783	79	ENSG00000055950,ENSG00000062582,ENSG00000063177,ENSG00000074071,ENSG00000083845,ENSG00000086504,ENSG00000089157,ENSG00000096080,ENSG00000105193,ENSG00000105364,ENSG00000105372,ENSG00000105640,ENSG00000106603,ENSG00000108107,ENSG00000108826,ENSG00000110700,ENSG00000112651,ENSG00000115268,ENSG00000116221,ENSG00000120333,ENSG00000122140,ENSG00000124614,ENSG00000125445,ENSG00000128626,ENSG00000130255…
GO_MF	0.00196	transmembrane transporter activity	GO:0022857	563	3783	230	ENSG00000001461,ENSG00000002834,ENSG00000007402,ENSG00000008710,ENSG00000011021,ENSG00000013306,ENSG00000026559,ENSG00000033627,ENSG00000040487,ENSG00000040531,ENSG00000053918,ENSG00000055118,ENSG00000064687,ENSG00000069424,ENSG00000071553,ENSG00000072954,ENSG00000073150,ENSG00000074855,ENSG00000075043,ENSG00000075415,ENSG00000075461,ENSG00000076351,ENSG00000083807,ENSG00000087088,ENSG00000088836…
GO_MF	0.00326	NADH dehydrogenase activity	GO:0003954	46	3783	29	ENSG00000004779,ENSG00000065518,ENSG00000090266,ENSG00000099795,ENSG00000103245,ENSG00000109390,ENSG00000110717,ENSG00000115286,ENSG00000131495,ENSG00000140990,ENSG00000141562,ENSG00000145494,ENSG00000147684,ENSG00000158864,ENSG00000160194,ENSG00000166136,ENSG00000167792,ENSG00000170906,ENSG00000183648,ENSG00000186010,ENSG00000198695,ENSG00000198763,ENSG00000198786,ENSG00000198840,ENSG00000198886…
GO_MF	0.0269	monovalent inorganic cation transmembrane transporter activity	GO:0015077	194	3783	86	ENSG00000026559,ENSG00000033627,ENSG00000053918,ENSG00000055118,ENSG00000069424,ENSG00000071553,ENSG00000072954,ENSG00000075043,ENSG00000075415,ENSG00000076351,ENSG00000088836,ENSG00000089060,ENSG00000090020,ENSG00000099624,ENSG00000099822,ENSG00000104848,ENSG00000105409,ENSG00000105641,ENSG00000105642,ENSG00000105675,ENSG00000105711,ENSG00000110628,ENSG00000110719,ENSG00000110881,ENSG00000110955…
GO_MF	0.0309	hydrolase activity, acting on glycosyl bonds	GO:0016798	80	3783	41	ENSG00000013288,ENSG00000064601,ENSG00000065057,ENSG00000068001,ENSG00000070610,ENSG00000076248,ENSG00000089597,ENSG00000102393,ENSG00000103152,ENSG00000103174,ENSG00000104774,ENSG00000108784,ENSG00000112667,ENSG00000114026,ENSG00000115275,ENSG00000116863,ENSG00000123415,ENSG00000127415,ENSG00000130768,ENSG00000133315,ENSG00000140398,ENSG00000140400,ENSG00000149328,ENSG00000153531,ENSG00000164976…
GO_MF	0.0359	peptide antigen binding	GO:0042605	12	3783	10	ENSG00000092068,ENSG00000103257,ENSG00000116133,ENSG00000168394,ENSG00000204525,ENSG00000204632,ENSG00000204642,ENSG00000206503,ENSG00000223865,ENSG00000234745
KEGG	0.00014	Oxidative phosphorylation	KEGG:00190	120	1645	69	ENSG00000004779,ENSG00000010256,ENSG00000033627,ENSG00000065518,ENSG00000071553,ENSG00000090266,ENSG00000099624,ENSG00000099795,ENSG00000105675,ENSG00000107902,ENSG00000109390,ENSG00000110717,ENSG00000110719,ENSG00000110955,ENSG00000111775,ENSG00000112695,ENSG00000113732,ENSG00000115286,ENSG00000116039,ENSG00000117410,ENSG00000124172,ENSG00000126267,ENSG00000127184,ENSG00000127540,ENSG00000128524…
KEGG	0.00014	Systemic lupus erythematosus	KEGG:05322	57	1645	39	ENSG00000099284,ENSG00000101017,ENSG00000125835,ENSG00000130402,ENSG00000132475,ENSG00000158373,ENSG00000166278,ENSG00000181218,ENSG00000184260,ENSG00000184270,ENSG00000184678,ENSG00000188486,ENSG00000196747,ENSG00000196890,ENSG00000197061,ENSG00000197238,ENSG00000197837,ENSG00000197903,ENSG00000203811,ENSG00000203812,ENSG00000203814,ENSG00000203852,ENSG00000223865,ENSG00000244731,ENSG00000246705…
KEGG	0.000282	Thermogenesis	KEGG:04714	198	1645	102	ENSG00000004779,ENSG00000010256,ENSG00000011332,ENSG00000034152,ENSG00000065518,ENSG00000066117,ENSG00000071242,ENSG00000072062,ENSG00000075624,ENSG00000077463,ENSG00000077782,ENSG00000079435,ENSG00000082014,ENSG00000087460,ENSG00000090266,ENSG00000099624,ENSG00000099795,ENSG00000099956,ENSG00000103197,ENSG00000106603,ENSG00000107175,ENSG00000108604,ENSG00000109390,ENSG00000110717,ENSG00000110955…
KEGG	0.000282	Metabolic pathways	KEGG:01100	923	1645	391	ENSG00000004455,ENSG00000004779,ENSG00000005075,ENSG00000007541,ENSG00000008130,ENSG00000009830,ENSG00000010256,ENSG00000012232,ENSG00000014138,ENSG00000015532,ENSG00000025708,ENSG00000027847,ENSG00000033011,ENSG00000033100,ENSG00000033627,ENSG00000037757,ENSG00000060971,ENSG00000062282,ENSG00000062822,ENSG00000063176,ENSG00000065518,ENSG00000066322,ENSG00000066379,ENSG00000067057,ENSG00000067225…
KEGG	0.000451	Parkinson disease	KEGG:05012	123	1645	68	ENSG00000004779,ENSG00000010256,ENSG00000065518,ENSG00000072062,ENSG00000090266,ENSG00000099624,ENSG00000099795,ENSG00000108179,ENSG00000109390,ENSG00000110717,ENSG00000110955,ENSG00000111775,ENSG00000112695,ENSG00000114353,ENSG00000115286,ENSG00000115317,ENSG00000124172,ENSG00000126267,ENSG00000127184,ENSG00000127540,ENSG00000128271,ENSG00000130985,ENSG00000131143,ENSG00000131495,ENSG00000132906…
KEGG	0.00286	Ribosome	KEGG:03010	127	1645	67	ENSG00000063177,ENSG00000083845,ENSG00000086504,ENSG00000089157,ENSG00000096080,ENSG00000105193,ENSG00000105364,ENSG00000105372,ENSG00000105640,ENSG00000108107,ENSG00000108826,ENSG00000110700,ENSG00000112651,ENSG00000115268,ENSG00000120333,ENSG00000122140,ENSG00000124614,ENSG00000125445,ENSG00000128626,ENSG00000130255,ENSG00000130312,ENSG00000131469,ENSG00000134419,ENSG00000136942,ENSG00000137818…
KEGG	0.00286	Alcoholism	KEGG:05034	113	1645	61	ENSG00000004660,ENSG00000061273,ENSG00000072062,ENSG00000078061,ENSG00000087258,ENSG00000087460,ENSG00000094631,ENSG00000099284,ENSG00000100429,ENSG00000102882,ENSG00000105464,ENSG00000107175,ENSG00000108840,ENSG00000111664,ENSG00000112759,ENSG00000114353,ENSG00000128271,ENSG00000132475,ENSG00000143578,ENSG00000157613,ENSG00000158373,ENSG00000160014,ENSG00000160691,ENSG00000163517,ENSG00000170425…
KEGG	0.0279	Alzheimer disease	KEGG:05010	145	1645	71	ENSG00000002330,ENSG00000004779,ENSG00000010256,ENSG00000014216,ENSG00000015475,ENSG00000065518,ENSG00000067182,ENSG00000072506,ENSG00000090266,ENSG00000096433,ENSG00000099624,ENSG00000099795,ENSG00000102882,ENSG00000105464,ENSG00000109390,ENSG00000110717,ENSG00000110955,ENSG00000111640,ENSG00000111775,ENSG00000112695,ENSG00000115286,ENSG00000117362,ENSG00000123384,ENSG00000124172,ENSG00000126267…
KEGG	0.0279	Lysosome	KEGG:04142	101	1645	52	ENSG00000033627,ENSG00000040531,ENSG00000064601,ENSG00000065000,ENSG00000071553,ENSG00000072958,ENSG00000078081,ENSG00000090674,ENSG00000100083,ENSG00000100280,ENSG00000100299,ENSG00000102393,ENSG00000103066,ENSG00000103174,ENSG00000103365,ENSG00000103811,ENSG00000104774,ENSG00000105612,ENSG00000106367,ENSG00000107331,ENSG00000108784,ENSG00000110719,ENSG00000117410,ENSG00000117984,ENSG00000119655…
KEGG	0.0279	Huntington disease	KEGG:05016	160	1645	77	ENSG00000004779,ENSG00000005075,ENSG00000010256,ENSG00000042753,ENSG00000065518,ENSG00000087088,ENSG00000090266,ENSG00000099624,ENSG00000099795,ENSG00000099817,ENSG00000100142,ENSG00000102978,ENSG00000105258,ENSG00000105327,ENSG00000107175,ENSG00000108179,ENSG00000109390,ENSG00000110717,ENSG00000110955,ENSG00000111775,ENSG00000112695,ENSG00000114841,ENSG00000115286,ENSG00000124172,ENSG00000126267…
KEGG	0.0411	Retrograde endocannabinoid signaling	KEGG:04723	98	1645	50	ENSG00000004779,ENSG00000065518,ENSG00000072062,ENSG00000087258,ENSG00000090266,ENSG00000096433,ENSG00000099795,ENSG00000102882,ENSG00000109390,ENSG00000110717,ENSG00000111664,ENSG00000114353,ENSG00000115286,ENSG00000117480,ENSG00000131495,ENSG00000134780,ENSG00000138031,ENSG00000140990,ENSG00000145494,ENSG00000147123,ENSG00000147684,ENSG00000149782,ENSG00000156711,ENSG00000158864,ENSG00000160194…
KEGG	0.0453	Biosynthesis of amino acids	KEGG:01230	62	1645	34	ENSG00000067057,ENSG00000067225,ENSG00000067829,ENSG00000074800,ENSG00000092621,ENSG00000100412,ENSG00000101365,ENSG00000102144,ENSG00000104524,ENSG00000105552,ENSG00000108515,ENSG00000111640,ENSG00000111669,ENSG00000111674,ENSG00000126522,ENSG00000130707,ENSG00000135821,ENSG00000139410,ENSG00000141959,ENSG00000143811,ENSG00000149925,ENSG00000160200,ENSG00000163931,ENSG00000166123,ENSG00000171314…
KEGG	0.0462	Phagosome	KEGG:04145	92	1645	47	ENSG00000011028,ENSG00000033627,ENSG00000051523,ENSG00000058262,ENSG00000071553,ENSG00000075624,ENSG00000082781,ENSG00000102879,ENSG00000104833,ENSG00000106803,ENSG00000108774,ENSG00000110719,ENSG00000111540,ENSG00000113732,ENSG00000116039,ENSG00000117410,ENSG00000123416,ENSG00000127824,ENSG00000128524,ENSG00000132432,ENSG00000137267,ENSG00000137285,ENSG00000159720,ENSG00000161638,ENSG00000167552…
KEGG	0.048	Fructose and mannose metabolism	KEGG:00051	24	1645	16	ENSG00000067057,ENSG00000085662,ENSG00000100417,ENSG00000104522,ENSG00000111669,ENSG00000138030,ENSG00000140650,ENSG00000141959,ENSG00000144591,ENSG00000149476,ENSG00000149925,ENSG00000156515,ENSG00000157353,ENSG00000170525,ENSG00000173540,ENSG00000178802
REACTOME	5.46e-07	Metabolism	REAC:R-HSA-1430728	1518	2308	615	ENSG00000004455,ENSG00000004779,ENSG00000005194,ENSG00000005882,ENSG00000007402,ENSG00000008130,ENSG00000008838,ENSG00000010256,ENSG00000013275,ENSG00000013288,ENSG00000015413,ENSG00000015532,ENSG00000025434,ENSG00000025708,ENSG00000027847,ENSG00000032444,ENSG00000033100,ENSG00000036530,ENSG00000037757,ENSG00000053371,ENSG00000054179,ENSG00000060971,ENSG00000062282,ENSG00000062822,ENSG00000063176…
REACTOME	0.00021	RNA Polymerase I Promoter Opening	REAC:R-HSA-73728	39	2308	29	ENSG00000102882,ENSG00000132475,ENSG00000158373,ENSG00000184260,ENSG00000184678,ENSG00000188486,ENSG00000196890,ENSG00000197061,ENSG00000197238,ENSG00000197837,ENSG00000197903,ENSG00000203811,ENSG00000203812,ENSG00000203852,ENSG00000234289,ENSG00000246705,ENSG00000270276,ENSG00000270882,ENSG00000272196,ENSG00000273802,ENSG00000274290,ENSG00000274641,ENSG00000275714,ENSG00000276180,ENSG00000276966…
REACTOME	0.000345	Activated PKN1 stimulates transcription of AR (androgen receptor) regulated genes KLK2 and KLK3	REAC:R-HSA-5625886	40	2308	29	ENSG00000123143,ENSG00000132475,ENSG00000158373,ENSG00000184260,ENSG00000184678,ENSG00000188486,ENSG00000196890,ENSG00000197061,ENSG00000197238,ENSG00000197837,ENSG00000197903,ENSG00000203811,ENSG00000203812,ENSG00000203852,ENSG00000234289,ENSG00000246705,ENSG00000270276,ENSG00000270882,ENSG00000272196,ENSG00000273802,ENSG00000274290,ENSG00000274641,ENSG00000275714,ENSG00000276180,ENSG00000276966…
REACTOME	0.000889	SIRT1 negatively regulates rRNA expression	REAC:R-HSA-427359	44	2308	30	ENSG00000101945,ENSG00000103168,ENSG00000132475,ENSG00000158373,ENSG00000184260,ENSG00000184678,ENSG00000188486,ENSG00000196890,ENSG00000197061,ENSG00000197238,ENSG00000197837,ENSG00000197903,ENSG00000203811,ENSG00000203812,ENSG00000203852,ENSG00000234289,ENSG00000246705,ENSG00000270276,ENSG00000270882,ENSG00000272196,ENSG00000273802,ENSG00000274290,ENSG00000274641,ENSG00000275714,ENSG00000276180…
REACTOME	0.000889	DNA methylation	REAC:R-HSA-5334118	40	2308	28	ENSG00000132475,ENSG00000158373,ENSG00000184260,ENSG00000184678,ENSG00000188486,ENSG00000196890,ENSG00000197061,ENSG00000197238,ENSG00000197837,ENSG00000197903,ENSG00000203811,ENSG00000203812,ENSG00000203852,ENSG00000234289,ENSG00000246705,ENSG00000270276,ENSG00000270882,ENSG00000272196,ENSG00000273802,ENSG00000274290,ENSG00000274641,ENSG00000275714,ENSG00000276180,ENSG00000276966,ENSG00000277775…
REACTOME	0.000889	B-WICH complex positively regulates rRNA expression	REAC:R-HSA-5250924	64	2308	40	ENSG00000066379,ENSG00000075624,ENSG00000099817,ENSG00000100142,ENSG00000103168,ENSG00000108773,ENSG00000117877,ENSG00000132382,ENSG00000132475,ENSG00000158373,ENSG00000163882,ENSG00000171453,ENSG00000177700,ENSG00000184260,ENSG00000184678,ENSG00000188486,ENSG00000196890,ENSG00000197061,ENSG00000197238,ENSG00000197837,ENSG00000197879,ENSG00000197903,ENSG00000203811,ENSG00000203812,ENSG00000203852…
REACTOME	0.00093	RUNX1 regulates transcription of genes involved in differentiation of HSCs	REAC:R-HSA-8939236	98	2308	55	ENSG00000013275,ENSG00000071564,ENSG00000078900,ENSG00000092010,ENSG00000097007,ENSG00000099341,ENSG00000100804,ENSG00000100911,ENSG00000108344,ENSG00000110801,ENSG00000125818,ENSG00000126067,ENSG00000131467,ENSG00000132475,ENSG00000136930,ENSG00000142507,ENSG00000158373,ENSG00000159352,ENSG00000159377,ENSG00000165916,ENSG00000170315,ENSG00000175166,ENSG00000179348,ENSG00000184260,ENSG00000184678…
REACTOME	0.001	Amyloid fiber formation	REAC:R-HSA-977225	55	2308	35	ENSG00000100083,ENSG00000101439,ENSG00000103365,ENSG00000125447,ENSG00000132475,ENSG00000140564,ENSG00000148180,ENSG00000158373,ENSG00000170315,ENSG00000184260,ENSG00000184678,ENSG00000188486,ENSG00000196890,ENSG00000197061,ENSG00000197238,ENSG00000197837,ENSG00000197903,ENSG00000203811,ENSG00000203812,ENSG00000203852,ENSG00000221983,ENSG00000234289,ENSG00000270276,ENSG00000270882,ENSG00000272196…
REACTOME	0.00142	RMTs methylate histone arginines	REAC:R-HSA-3214858	58	2308	36	ENSG00000066117,ENSG00000082014,ENSG00000099956,ENSG00000100462,ENSG00000108604,ENSG00000116455,ENSG00000126457,ENSG00000127616,ENSG00000132600,ENSG00000135446,ENSG00000140988,ENSG00000142453,ENSG00000172301,ENSG00000181218,ENSG00000184260,ENSG00000184270,ENSG00000188486,ENSG00000196747,ENSG00000197061,ENSG00000197238,ENSG00000197837,ENSG00000203811,ENSG00000203812,ENSG00000203852,ENSG00000246705…
REACTOME	0.00309	Senescence-Associated Secretory Phenotype (SASP)	REAC:R-HSA-2559582	82	2308	46	ENSG00000071242,ENSG00000102882,ENSG00000105325,ENSG00000110200,ENSG00000117676,ENSG00000123374,ENSG00000124762,ENSG00000132475,ENSG00000135446,ENSG00000141552,ENSG00000147889,ENSG00000158373,ENSG00000166484,ENSG00000170315,ENSG00000172216,ENSG00000173039,ENSG00000175063,ENSG00000176248,ENSG00000184260,ENSG00000184678,ENSG00000188486,ENSG00000196890,ENSG00000197061,ENSG00000197238,ENSG00000197837…
REACTOME	0.0038	HDACs deacetylate histones	REAC:R-HSA-3214815	67	2308	39	ENSG00000064961,ENSG00000071655,ENSG00000100429,ENSG00000132522,ENSG00000149480,ENSG00000158373,ENSG00000167491,ENSG00000171720,ENSG00000174744,ENSG00000181218,ENSG00000182979,ENSG00000184260,ENSG00000184270,ENSG00000184678,ENSG00000196498,ENSG00000196747,ENSG00000196890,ENSG00000197061,ENSG00000197238,ENSG00000197837,ENSG00000197903,ENSG00000203811,ENSG00000203812,ENSG00000203814,ENSG00000203852…
REACTOME	0.00552	Packaging Of Telomere Ends	REAC:R-HSA-171306	34	2308	23	ENSG00000102977,ENSG00000158373,ENSG00000184260,ENSG00000184678,ENSG00000188486,ENSG00000196890,ENSG00000197061,ENSG00000197238,ENSG00000197837,ENSG00000197903,ENSG00000203812,ENSG00000234289,ENSG00000246705,ENSG00000270276,ENSG00000270882,ENSG00000272196,ENSG00000273802,ENSG00000274290,ENSG00000274641,ENSG00000276180,ENSG00000276966,ENSG00000278463,ENSG00000278637
REACTOME	0.0057	Post-chaperonin tubulin folding pathway	REAC:R-HSA-389977	19	2308	15	ENSG00000104833,ENSG00000105254,ENSG00000123416,ENSG00000127824,ENSG00000137267,ENSG00000137285,ENSG00000141556,ENSG00000167552,ENSG00000167553,ENSG00000176014,ENSG00000183785,ENSG00000188229,ENSG00000213465,ENSG00000243910,ENSG00000258947
REACTOME	0.0057	PRC2 methylates histones and DNA	REAC:R-HSA-212300	49	2308	30	ENSG00000112511,ENSG00000119403,ENSG00000132475,ENSG00000158373,ENSG00000184260,ENSG00000184678,ENSG00000188486,ENSG00000196890,ENSG00000197061,ENSG00000197238,ENSG00000197837,ENSG00000197903,ENSG00000203811,ENSG00000203812,ENSG00000203852,ENSG00000234289,ENSG00000246705,ENSG00000270276,ENSG00000270882,ENSG00000272196,ENSG00000273802,ENSG00000274290,ENSG00000274641,ENSG00000275714,ENSG00000276180…
REACTOME	0.0057	Condensation of Prophase Chromosomes	REAC:R-HSA-2299718	49	2308	30	ENSG00000025770,ENSG00000132475,ENSG00000158373,ENSG00000166851,ENSG00000184260,ENSG00000184678,ENSG00000188486,ENSG00000196890,ENSG00000197061,ENSG00000197238,ENSG00000197837,ENSG00000197903,ENSG00000203811,ENSG00000203812,ENSG00000203852,ENSG00000234289,ENSG00000246705,ENSG00000270276,ENSG00000270882,ENSG00000272196,ENSG00000273802,ENSG00000274290,ENSG00000274641,ENSG00000275714,ENSG00000276180…
REACTOME	0.00725	RUNX1 regulates genes involved in megakaryocyte differentiation and platelet function	REAC:R-HSA-8936459	65	2308	37	ENSG00000005961,ENSG00000099381,ENSG00000126457,ENSG00000127511,ENSG00000132475,ENSG00000139718,ENSG00000155363,ENSG00000158373,ENSG00000167548,ENSG00000179588,ENSG00000184260,ENSG00000184678,ENSG00000188486,ENSG00000196890,ENSG00000197061,ENSG00000197238,ENSG00000197837,ENSG00000197903,ENSG00000203811,ENSG00000203812,ENSG00000203852,ENSG00000234289,ENSG00000246705,ENSG00000270276,ENSG00000270882…
REACTOME	0.00856	Formation of the beta-catenin:TCF transactivating complex	REAC:R-HSA-201722	61	2308	35	ENSG00000127616,ENSG00000132475,ENSG00000133895,ENSG00000140332,ENSG00000158373,ENSG00000163348,ENSG00000167548,ENSG00000172977,ENSG00000175792,ENSG00000184260,ENSG00000184678,ENSG00000188486,ENSG00000196890,ENSG00000197061,ENSG00000197238,ENSG00000197837,ENSG00000197903,ENSG00000203811,ENSG00000203812,ENSG00000203852,ENSG00000234289,ENSG00000246705,ENSG00000270276,ENSG00000270882,ENSG00000272196…
REACTOME	0.0129	Abortive elongation of HIV-1 transcript in the absence of Tat	REAC:R-HSA-167242	22	2308	16	ENSG00000005075,ENSG00000060069,ENSG00000099817,ENSG00000100142,ENSG00000102978,ENSG00000105258,ENSG00000125651,ENSG00000163882,ENSG00000168002,ENSG00000177700,ENSG00000181222,ENSG00000185049,ENSG00000188986,ENSG00000196235,ENSG00000204356,ENSG00000213246
REACTOME	0.0129	Gluconeogenesis	REAC:R-HSA-70263	24	2308	17	ENSG00000074800,ENSG00000100075,ENSG00000100889,ENSG00000102144,ENSG00000105220,ENSG00000108515,ENSG00000108528,ENSG00000111640,ENSG00000111669,ENSG00000111674,ENSG00000141349,ENSG00000146701,ENSG00000149925,ENSG00000160190,ENSG00000171314,ENSG00000173599,ENSG00000183048
REACTOME	0.0129	Glutathione conjugation	REAC:R-HSA-156590	24	2308	17	ENSG00000084207,ENSG00000085871,ENSG00000100031,ENSG00000100577,ENSG00000100983,ENSG00000117448,ENSG00000128965,ENSG00000131067,ENSG00000133313,ENSG00000134184,ENSG00000134201,ENSG00000134202,ENSG00000143198,ENSG00000148834,ENSG00000168765,ENSG00000197448,ENSG00000213366
REACTOME	0.0159	XBP1(S) activates chaperone genes	REAC:R-HSA-381038	54	2308	31	ENSG00000012232,ENSG00000013573,ENSG00000044090,ENSG00000058262,ENSG00000068971,ENSG00000072778,ENSG00000074842,ENSG00000087274,ENSG00000101199,ENSG00000105723,ENSG00000106803,ENSG00000108433,ENSG00000109501,ENSG00000116809,ENSG00000124702,ENSG00000132432,ENSG00000137076,ENSG00000138073,ENSG00000143321,ENSG00000149428,ENSG00000154832,ENSG00000157014,ENSG00000159720,ENSG00000160691,ENSG00000160789…
REACTOME	0.018	Transcriptional regulation by small RNAs	REAC:R-HSA-5578749	82	2308	43	ENSG00000005075,ENSG00000094914,ENSG00000095319,ENSG00000099817,ENSG00000100142,ENSG00000102978,ENSG00000105258,ENSG00000125450,ENSG00000132182,ENSG00000132475,ENSG00000158373,ENSG00000163882,ENSG00000168002,ENSG00000177700,ENSG00000181222,ENSG00000184260,ENSG00000184678,ENSG00000188486,ENSG00000196313,ENSG00000196890,ENSG00000197061,ENSG00000197238,ENSG00000197837,ENSG00000197903,ENSG00000203811…
REACTOME	0.0187	Viral mRNA Translation	REAC:R-HSA-192823	87	2308	45	ENSG00000063177,ENSG00000083845,ENSG00000089157,ENSG00000105193,ENSG00000105372,ENSG00000105640,ENSG00000108107,ENSG00000110700,ENSG00000115268,ENSG00000124614,ENSG00000130255,ENSG00000131469,ENSG00000134419,ENSG00000136942,ENSG00000137818,ENSG00000140988,ENSG00000142534,ENSG00000142541,ENSG00000144713,ENSG00000147403,ENSG00000149273,ENSG00000149806,ENSG00000161016,ENSG00000162244,ENSG00000164587…
REACTOME	0.0187	Aflatoxin activation and detoxification	REAC:R-HSA-5423646	10	2308	9	ENSG00000015413,ENSG00000053371,ENSG00000085871,ENSG00000100031,ENSG00000131067,ENSG00000143198,ENSG00000162482,ENSG00000211454,ENSG00000243989
REACTOME	0.0198	Pausing and recovery of Tat-mediated HIV elongation	REAC:R-HSA-167238	29	2308	19	ENSG00000005075,ENSG00000060069,ENSG00000099817,ENSG00000100142,ENSG00000102978,ENSG00000103363,ENSG00000105258,ENSG00000105656,ENSG00000125651,ENSG00000136807,ENSG00000163882,ENSG00000168002,ENSG00000177700,ENSG00000181222,ENSG00000185049,ENSG00000188986,ENSG00000196235,ENSG00000204356,ENSG00000213246
REACTOME	0.0198	Oxidative Stress Induced Senescence	REAC:R-HSA-2559580	97	2308	49	ENSG00000007968,ENSG00000034152,ENSG00000076984,ENSG00000101412,ENSG00000102882,ENSG00000114738,ENSG00000132475,ENSG00000132510,ENSG00000134686,ENSG00000135446,ENSG00000141503,ENSG00000141510,ENSG00000141582,ENSG00000147889,ENSG00000155363,ENSG00000158373,ENSG00000162889,ENSG00000170315,ENSG00000173894,ENSG00000183741,ENSG00000184260,ENSG00000184678,ENSG00000185386,ENSG00000188486,ENSG00000196890…
REACTOME	0.0198	Tat-mediated HIV elongation arrest and recovery	REAC:R-HSA-167243	29	2308	19	ENSG00000005075,ENSG00000060069,ENSG00000099817,ENSG00000100142,ENSG00000102978,ENSG00000103363,ENSG00000105258,ENSG00000105656,ENSG00000125651,ENSG00000136807,ENSG00000163882,ENSG00000168002,ENSG00000177700,ENSG00000181222,ENSG00000185049,ENSG00000188986,ENSG00000196235,ENSG00000204356,ENSG00000213246
REACTOME	0.0207	Creatine metabolism	REAC:R-HSA-71288	7	2308	7	ENSG00000104879,ENSG00000130005,ENSG00000130821,ENSG00000132164,ENSG00000166165,ENSG00000223572,ENSG00000237289
REACTOME	0.0269	Selenocysteine synthesis	REAC:R-HSA-2408557	91	2308	46	ENSG00000063177,ENSG00000083845,ENSG00000089157,ENSG00000105193,ENSG00000105372,ENSG00000105640,ENSG00000108107,ENSG00000110700,ENSG00000115268,ENSG00000124614,ENSG00000130255,ENSG00000131469,ENSG00000132394,ENSG00000134419,ENSG00000136942,ENSG00000137818,ENSG00000140988,ENSG00000142534,ENSG00000142541,ENSG00000144713,ENSG00000147403,ENSG00000149273,ENSG00000149806,ENSG00000161016,ENSG00000162244…
REACTOME	0.0275	Regulation of expression of SLITs and ROBOs	REAC:R-HSA-9010553	163	2308	75	ENSG00000013275,ENSG00000063177,ENSG00000083845,ENSG00000089157,ENSG00000092010,ENSG00000099341,ENSG00000100387,ENSG00000100804,ENSG00000100911,ENSG00000103363,ENSG00000105193,ENSG00000105372,ENSG00000105640,ENSG00000108107,ENSG00000108344,ENSG00000108349,ENSG00000110700,ENSG00000110801,ENSG00000115268,ENSG00000124614,ENSG00000125818,ENSG00000126067,ENSG00000130255,ENSG00000131467,ENSG00000131469…
REACTOME	0.0308	Formation of a pool of free 40S subunits	REAC:R-HSA-72689	99	2308	49	ENSG00000063177,ENSG00000083845,ENSG00000084623,ENSG00000089157,ENSG00000105193,ENSG00000105372,ENSG00000105640,ENSG00000108107,ENSG00000110700,ENSG00000115268,ENSG00000124614,ENSG00000130255,ENSG00000130811,ENSG00000131469,ENSG00000134419,ENSG00000136942,ENSG00000137818,ENSG00000140988,ENSG00000142534,ENSG00000142541,ENSG00000144713,ENSG00000147403,ENSG00000149273,ENSG00000149806,ENSG00000161016…
REACTOME	0.0319	Innate Immune System	REAC:R-HSA-168249	627	2308	248	ENSG00000004139,ENSG00000006062,ENSG00000013275,ENSG00000013563,ENSG00000014216,ENSG00000030582,ENSG00000033627,ENSG00000034152,ENSG00000035862,ENSG00000051523,ENSG00000060971,ENSG00000064601,ENSG00000064666,ENSG00000067225,ENSG00000067560,ENSG00000068308,ENSG00000069424,ENSG00000071242,ENSG00000072062,ENSG00000072958,ENSG00000075624,ENSG00000076662,ENSG00000076984,ENSG00000077150,ENSG00000078902…
REACTOME	0.0348	Transport of small molecules	REAC:R-HSA-382551	434	2308	177	ENSG00000001461,ENSG00000011021,ENSG00000013275,ENSG00000025434,ENSG00000033627,ENSG00000040487,ENSG00000040531,ENSG00000042753,ENSG00000064687,ENSG00000071553,ENSG00000072062,ENSG00000074855,ENSG00000075340,ENSG00000076351,ENSG00000087086,ENSG00000087274,ENSG00000087460,ENSG00000089060,ENSG00000090020,ENSG00000090674,ENSG00000092010,ENSG00000092068,ENSG00000099341,ENSG00000099904,ENSG00000099958…
REACTOME	0.0387	Nonsense Mediated Decay (NMD) independent of the Exon Junction Complex (EJC)	REAC:R-HSA-975956	93	2308	46	ENSG00000005007,ENSG00000063177,ENSG00000083845,ENSG00000089157,ENSG00000105193,ENSG00000105372,ENSG00000105640,ENSG00000108107,ENSG00000110700,ENSG00000115268,ENSG00000124614,ENSG00000130255,ENSG00000131469,ENSG00000134419,ENSG00000136942,ENSG00000137818,ENSG00000140988,ENSG00000142534,ENSG00000142541,ENSG00000144713,ENSG00000147403,ENSG00000149273,ENSG00000149806,ENSG00000161016,ENSG00000162244…
REACTOME	0.0459	Pausing and recovery of HIV elongation	REAC:R-HSA-167290	31	2308	19	ENSG00000005075,ENSG00000060069,ENSG00000099817,ENSG00000100142,ENSG00000102978,ENSG00000103363,ENSG00000105258,ENSG00000105656,ENSG00000125651,ENSG00000136807,ENSG00000163882,ENSG00000168002,ENSG00000177700,ENSG00000181222,ENSG00000185049,ENSG00000188986,ENSG00000196235,ENSG00000204356,ENSG00000213246
REACTOME	0.0459	Developmental Biology	REAC:R-HSA-1266738	668	2308	261	ENSG00000005075,ENSG00000005961,ENSG00000008838,ENSG00000011009,ENSG00000013275,ENSG00000014216,ENSG00000025434,ENSG00000042753,ENSG00000063177,ENSG00000063322,ENSG00000063660,ENSG00000065320,ENSG00000066248,ENSG00000067560,ENSG00000070886,ENSG00000071242,ENSG00000071564,ENSG00000072062,ENSG00000072310,ENSG00000072832,ENSG00000073670,ENSG00000075043,ENSG00000075461,ENSG00000075624,ENSG00000077782…
REACTOME	0.0459	HIV elongation arrest and recovery	REAC:R-HSA-167287	31	2308	19	ENSG00000005075,ENSG00000060069,ENSG00000099817,ENSG00000100142,ENSG00000102978,ENSG00000103363,ENSG00000105258,ENSG00000105656,ENSG00000125651,ENSG00000136807,ENSG00000163882,ENSG00000168002,ENSG00000177700,ENSG00000181222,ENSG00000185049,ENSG00000188986,ENSG00000196235,ENSG00000204356,ENSG00000213246
REACTOME	0.0478	rRNA processing	REAC:R-HSA-72312	198	2308	87	ENSG00000006744,ENSG00000007520,ENSG00000063177,ENSG00000065268,ENSG00000071462,ENSG00000072506,ENSG00000077348,ENSG00000083845,ENSG00000089157,ENSG00000100029,ENSG00000100138,ENSG00000105193,ENSG00000105202,ENSG00000105372,ENSG00000105640,ENSG00000105671,ENSG00000108107,ENSG00000110700,ENSG00000111641,ENSG00000112578,ENSG00000114767,ENSG00000115268,ENSG00000117481,ENSG00000124614,ENSG00000126749…

## Sheet: ER_translationally activated
domain	p.value	term.name	term.id	term.size	query.size	overlap.size	intersection
GO_BP	2.34e-10	cell cycle	GO:0007049	1440	4639	700	ENSG00000003096,ENSG00000004897,ENSG00000005249,ENSG00000005483,ENSG00000006451,ENSG00000006634,ENSG00000007168,ENSG00000008405,ENSG00000010244,ENSG00000011295,ENSG00000011426,ENSG00000011454,ENSG00000012048,ENSG00000012983,ENSG00000015153,ENSG00000015171,ENSG00000020426,ENSG00000020922,ENSG00000021574,ENSG00000023287,ENSG00000024048,ENSG00000025039,ENSG00000033800,ENSG00000035928,ENSG00000036257…
GO_BP	5.59e-09	macromolecule metabolic process	GO:0043170	6625	4639	2804	ENSG00000000419,ENSG00000000457,ENSG00000001036,ENSG00000001084,ENSG00000001167,ENSG00000001629,ENSG00000002549,ENSG00000003096,ENSG00000003393,ENSG00000003436,ENSG00000003509,ENSG00000003756,ENSG00000004534,ENSG00000004700,ENSG00000004897,ENSG00000005100,ENSG00000005189,ENSG00000005249,ENSG00000005302,ENSG00000005339,ENSG00000005436,ENSG00000005483,ENSG00000005700,ENSG00000005801,ENSG00000005810…
GO_BP	7.78e-08	organelle organization	GO:0006996	2927	4639	1307	ENSG00000001084,ENSG00000003393,ENSG00000003509,ENSG00000004700,ENSG00000004897,ENSG00000005249,ENSG00000005302,ENSG00000005339,ENSG00000005469,ENSG00000005483,ENSG00000006451,ENSG00000006459,ENSG00000006530,ENSG00000006625,ENSG00000006715,ENSG00000007168,ENSG00000008083,ENSG00000008086,ENSG00000009694,ENSG00000009844,ENSG00000009954,ENSG00000010017,ENSG00000010244,ENSG00000011258,ENSG00000011295…
GO_BP	7.98e-07	regulation of cellular metabolic process	GO:0031323	4406	4639	1899	ENSG00000001084,ENSG00000001167,ENSG00000001629,ENSG00000003393,ENSG00000003436,ENSG00000003756,ENSG00000005100,ENSG00000005249,ENSG00000005302,ENSG00000005339,ENSG00000005436,ENSG00000005483,ENSG00000005700,ENSG00000005801,ENSG00000005889,ENSG00000006459,ENSG00000006576,ENSG00000006831,ENSG00000007168,ENSG00000007944,ENSG00000008083,ENSG00000008294,ENSG00000008324,ENSG00000008405,ENSG00000009307…
GO_BP	0.000223	cellular localization	GO:0051641	2114	4639	935	ENSG00000003393,ENSG00000004766,ENSG00000005249,ENSG00000005469,ENSG00000005700,ENSG00000005893,ENSG00000006125,ENSG00000006451,ENSG00000006530,ENSG00000006715,ENSG00000007168,ENSG00000008294,ENSG00000008952,ENSG00000009694,ENSG00000010270,ENSG00000010810,ENSG00000011454,ENSG00000015568,ENSG00000018189,ENSG00000018510,ENSG00000021574,ENSG00000021645,ENSG00000025039,ENSG00000025796,ENSG00000027075…
GO_BP	0.00112	cellular response to DNA damage stimulus	GO:0006974	707	4639	335	ENSG00000004700,ENSG00000008405,ENSG00000009413,ENSG00000009954,ENSG00000010072,ENSG00000012048,ENSG00000014824,ENSG00000020426,ENSG00000020922,ENSG00000021776,ENSG00000029363,ENSG00000033178,ENSG00000034533,ENSG00000035928,ENSG00000038219,ENSG00000047315,ENSG00000048028,ENSG00000048392,ENSG00000052795,ENSG00000053254,ENSG00000061794,ENSG00000064933,ENSG00000065328,ENSG00000067369,ENSG00000068878…
GO_BP	0.00212	RNA localization	GO:0006403	206	4639	111	ENSG00000030066,ENSG00000047410,ENSG00000055044,ENSG00000058673,ENSG00000058729,ENSG00000058804,ENSG00000069248,ENSG00000073792,ENSG00000074356,ENSG00000075188,ENSG00000079134,ENSG00000082898,ENSG00000083896,ENSG00000085415,ENSG00000087302,ENSG00000093000,ENSG00000100650,ENSG00000100811,ENSG00000101888,ENSG00000102081,ENSG00000107371,ENSG00000108559,ENSG00000110713,ENSG00000111196,ENSG00000111224…
GO_BP	0.00402	Golgi vesicle transport	GO:0048193	292	4639	149	ENSG00000021574,ENSG00000028528,ENSG00000036257,ENSG00000047932,ENSG00000061987,ENSG00000066455,ENSG00000068796,ENSG00000070367,ENSG00000073969,ENSG00000074695,ENSG00000075790,ENSG00000075945,ENSG00000076321,ENSG00000077380,ENSG00000083097,ENSG00000084733,ENSG00000085365,ENSG00000085788,ENSG00000086598,ENSG00000086827,ENSG00000087502,ENSG00000089177,ENSG00000090889,ENSG00000090989,ENSG00000092108…
GO_BP	0.00601	protein-containing complex localization	GO:0031503	206	4639	109	ENSG00000006125,ENSG00000030066,ENSG00000032742,ENSG00000047410,ENSG00000058673,ENSG00000058729,ENSG00000058804,ENSG00000068885,ENSG00000069248,ENSG00000069329,ENSG00000075188,ENSG00000075711,ENSG00000075945,ENSG00000078674,ENSG00000079134,ENSG00000079950,ENSG00000082458,ENSG00000082898,ENSG00000083312,ENSG00000083896,ENSG00000085415,ENSG00000090989,ENSG00000092820,ENSG00000093000,ENSG00000100650…
GO_BP	0.00822	histone H3-K36 methylation	GO:0010452	10	4639	10	ENSG00000109685,ENSG00000116539,ENSG00000143499,ENSG00000157212,ENSG00000163166,ENSG00000165671,ENSG00000170364,ENSG00000181555,ENSG00000183337,ENSG00000183576
GO_BP	0.0152	RNA transport	GO:0050658	171	4639	91	ENSG00000030066,ENSG00000047410,ENSG00000058673,ENSG00000058729,ENSG00000058804,ENSG00000069248,ENSG00000073792,ENSG00000074356,ENSG00000075188,ENSG00000079134,ENSG00000082898,ENSG00000083896,ENSG00000085415,ENSG00000087302,ENSG00000093000,ENSG00000100650,ENSG00000101888,ENSG00000102081,ENSG00000108559,ENSG00000110713,ENSG00000111196,ENSG00000111224,ENSG00000111581,ENSG00000111605,ENSG00000112081…
GO_BP	0.0185	nuclear pore organization	GO:0006999	15	4639	13	ENSG00000047410,ENSG00000058804,ENSG00000069248,ENSG00000085415,ENSG00000109133,ENSG00000110713,ENSG00000111581,ENSG00000115310,ENSG00000124789,ENSG00000138750,ENSG00000153207,ENSG00000155561,ENSG00000163002
GO_BP	0.0202	DNA geometric change	GO:0032392	61	4639	38	ENSG00000004700,ENSG00000020922,ENSG00000076003,ENSG00000079246,ENSG00000079785,ENSG00000085224,ENSG00000100888,ENSG00000101003,ENSG00000102038,ENSG00000104320,ENSG00000104738,ENSG00000111642,ENSG00000112249,ENSG00000113387,ENSG00000113522,ENSG00000121988,ENSG00000122566,ENSG00000127989,ENSG00000128513,ENSG00000131747,ENSG00000131778,ENSG00000134452,ENSG00000135046,ENSG00000135829,ENSG00000136492…
GO_BP	0.0346	vascular associated smooth muscle cell migration	GO:1904738	14	4639	12	ENSG00000081189,ENSG00000084112,ENSG00000102678,ENSG00000116044,ENSG00000116641,ENSG00000119508,ENSG00000135679,ENSG00000140575,ENSG00000147459,ENSG00000154734,ENSG00000165240,ENSG00000185532
GO_BP	0.0351	microtubule organizing center localization	GO:0061842	26	4639	19	ENSG00000007168,ENSG00000054654,ENSG00000064102,ENSG00000066279,ENSG00000075711,ENSG00000087586,ENSG00000092421,ENSG00000092820,ENSG00000100503,ENSG00000109083,ENSG00000113838,ENSG00000121957,ENSG00000127914,ENSG00000135720,ENSG00000153201,ENSG00000162704,ENSG00000170759,ENSG00000173588,ENSG00000185963
GO_BP	0.0402	protein localization to microtubule cytoskeleton	GO:0072698	47	4639	30	ENSG00000076382,ENSG00000078674,ENSG00000080561,ENSG00000082701,ENSG00000083535,ENSG00000086300,ENSG00000087586,ENSG00000101367,ENSG00000101639,ENSG00000101871,ENSG00000107362,ENSG00000112742,ENSG00000123473,ENSG00000128881,ENSG00000134982,ENSG00000136379,ENSG00000138182,ENSG00000139350,ENSG00000140463,ENSG00000147316,ENSG00000151746,ENSG00000153187,ENSG00000168014,ENSG00000168172,ENSG00000173230…
GO_BP	0.0471	positive regulation of telomere maintenance via telomerase	GO:0032212	32	4639	22	ENSG00000079246,ENSG00000085511,ENSG00000089022,ENSG00000100030,ENSG00000107854,ENSG00000117650,ENSG00000120438,ENSG00000128513,ENSG00000130826,ENSG00000135486,ENSG00000135549,ENSG00000145414,ENSG00000146731,ENSG00000147421,ENSG00000149311,ENSG00000150753,ENSG00000151414,ENSG00000156261,ENSG00000166226,ENSG00000168036,ENSG00000173273,ENSG00000175054
GO_CC	7.07e-12	intracellular part	GO:0044424	10054	4639	4130	ENSG00000000419,ENSG00000000457,ENSG00000001036,ENSG00000001084,ENSG00000001167,ENSG00000001561,ENSG00000001629,ENSG00000001630,ENSG00000001631,ENSG00000002549,ENSG00000003096,ENSG00000003393,ENSG00000003436,ENSG00000003509,ENSG00000003756,ENSG00000004534,ENSG00000004700,ENSG00000004766,ENSG00000004864,ENSG00000004897,ENSG00000005020,ENSG00000005059,ENSG00000005100,ENSG00000005175,ENSG00000005187…
GO_CC	1.24e-10	nucleoplasm	GO:0005654	3011	4639	1368	ENSG00000001167,ENSG00000002549,ENSG00000003756,ENSG00000004700,ENSG00000004897,ENSG00000005020,ENSG00000005100,ENSG00000005302,ENSG00000005339,ENSG00000005436,ENSG00000005471,ENSG00000005483,ENSG00000005700,ENSG00000005812,ENSG00000005889,ENSG00000006459,ENSG00000006634,ENSG00000008083,ENSG00000008086,ENSG00000009413,ENSG00000009694,ENSG00000009780,ENSG00000009844,ENSG00000009954,ENSG00000010072…
GO_CC	4e-08	cytosol	GO:0005829	3900	4639	1708	ENSG00000001084,ENSG00000002549,ENSG00000003096,ENSG00000003393,ENSG00000004897,ENSG00000005020,ENSG00000005100,ENSG00000005175,ENSG00000005249,ENSG00000005436,ENSG00000005469,ENSG00000005471,ENSG00000005812,ENSG00000006125,ENSG00000006530,ENSG00000006625,ENSG00000007168,ENSG00000007944,ENSG00000008086,ENSG00000008294,ENSG00000008952,ENSG00000009307,ENSG00000009844,ENSG00000010017,ENSG00000010270…
GO_CC	5.62e-06	transferase complex	GO:1990234	657	4639	329	ENSG00000000419,ENSG00000001629,ENSG00000003096,ENSG00000004897,ENSG00000005302,ENSG00000005339,ENSG00000005812,ENSG00000008083,ENSG00000009413,ENSG00000011405,ENSG00000012048,ENSG00000013503,ENSG00000013561,ENSG00000020426,ENSG00000023287,ENSG00000024048,ENSG00000025293,ENSG00000028839,ENSG00000034677,ENSG00000036257,ENSG00000036549,ENSG00000038274,ENSG00000043093,ENSG00000047315,ENSG00000048052…
GO_MF	2.19e-08	nucleic acid binding	GO:0003676	3221	4639	1433	ENSG00000001167,ENSG00000003756,ENSG00000004534,ENSG00000004700,ENSG00000005100,ENSG00000005189,ENSG00000005302,ENSG00000005339,ENSG00000005436,ENSG00000005801,ENSG00000005889,ENSG00000006576,ENSG00000006634,ENSG00000008083,ENSG00000008405,ENSG00000009307,ENSG00000009413,ENSG00000010072,ENSG00000010244,ENSG00000010539,ENSG00000011007,ENSG00000011260,ENSG00000012048,ENSG00000013503,ENSG00000015171…
GO_MF	1.61e-05	catalytic activity, acting on a protein	GO:0140096	1672	4639	762	ENSG00000000457,ENSG00000001629,ENSG00000002549,ENSG00000003096,ENSG00000003509,ENSG00000005483,ENSG00000005810,ENSG00000005812,ENSG00000006459,ENSG00000007944,ENSG00000008086,ENSG00000008277,ENSG00000009335,ENSG00000009954,ENSG00000010810,ENSG00000011198,ENSG00000012048,ENSG00000012174,ENSG00000012983,ENSG00000013441,ENSG00000013561,ENSG00000014123,ENSG00000019995,ENSG00000020426,ENSG00000021574…
GO_MF	0.000156	DNA-dependent ATPase activity	GO:0008094	79	4639	53	ENSG00000004700,ENSG00000020426,ENSG00000020922,ENSG00000035928,ENSG00000070950,ENSG00000076003,ENSG00000077097,ENSG00000079246,ENSG00000080503,ENSG00000085224,ENSG00000095002,ENSG00000100888,ENSG00000102038,ENSG00000104320,ENSG00000104738,ENSG00000108384,ENSG00000110768,ENSG00000111358,ENSG00000111642,ENSG00000112249,ENSG00000113318,ENSG00000113522,ENSG00000116062,ENSG00000116830,ENSG00000124177…
GO_MF	0.00191	ubiquitin-like protein-specific protease activity	GO:0019783	103	4639	62	ENSG00000019995,ENSG00000048028,ENSG00000058056,ENSG00000077254,ENSG00000079387,ENSG00000083799,ENSG00000085982,ENSG00000090686,ENSG00000101557,ENSG00000101901,ENSG00000103194,ENSG00000103404,ENSG00000106346,ENSG00000109189,ENSG00000109775,ENSG00000112701,ENSG00000114742,ENSG00000115233,ENSG00000115464,ENSG00000116750,ENSG00000118939,ENSG00000119231,ENSG00000121022,ENSG00000121644,ENSG00000123552…
GO_MF	0.00512	transferase activity	GO:0016740	1861	4639	813	ENSG00000000419,ENSG00000000457,ENSG00000001629,ENSG00000003096,ENSG00000003509,ENSG00000005187,ENSG00000005249,ENSG00000005339,ENSG00000005469,ENSG00000005483,ENSG00000005810,ENSG00000005812,ENSG00000006530,ENSG00000007944,ENSG00000008086,ENSG00000008394,ENSG00000009335,ENSG00000009413,ENSG00000009954,ENSG00000010810,ENSG00000011198,ENSG00000011405,ENSG00000012048,ENSG00000012660,ENSG00000012963…
GO_MF	0.00764	tubulin binding	GO:0015631	262	4639	134	ENSG00000001631,ENSG00000006715,ENSG00000007168,ENSG00000010244,ENSG00000010810,ENSG00000011454,ENSG00000012048,ENSG00000021574,ENSG00000046651,ENSG00000047410,ENSG00000054523,ENSG00000066629,ENSG00000066933,ENSG00000068615,ENSG00000068796,ENSG00000070501,ENSG00000074054,ENSG00000076382,ENSG00000080561,ENSG00000087470,ENSG00000089177,ENSG00000090889,ENSG00000092820,ENSG00000092964,ENSG00000101126…
GO_MF	0.0135	peptide N-acetyltransferase activity	GO:0034212	60	4639	38	ENSG00000005339,ENSG00000025293,ENSG00000071243,ENSG00000083168,ENSG00000084676,ENSG00000100393,ENSG00000111300,ENSG00000114166,ENSG00000115966,ENSG00000119760,ENSG00000120071,ENSG00000120616,ENSG00000121579,ENSG00000122728,ENSG00000123600,ENSG00000124151,ENSG00000125484,ENSG00000128708,ENSG00000134852,ENSG00000135040,ENSG00000135801,ENSG00000135999,ENSG00000139618,ENSG00000139620,ENSG00000139977…
GO_MF	0.0261	acetyltransferase activity	GO:0016407	86	4639	50	ENSG00000005339,ENSG00000025293,ENSG00000071243,ENSG00000073584,ENSG00000075239,ENSG00000083168,ENSG00000084676,ENSG00000087253,ENSG00000100393,ENSG00000100522,ENSG00000111300,ENSG00000114166,ENSG00000115966,ENSG00000116906,ENSG00000119760,ENSG00000120071,ENSG00000120437,ENSG00000120616,ENSG00000121579,ENSG00000122728,ENSG00000123600,ENSG00000124151,ENSG00000125484,ENSG00000127995,ENSG00000128708…
GO_MF	0.0309	nucleoside-triphosphatase regulator activity	GO:0060589	261	4639	130	ENSG00000001631,ENSG00000011454,ENSG00000017797,ENSG00000024526,ENSG00000029725,ENSG00000031003,ENSG00000035499,ENSG00000046889,ENSG00000047932,ENSG00000052795,ENSG00000057608,ENSG00000065150,ENSG00000065882,ENSG00000066933,ENSG00000069345,ENSG00000069849,ENSG00000071205,ENSG00000074696,ENSG00000075391,ENSG00000077232,ENSG00000079482,ENSG00000079841,ENSG00000086061,ENSG00000087470,ENSG00000088756…
KEGG	0.0148	Cell cycle	KEGG:04110	119	1758	67	ENSG00000004897,ENSG00000005339,ENSG00000006634,ENSG00000053900,ENSG00000055130,ENSG00000072501,ENSG00000076003,ENSG00000079335,ENSG00000080839,ENSG00000081377,ENSG00000082701,ENSG00000091651,ENSG00000092969,ENSG00000094804,ENSG00000094880,ENSG00000097046,ENSG00000100393,ENSG00000101972,ENSG00000103479,ENSG00000104738,ENSG00000108055,ENSG00000108953,ENSG00000111276,ENSG00000112242,ENSG00000112742…
KEGG	0.0219	RNA transport	KEGG:03013	152	1758	80	ENSG00000015568,ENSG00000023734,ENSG00000030066,ENSG00000047410,ENSG00000058804,ENSG00000063046,ENSG00000064703,ENSG00000069248,ENSG00000070756,ENSG00000070785,ENSG00000072756,ENSG00000074201,ENSG00000075151,ENSG00000075188,ENSG00000079134,ENSG00000082516,ENSG00000082898,ENSG00000085415,ENSG00000090621,ENSG00000092208,ENSG00000093000,ENSG00000100664,ENSG00000100941,ENSG00000101888,ENSG00000102081…
KEGG	0.0219	Ribosome biogenesis in eukaryotes	KEGG:03008	72	1758	43	ENSG00000005189,ENSG00000011260,ENSG00000041802,ENSG00000055044,ENSG00000058729,ENSG00000065183,ENSG00000070770,ENSG00000076043,ENSG00000082898,ENSG00000085231,ENSG00000088930,ENSG00000101266,ENSG00000101361,ENSG00000101888,ENSG00000106344,ENSG00000107937,ENSG00000108651,ENSG00000109534,ENSG00000112159,ENSG00000113360,ENSG00000114127,ENSG00000115368,ENSG00000119285,ENSG00000124383,ENSG00000124784…
KEGG	0.0465	Basal transcription factors	KEGG:03022	42	1758	27	ENSG00000020426,ENSG00000028839,ENSG00000064313,ENSG00000064995,ENSG00000102387,ENSG00000110768,ENSG00000111358,ENSG00000122728,ENSG00000134058,ENSG00000134480,ENSG00000135801,ENSG00000137947,ENSG00000141384,ENSG00000145736,ENSG00000147133,ENSG00000148835,ENSG00000153767,ENSG00000163161,ENSG00000165417,ENSG00000178913,ENSG00000183474,ENSG00000187325,ENSG00000188342,ENSG00000197780,ENSG00000263001…
REACTOME	1.93e-06	Cell Cycle	REAC:R-HSA-1640170	572	2731	297	ENSG00000004897,ENSG00000005249,ENSG00000006634,ENSG00000007168,ENSG00000012048,ENSG00000020426,ENSG00000020922,ENSG00000025293,ENSG00000028116,ENSG00000030066,ENSG00000035928,ENSG00000040275,ENSG00000041357,ENSG00000046651,ENSG00000047410,ENSG00000048649,ENSG00000053900,ENSG00000054282,ENSG00000054654,ENSG00000055130,ENSG00000058272,ENSG00000058804,ENSG00000062650,ENSG00000065328,ENSG00000066027…
REACTOME	0.000491	Membrane Trafficking	REAC:R-HSA-199991	505	2731	253	ENSG00000003393,ENSG00000006125,ENSG00000006451,ENSG00000007168,ENSG00000009844,ENSG00000011405,ENSG00000011454,ENSG00000029725,ENSG00000054523,ENSG00000057608,ENSG00000065882,ENSG00000066455,ENSG00000067715,ENSG00000068796,ENSG00000069974,ENSG00000070367,ENSG00000072274,ENSG00000073921,ENSG00000073969,ENSG00000074695,ENSG00000075945,ENSG00000076554,ENSG00000077380,ENSG00000081014,ENSG00000081479…
REACTOME	0.000586	Cilium Assembly	REAC:R-HSA-5617833	164	2731	95	ENSG00000005249,ENSG00000007168,ENSG00000032742,ENSG00000046651,ENSG00000054282,ENSG00000068885,ENSG00000070367,ENSG00000074054,ENSG00000075945,ENSG00000077380,ENSG00000078674,ENSG00000080824,ENSG00000083312,ENSG00000090989,ENSG00000100815,ENSG00000101004,ENSG00000101052,ENSG00000101350,ENSG00000101367,ENSG00000101624,ENSG00000101639,ENSG00000102218,ENSG00000103540,ENSG00000103769,ENSG00000103995…
REACTOME	0.00219	Gene expression (Transcription)	REAC:R-HSA-74160	1181	2731	538	ENSG00000005339,ENSG00000005483,ENSG00000005801,ENSG00000008083,ENSG00000009954,ENSG00000010539,ENSG00000011007,ENSG00000012048,ENSG00000013503,ENSG00000015153,ENSG00000020426,ENSG00000020922,ENSG00000025039,ENSG00000025293,ENSG00000026103,ENSG00000030066,ENSG00000041357,ENSG00000042429,ENSG00000047315,ENSG00000047410,ENSG00000048392,ENSG00000049618,ENSG00000049759,ENSG00000054267,ENSG00000055130…
REACTOME	0.0141	Resolution of D-loop Structures through Synthesis-Dependent Strand Annealing (SDSA)	REAC:R-HSA-5693554	26	2731	20	ENSG00000012048,ENSG00000020922,ENSG00000083093,ENSG00000101773,ENSG00000104320,ENSG00000108384,ENSG00000111247,ENSG00000113522,ENSG00000136492,ENSG00000138346,ENSG00000138376,ENSG00000139618,ENSG00000149311,ENSG00000165392,ENSG00000174371,ENSG00000175643,ENSG00000178966,ENSG00000182185,ENSG00000196584,ENSG00000197299
REACTOME	0.0179	Regulation of TP53 Activity through Phosphorylation	REAC:R-HSA-6804756	90	2731	53	ENSG00000012048,ENSG00000020922,ENSG00000064313,ENSG00000064995,ENSG00000070770,ENSG00000087586,ENSG00000088325,ENSG00000089022,ENSG00000092201,ENSG00000101266,ENSG00000101773,ENSG00000102387,ENSG00000104320,ENSG00000106617,ENSG00000112062,ENSG00000113456,ENSG00000113522,ENSG00000122728,ENSG00000127334,ENSG00000131791,ENSG00000132356,ENSG00000133119,ENSG00000135679,ENSG00000136273,ENSG00000136492…
REACTOME	0.0182	Homologous DNA Pairing and Strand Exchange	REAC:R-HSA-5693579	41	2731	28	ENSG00000012048,ENSG00000020922,ENSG00000083093,ENSG00000101773,ENSG00000104320,ENSG00000108384,ENSG00000111247,ENSG00000113456,ENSG00000113522,ENSG00000133119,ENSG00000136273,ENSG00000136492,ENSG00000138346,ENSG00000138376,ENSG00000139618,ENSG00000149311,ENSG00000149554,ENSG00000152942,ENSG00000163781,ENSG00000163918,ENSG00000165392,ENSG00000174371,ENSG00000175054,ENSG00000175643,ENSG00000178966…
REACTOME	0.0469	NS1 Mediated Effects on Host Pathways	REAC:R-HSA-168276	39	2731	26	ENSG00000030066,ENSG00000047410,ENSG00000055332,ENSG00000058804,ENSG00000069248,ENSG00000075188,ENSG00000085415,ENSG00000093000,ENSG00000102753,ENSG00000108424,ENSG00000108559,ENSG00000110713,ENSG00000111581,ENSG00000113569,ENSG00000114030,ENSG00000120253,ENSG00000124789,ENSG00000136243,ENSG00000138750,ENSG00000139496,ENSG00000153201,ENSG00000155561,ENSG00000163002,ENSG00000182481,ENSG00000186432…
REACTOME	0.0469	SUMOylation of DNA damage response and repair proteins	REAC:R-HSA-3108214	75	2731	44	ENSG00000012048,ENSG00000030066,ENSG00000033800,ENSG00000047410,ENSG00000058804,ENSG00000069248,ENSG00000072501,ENSG00000075188,ENSG00000078043,ENSG00000085415,ENSG00000093000,ENSG00000101972,ENSG00000107672,ENSG00000108055,ENSG00000108559,ENSG00000110713,ENSG00000111581,ENSG00000113569,ENSG00000116030,ENSG00000118007,ENSG00000120253,ENSG00000121481,ENSG00000124789,ENSG00000136243,ENSG00000138750…
REACTOME	0.0469	Insulin processing	REAC:R-HSA-264876	21	2731	16	ENSG00000069974,ENSG00000070367,ENSG00000086619,ENSG00000090989,ENSG00000109472,ENSG00000112685,ENSG00000116903,ENSG00000131558,ENSG00000138190,ENSG00000145740,ENSG00000152683,ENSG00000162695,ENSG00000168280,ENSG00000170759,ENSG00000197535,ENSG00000197930
REACTOME	0.0469	Establishment of Sister Chromatid Cohesion	REAC:R-HSA-2468052	11	2731	10	ENSG00000062650,ENSG00000072501,ENSG00000083642,ENSG00000101972,ENSG00000108055,ENSG00000118007,ENSG00000121892,ENSG00000141446,ENSG00000164754,ENSG00000171320
REACTOME	0.0469	Regulation of PLK1 Activity at G2/M Transition	REAC:R-HSA-2565942	85	2731	49	ENSG00000005249,ENSG00000007168,ENSG00000046651,ENSG00000054282,ENSG00000055130,ENSG00000058272,ENSG00000072803,ENSG00000074054,ENSG00000077157,ENSG00000077380,ENSG00000078674,ENSG00000080824,ENSG00000087586,ENSG00000101004,ENSG00000101367,ENSG00000101624,ENSG00000101639,ENSG00000103540,ENSG00000103995,ENSG00000106477,ENSG00000108953,ENSG00000113558,ENSG00000114107,ENSG00000116127,ENSG00000117650…
REACTOME	0.0469	Regulation of HSF1-mediated heat shock response	REAC:R-HSA-3371453	69	2731	41	ENSG00000030066,ENSG00000044574,ENSG00000047410,ENSG00000058804,ENSG00000069248,ENSG00000075188,ENSG00000082701,ENSG00000085415,ENSG00000093000,ENSG00000096717,ENSG00000100030,ENSG00000100380,ENSG00000105821,ENSG00000105993,ENSG00000107262,ENSG00000108559,ENSG00000108953,ENSG00000109971,ENSG00000110713,ENSG00000111581,ENSG00000112208,ENSG00000113013,ENSG00000113569,ENSG00000120253,ENSG00000120694…
REACTOME	0.0469	SUMOylation	REAC:R-HSA-2990846	123	2731	67	ENSG00000012048,ENSG00000030066,ENSG00000033800,ENSG00000047410,ENSG00000055044,ENSG00000058804,ENSG00000067369,ENSG00000069248,ENSG00000072501,ENSG00000075188,ENSG00000077097,ENSG00000078043,ENSG00000079387,ENSG00000085415,ENSG00000087510,ENSG00000087586,ENSG00000093000,ENSG00000094916,ENSG00000100201,ENSG00000101972,ENSG00000107672,ENSG00000108055,ENSG00000108559,ENSG00000110713,ENSG00000111581…
