# Supplementary material for: CHIKV infection reprograms codon optimality to favor viral RNA translation by altering the tRNA epitranscriptome
Source: Nat Commun. 2022 Aug 11;13:4725. doi: 10.1038/s41467-022-31835-x (PMC9366759; doi:10.1038/s41467-022-31835-x)
Supplement: Supplementary file 7 — Supplementary Data 4 [file 41467_2022_31835_MOESM7_ESM.xlsx]

## Sheet: ER
gene	transcript	gene_symbol	class	FDR_translation	log2FC_RNA	FDR_RNA	log2FC_RPF	FDR_RPF	nRF_non-infected	nRF_infected	nRF_ratio	mean_CPM_RNA_non-infected	mean_CPM_RNA_infected	mean_CPM_RPF_non-infected	mean_CPM_RPF_infected	modification	position
ENSG00000250305	ENST00000524591	KIAA1456	translationally activated	0.00418891	-3.22821	3.20537e-07	1.20852	0.559517	0.0666892	0.829287	12.4351	1.67993	0.519847	0.112033	0.431103	mcm5U / mchm5U / mcm5s2U	34
ENSG00000137760	#N/A	ALKBH8	#N/A	#N/A	#N/A	#N/A	#N/A	#N/A	#N/A	#N/A	#N/A	#N/A	#N/A	#N/A	#N/A	mcm5U / mchm5U / mcm5s2U	34
ENSG00000129158	ENST00000265965	SERGEF	not significant	0.243509	-0.608563	0.000988295	-1.27723	0.0113449	0.706122	0.447085	0.633155	33.6338	21.5962	23.7496	9.65534	s2U / mcm5s2U
ENSG00000109911	ENST00000350638	ELP4	translationally activated	0.000281	-4.88438	4.58452e-10	-1.4193	0.0305072	1.02434	11.7537	11.4744	11.9208	0.345862	12.2109	4.06515	cm5U / ncm5U / mcm5U / mcm5s2U	34
ENSG00000134759	ENST00000358232	ELP2	translationally activated	2.23306e-06	-3.90779	3.96954e-12	-1.43289	0.0001467	0.964739	5.01306	5.19629	135.03	9.66858	130.268	48.4692	cm5U	34
ENSG00000144021	ENST00000488633	CIAO1	translationally repressed	7.471e-06	0.894107	7.37877e-06	-1.44643	0.000368969	0.993047	0.177941	0.179187	81.1328	155.262	80.5687	27.6275	s2U / mcm5s2U
ENSG00000070061	ENST00000374647	IKBKAP	translationally activated	1.54563e-07	-4.8221	5.97047e-12	-1.48644	9.11457e-05	1.02488	14.5159	14.1635	95.2068	2.32535	97.5758	33.7546	cm5U / ncm5U / mcm5U / mcm5s2U	34
ENSG00000174177	ENST00000453996	CTU2	translationally repressed	1.94966e-07	1.59725	1.65117e-08	-1.7933	0.000100181	1.56428	0.130588	0.0834811	30.8508	96.5481	48.2594	12.608	s2U / mcm5s2U	34
ENSG00000167118	ENST00000372853	URM1	translationally repressed	3.23123e-06	1.56746	2.92456e-08	-1.79702	0.000524482	0.36174	0.0267535	0.0739579	76.5616	267.821	27.6954	7.16516	s2U / mcm5s2U	34
ENSG00000115970	ENST00000405975	THADA	not significant	0.0500729	-2.74531	7.50687e-10	-1.79955	5.45951e-05	1.59416	2.67329	1.67692	35.6914	5.64506	56.8979	15.0909	Cm / Gm / Um / f5Cm / hm5Cm	32
ENSG00000244005	ENST00000374092	NFS1	not significant	0.0608295	-0.872647	0.000149817	-1.85819	0.000177326	1.09525	0.769394	0.702481	37.2965	15.7816	40.849	12.1423	s2U / mcm5s2U
ENSG00000068438	ENST00000348411	FTSJ1	translationally repressed	0.0121743	-0.710998	0.000245171	-1.91367	3.83898e-05	0.83525	0.422531	0.505874	55.4375	29.5135	46.3041	12.4704	Cm / Gm / f5Cm / hm5Cm / mcm5Um	32 / 34
ENSG00000163832	ENST00000296149	ELP6	translationally repressed	1.9005e-06	0.647107	0.000239983	-2.08609	1.05536e-05	0.854002	0.104848	0.122773	65.017	115.537	55.5247	12.1139	cm5U	34
ENSG00000170291	ENST00000396628	ELP5	translationally repressed	1.78263e-08	1.39954	1.07548e-07	-2.22216	5.89531e-07	1.24004	0.0613053	0.0494382	92.7499	419.045	115.013	25.6897	cm5U / ncm5U / mcm5U / mcm5s2U	34
ENSG00000128309	ENST00000401419	MPST	translationally repressed	7.69666e-09	1.61107	1.56587e-08	-2.23783	6.37108e-07	1.98344	0.0763093	0.0384733	79.0214	392.841	156.734	29.9774	s2U / mcm5s2U	34
ENSG00000100601	ENST00000216489	ALKBH1	not significant	0.129357	-3.25533	2.39009e-10	-2.27758	0.000241919	0.887984	2.06489	2.32536	22.3733	1.79039	19.8672	3.69694	f5Cm / hm5Cm	34
ENSG00000124217	ENST00000244051	MOCS3	not significant	0.513219	-2.82688	8.04347e-10	-2.44198	8.68661e-05	1.3431	1.26419	0.941245	17.4581	3.22894	23.448	4.08199	s2U / mcm5s2U	34
ENSG00000178252	ENST00000608424	WDR6	translationally repressed	1.12222e-07	0.411449	0.00909753	-2.44466	3.75042e-08	1.68227	0.27757	0.164998	176.754	189.719	297.347	52.6603	Cm / Gm / f5Cm / hm5Cm	34
ENSG00000134014	ENST00000256398	ELP3	not significant	0.106554	-3.63299	1.23461e-09	-2.51808	6.62007e-05	0.935502	1.17643	1.25754	23.7277	3.19204	22.1973	3.7552	cm5U / ncm5U / mcm5U / mcm5s2U	34
ENSG00000136003	ENST00000311893	ISCU	not significant	0.696601	-2.9207	6.72527e-11	-2.69338	2.52052e-06	0.928972	1.01367	1.09118	47.0025	5.95181	43.664	6.03318	s2U / mcm5s2U
ENSG00000103274	ENST00000283027	NUBP1	not significant	0.062019	-1.95655	3.85511e-08	-3.0396	3.46972e-06	1.77741	0.754565	0.424531	21.2293	4.83674	37.7332	3.64963	s2U / mcm5s2U
ENSG00000142544	ENST00000421832	CTU1	translationally repressed	3.45765e-05	1.17666	0.000104093	-3.13349	9.11457e-05	3.41631	0.117714	0.0344566	5.06979	18.7149	17.32	2.20301	s2U / mcm5s2U	34

## Sheet: Cyt
gene	transcript	gene_symbol	class	FDR_translation	log2FC_RNA	FDR_RNA	log2FC_RPF	FDR_RPF	nRF_non-infected	nRF_infected	nRF_ratio	mean_CPM_RNA_non-infected	mean_CPM_RNA_infected	mean_CPM_RPF_non-infected	mean_CPM_RPF_infected	modification	position
ENSG00000100601	ENST00000216489	ALKBH1	not significant	0.168827	-1.58106	4.62988e-25	0.0170566	0.98494	0.394744	0.984181	2.49322	38.5889	14.2357	15.2327	14.0105	f5Cm / hm5Cm	34
ENSG00000137760	#N/A	ALKBH8	#N/A	#N/A	#N/A	#N/A	#N/A	#N/A	#N/A	#N/A	#N/A	#N/A	#N/A	#N/A	#N/A	mcm5U / mchm5U / mcm5s2U	34
ENSG00000144021	ENST00000488633	CIAO1	not significant	0.986951	-1.2015	1.8971e-19	-1.16765	0.011415	1.0822	1.0371	0.95833	107.701	50.4931	116.554	52.3663	s2U / mcm5s2U
ENSG00000142544	ENST00000421832	CTU1	not significant	0.575147	-1.4267	2.76943e-16	-0.966053	0.103854	2.82891	4.57092	1.61579	10.1919	3.55092	28.832	16.231	s2U / mcm5s2U	34
ENSG00000174177	ENST00000453996	CTU2	not significant	0.369237	-1.26381	2.03304e-17	-0.660188	0.108676	1.2559	1.691	1.34644	44.4484	20.0574	55.823	33.9171	s2U / mcm5s2U	34
ENSG00000134759	ENST00000358232	ELP2	not significant	0.893127	-0.852764	1.82492e-12	-0.783029	0.0151446	1.01113	1.01105	0.999921	220.333	126.081	222.784	127.474	cm5U	34
ENSG00000134014	ENST00000256398	ELP3	not significant	0.971246	-1.44407	1.94583e-22	-1.35772	0.0192641	0.752842	0.77601	1.03077	48.6207	19.0895	36.6037	14.8136	cm5U / ncm5U / mcm5U / mcm5s2U	34
ENSG00000109911	ENST00000350638	ELP4	not significant	0.841469	-1.18369	7.40372e-14	-0.98384	0.048343	1.40637	1.60594	1.1419	24.7181	10.7494	34.7629	17.2629	cm5U / ncm5U / mcm5U / mcm5s2U	34
ENSG00000170291	ENST00000396628	ELP5	not significant	0.13671	-0.969284	5.70671e-13	-0.0434533	0.909753	0.889264	1.52239	1.71196	92.0925	50.6798	81.8945	77.1543	cm5U / ncm5U / mcm5U / mcm5s2U	34
ENSG00000163832	ENST00000296149	ELP6	not significant	0.276802	-1.16464	2.35391e-17	-0.341228	0.46713	0.499758	0.749205	1.49914	82.442	39.7812	41.201	29.8043	cm5U	34
ENSG00000068438	ENST00000348411	FTSJ1	not significant	0.735096	-1.02446	8.55289e-14	-1.24708	0.00720385	0.758887	0.608746	0.802157	79.3566	41.3775	60.2227	25.1884	Cm / Gm / f5Cm / hm5Cm / mcm5Um	32 / 34
ENSG00000070061	ENST00000374647	IKBKAP	not significant	0.717775	-1.08673	1.18613e-18	-0.892527	0.0109391	1.13447	1.23864	1.09182	202.41	97.2246	229.629	120.426	cm5U / ncm5U / mcm5U / mcm5s2U	34
ENSG00000136003	ENST00000311893	ISCU	not significant	0.634455	-1.27088	2.23804e-18	-0.882849	0.0884951	0.564354	0.69751	1.23594	54.5301	23.5732	30.7743	16.4425	s2U / mcm5s2U
ENSG00000250305	ENST00000524591	KIAA1456	not significant	0.722305	-0.875193	0.00104143	0.0241469	0.99272	0.402067	0	0	1.01681	0.536772	0.408826	0	mcm5U / mchm5U / mcm5s2U	34
ENSG00000124217	ENST00000244051	MOCS3	not significant	0.98538	-2.25016	1.09913e-41	-2.25754	0.00274754	1.30321	1.21647	0.933441	22.204	5.0279	28.9366	6.1163	s2U / mcm5s2U	34
ENSG00000128309	ENST00000401419	MPST	not significant	0.755382	-0.973217	3.10182e-13	-0.814822	0.0226726	1.65704	1.87401	1.13094	98.1757	50.4843	162.681	94.6083	s2U / mcm5s2U	34
ENSG00000244005	ENST00000374092	NFS1	not significant	0.638434	-1.18216	8.36797e-17	-0.875215	0.0261711	1.16044	1.33646	1.15169	64.0532	29.5783	74.3297	39.5303	s2U / mcm5s2U
ENSG00000103274	ENST00000283027	NUBP1	not significant	0.483174	-1.42237	1.75316e-20	-0.858321	0.11434	0.900473	1.27241	1.41304	35.8785	14.4138	32.3076	18.3403	s2U / mcm5s2U
ENSG00000129158	ENST00000265965	SERGEF	not significant	0.485153	-0.920711	5.35544e-10	-0.308201	0.587431	0.563889	0.709115	1.25754	41.5186	23.909	23.4119	16.9542	s2U / mcm5s2U
ENSG00000115970	ENST00000405975	THADA	not significant	0.852928	-1.08672	2.84509e-14	-0.934273	0.0299395	1.45679	1.4764	1.01346	59.02	28.281	85.9797	41.754	Cm / Gm / Um / f5Cm / hm5Cm	32
ENSG00000167118	ENST00000372853	URM1	not significant	0.280088	-1.16479	5.95777e-18	-0.27262	0.595154	0.279882	0.458626	1.63864	95.7101	47.3497	26.7875	21.7158	s2U / mcm5s2U	34
ENSG00000178252	ENST00000608424	WDR6	not significant	0.0771978	-1.64304	1.03045e-41	-0.488207	0.0923381	0.994799	1.90819	1.91817	288.593	105.336	287.092	201.001	Cm / Gm / f5Cm / hm5Cm	34
