# Supplementary material for: CHIKV infection reprograms codon optimality to favor viral RNA translation by altering the tRNA epitranscriptome
Source: Nat Commun. 2022 Aug 11;13:4725. doi: 10.1038/s41467-022-31835-x (PMC9366759; doi:10.1038/s41467-022-31835-x)
Supplement: Supplementary file 8 — Supplementary Data 5 [file 41467_2022_31835_MOESM8_ESM.xlsx]

## Sheet: Sheet1
Species	Assembly	CAI	CAI (relative to translationally activated)	# codons total	# A-ending	# C-ending	# G-ending	# T-ending	% A	% C	% G	% T	# GAA, AAA, CAA, AGA and GGA codons	% GAA, AAA, CAA, AGA and GGA codons
Homo sapiens	hg38
all*	hg38	0.7713	-	7313626	1464641	2089973	2095353	1663659	20.0262	28.5764	28.65	22.7474	732785	10.0194
not significant*	hg38	0.7766	-	1918337	339539	603223	586239	389336	17.6997	31.4451	30.5598	20.2955	170164	8.87039
translationally activated*	hg38	0.7324	-	3354386	898684	699739	776689	979274	26.7913	20.8604	23.1544	29.1938	469586	13.9992
translationally repressed*	hg38	0.8073	-	2040903	226418	787011	732425	295049	11.094	38.5619	35.8873	14.4568	93035	4.55852
Chikungunya virus	KT449801.1
all*	KT449801.1	0.7123	0.7288	3723	1003	1082	1003	635	26.94	29.06	26.94	17.06	430	11.5498
NSP	KT449801.1	0.702	0.7224	2474	697	695	665	417	28.17	28.09	26.9	16.84	297	12.0049
SP	KT449801.1	0.7227	0.7416	1249	306	387	338	218	24.48	30.96	27.04	17.44	133	10.6485
other (+)RNA viruses
Dengue virus 2	GCF_000871845.1	0.7136	0.7407	3392	1227	749	807	609	36.1733	22.0814	23.7913	17.954	629	18.5436
Rhinovirus A	GCF_000862245.1	0.6734	0.7075	2165	723	329	270	843	33.3949	15.1963	12.4711	38.9376	313	14.4573
Hepatitis A virus	X75214	0.7056	0.7419	2219	598	203	459	959	26.9491	9.14826	20.685	43.2177	316	14.2406
Rhinovirus B14	GCF_000861265.1	0.6859	0.7181	2180	731	384	357	708	33.5321	17.6147	16.3761	32.4771	303	13.8991
Japanese encephalitis virus	GCF_000862145.1	0.7276	0.7485	4632	1164	1319	1242	907	25.1295	28.4758	26.8135	19.5812	639	13.7953
Zika virus	GCF_000882815.3	0.7369	0.7593	3420	896	863	988	673	26.1988	25.2339	28.8889	19.6784	465	13.5965
Onyong-nyong virus	GCF_000863005.1	0.6964	0.7193	4587	1486	1200	1075	826	32.3959	26.1609	23.4358	18.0074	601	13.1022
Yellow fever virus	GCF_000857725.1	0.7463	0.769	3412	794	828	1003	787	23.2708	24.2673	29.3962	23.0657	433	12.6905
West Nile virus	GCF_000875385.1	0.735	0.7569	7184	1699	1900	2090	1495	23.6498	26.4477	29.0924	20.8101	895	12.4582
SARS-CoV-2	NC_045512.2	0.6629	0.6962	9755	2746	1522	1237	4250	28.1497	15.6023	12.6807	43.5674	1215	12.4552
Rhinovirus C	GCF_000872325.1	0.6991	0.7293	2145	628	485	349	683	29.2774	22.6107	16.2704	31.8415	257	11.9814
Enterovirus C	GCF_000861165.1	0.7281	0.7536	2210	592	584	496	538	26.7873	26.4253	22.4434	24.3439	259	11.7195
Tick-borne encephalitis virus	GCF_000863125.1	0.7322	0.7508	3415	720	861	1170	664	21.0835	25.2123	34.2606	19.4436	381	11.1567
Human coronavirus 229E	GCF_000853505.1	0.67	0.7036	12936	2764	1884	1996	6292	21.3667	14.564	15.4298	48.6395	1313	10.15
SARS coronavirus	GCF_000864885.1	0.6831	0.7138	14321	3498	2686	2341	5796	24.4257	18.7557	16.3466	40.472	1452	10.139
Human coronavirus HKU1	GCF_000858765.1	0.6431	0.6807	9992	2234	706	1162	5890	22.3579	7.06565	11.6293	58.9472	975	9.75781
Ross River virus	GCF_000862165.1	0.7219	0.7414	4510	1047	1299	1328	836	23.2151	28.8027	29.4457	18.5366	438	9.71175
Semliki Forest virus	GCF_000860285.1	0.7267	0.7435	4517	941	1472	1378	726	20.8324	32.588	30.507	16.0726	438	9.6967
Human coronavirus NL63	GCF_000853865.1	0.645	0.6813	8996	1802	810	1124	5260	20.0311	9.004	12.4944	58.4704	777	8.63717
MERS coronavirus	GCF_000901155.1	0.6784	0.7085	14341	2988	2780	2385	6188	20.8354	19.385	16.6306	43.149	1204	8.39551
Hepatitis C virus genotype 6	GCF_000872025.1	0.7158	0.7328	3146	569	1055	862	660	18.0865	33.5346	27.3999	20.979	201	6.38907
Hepatitis C virus genotype 4	GCF_000874265.1	0.7191	0.7352	3134	546	1111	859	618	17.4218	35.4499	27.4091	19.7192	199	6.34971
Hepatitis C virus genotype 3	GCF_000874285.1	0.7133	0.7306	3148	555	1039	847	707	17.6302	33.0051	26.906	22.4587	199	6.32147
Hepatitis C virus genotype 2	GCF_000871165.1	0.7278	0.7425	3160	498	1172	909	581	15.7595	37.0886	28.7658	18.3861	191	6.0443
Hepatitis C virus genotype 5	GCF_000873605.1	0.719	0.7341	3141	492	1126	900	623	15.6638	35.8485	28.6533	19.8344	185	5.88984
Rubella virus	GCF_000863025.1	0.7634	0.767	3181	217	1681	922	361	6.82175	52.845	28.9846	11.3486	93	2.92361
Hepatitis E virus	GCF_000861105.1	0.7279	0.7434	2470	224	912	600	734	9.06883	36.9231	24.2915	29.7166	49	1.98381
