# Supplementary material for: CHIKV infection reprograms codon optimality to favor viral RNA translation by altering the tRNA epitranscriptome
Source: Nat Commun. 2022 Aug 11;13:4725. doi: 10.1038/s41467-022-31835-x (PMC9366759; doi:10.1038/s41467-022-31835-x)
Supplement: Supplementary file 9 — Supplementary Data 6 [file 41467_2022_31835_MOESM9_ESM.xlsx]

## Sheet: RNA_biotype_distribution
type	Cyt_1_RNA	Cyt_2_RNA	Cyt_3_RNA	Cyt_4_RNA	Cyt_9_RNA	Cyt_11_RNA	Cyt_12_RNA	ER_1_RNA	ER_2_RNA	ER_3_RNA	ER_4_RNA	ER_9_RNA	ER_11_RNA	ER_12_RNA	Cyt_1_RPF	Cyt_2_RPF	Cyt_3_RPF	Cyt_4_RPF	Cyt_9_RPF	Cyt_11_RPF	Cyt_12_RPF	ER_1_RPF	ER_2_RPF	ER_3B_RPF	ER_4_RPF	ER_9_RPF	ER_11_RPF	ER_12_RPF
3prime_overlapping_ncrna	3802	3385	3112	3618	7547	9631	8157	1285	3846	4006	1882	6451	5454	6597	761	844	290	466	502	1253	873	733	979	764	891	3263	1527	1203
antisense	3435177	3294324	3012773	3777022	5631598	5969826	6076858	6461863	7689634	7818504	2752885	5696821	5163164	5711300	707194	1038925	350524	443575	884518	1340763	855106	586887	605892	541700	708406	1867837	1165298	794753
bidirectional_promoter_lncrna	0	0	0	0	0	0	0	0	0	0	0	0	0	0	0	0	0	0	0	0	0	0	0	0	0	0	0	0
IG_C_gene	1253	1537	1247	1623	1571	509	1491	272	457	373	1973	3078	4860	3375	197	407	123	187	157	390	352	269	410	398	448	1939	1055	471
IG_C_pseudogene	1287	1612	894	1258	3485	1161	3365	82	228	170	1495	4968	5852	5412	1000	181	162	210	292	468	521	464	589	488	616	2132	1476	838
IG_D_gene	17975	19747	14874	20887	32492	24426	34774	4059	6951	6617	10633	25332	31016	24940	3641	4773	1680	2523	3445	6635	4965	3112	3439	3497	4482	10769	6775	3972
IG_J_gene	3605	3398	2897	3800	5769	4388	6711	856	392	314	1525	2886	4355	3310	305	477	290	453	471	1524	1111	461	468	462	536	1516	902	542
IG_J_pseudogene	6	12	13	13	15	22	18	4	15	17	6	17	9	7	0	0	0	1	0	0	1	0	2	0	1	1	0	0
IG_V_gene	137816	148221	127248	158490	237703	185673	228036	279948	273543	318370	69794	169116	159714	173487	18409	26389	8437	11714	27035	42136	25559	12376	12057	11177	13896	47730	27394	18586
IG_V_pseudogene	86907	86453	78342	92996	146208	134713	152564	184543	101598	107151	51132	123915	119487	128368	26656	33871	9055	12675	27595	38428	22607	14123	14765	13553	17369	46479	29112	21556
lincRNA	4653560	4403641	4086889	5113958	7639222	7980963	8196035	6858947	13683587	13491733	5392485	10726934	8456382	10477245	960928	1337182	484697	668226	1052209	1676132	1209211	775504	840670	798892	1014885	2749192	1565710	1123526
macro_lncRNA	0	0	0	0	0	0	0	0	0	0	0	0	0	0	0	0	0	0	0	0	0	0	0	0	0	0	0	0
miRNA	2058295	2022436	1766224	2243074	3589827	3770814	3969821	2248948	6876224	6799628	2984237	5525607	4449216	5383165	791108	1365186	437647	453011	686261	1163598	1369386	741836	752908	693202	729579	2456496	998725	758830
misc_RNA	1263078	1213547	1081638	1357129	2168638	2410084	2400820	1438173	2098953	2075076	819308	1991561	1964463	2034880	675803	1164086	357077	365530	581964	1012102	1244979	523721	525828	507920	471354	1851369	665228	494016
Mt_rRNA	33	40	26	36	66	40	64	0	2	5	38	95	75	133	0	0	1	2	0	14	8	0	9	7	11	40	12	0
Mt_tRNA	5988	4855	5610	6912	6929	6127	6360	2035	2108	1812	5147	10053	8281	10823	477	1459	800	1060	2491	3668	2204	465	866	935	1331	4337	2346	1062
non_coding	0	0	0	0	1	0	0	0	0	0	0	0	1	0	0	8	0	1	2	6	4	0	1	3	0	5	1	0
polymorphic_pseudogene	22204	22685	18642	26061	40526	36979	42977	4517	9405	8833	13509	36337	39251	35520	2361	5114	1679	2391	4186	6511	5320	3315	4226	3862	5038	14876	7569	5552
processed_pseudogene	5481083	5248169	4821529	6017434	9037573	9653617	9702946	8242712	10639681	10644007	5173306	10178047	9003552	10267069	1105797	1560701	506862	693614	1298924	2045279	1352454	865316	941597	888436	1181276	2944234	1796772	1224526
processed_transcript	201380	207279	170763	220219	361304	328153	379169	236528	765352	790760	431539	994616	783695	939826	51315	75988	20606	27923	50553	82539	56522	58246	63817	56305	73640	201052	124878	76887
protein_coding	11803133	11741736	10120870	13079558	20587191	18125736	21388274	10918620	13476739	13494396	8478669	18331006	18663684	18529202	2531059	3829559	1244191	1807443	2799049	4576476	3850858	1997268	2222819	2237779	2769973	7210289	3872199	2519051
pseudogene	20430	18587	16883	20312	35728	50708	40041	16533	95480	109619	15905	48784	30989	44655	11539	25513	43268	13344	49897	43152	19103	28011	28331	9543	9884	62651	28079	24020
ribozyme	6620	6068	4942	7175	12607	13223	13982	493	915	712	3469	8309	9676	8113	1075	1650	487	607	1315	1945	1401	1273	1746	1718	1910	3770	2519	1536
rRNA	177001	173989	148403	193935	318617	320533	351567	187754	261894	260925	109248	300979	301794	315887	65941	101230	33793	56986	88184	133493	81860	51135	54987	50800	69551	159993	104062	68930
scaRNA	42385	33114	37245	44455	52789	77051	63199	103826	112987	127523	21137	42970	34444	48587	11892	16043	5167	12929	14409	20210	13804	7143	8794	9052	12447	21146	12900	10821
sense_intronic	458888	433096	406457	493360	792807	929344	931155	771314	950641	896622	254550	635657	629067	649320	95355	130378	41929	54612	103438	161476	108098	73878	71962	61970	82475	247380	153622	107949
sense_overlapping	181280	163692	160157	201173	294585	300424	303386	62859	133388	122167	85432	210053	212246	210250	18495	27361	9029	13371	26489	41098	30036	14920	15690	14276	18725	59840	35707	23067
snoRNA	724269	721106	638616	808628	1239382	1356214	1336394	1070127	1343599	1308043	379980	903872	1016106	913656	154458	218828	73117	98954	210778	316147	198942	97018	100731	88241	116399	355413	225274	144305
snRNA	846847	841086	724500	929941	1497674	1523808	1617349	872603	1127142	1074579	453773	1109023	1249425	1149447	269908	358611	109563	145477	370589	530754	308186	154692	155751	140018	181481	557922	358278	233877
sRNA	4239	3470	3964	4612	6654	8201	6964	1529	4200	3409	2820	8635	6760	8703	302	597	172	315	623	791	581	563	644	513	713	2611	1427	1242
TEC	545621	537931	473310	607283	907856	867116	970709	228444	349714	334284	279115	606997	780936	653680	109337	152624	52317	79793	141745	229620	159107	76139	90204	84369	108433	267670	168150	97498
transcribed_processed_pseudogene	157397	156503	132540	171163	278179	273340	294017	276186	254916	251908	89167	231182	235333	231837	37747	56735	15226	21886	41090	64295	44143	27525	28057	24666	32202	98279	57887	42294
transcribed_unitary_pseudogene	2	3	3	1	7	3	1	0	0	0	2	0	2	2	32	0	3	2	14	9	8	6	4	5	5	15	1	0
transcribed_unprocessed_pseudogene	461417	437670	417716	507412	740457	850823	807778	617187	857123	884243	243852	515339	595844	538351	87651	114840	33886	49201	95349	148880	96853	67908	73128	64745	88636	226027	138169	95771
translated_unprocessed_pseudogene	0	3	0	3	4	1	5	0	0	0	3	6	5	10	0	0	0	0	0	15	2	0	2	2	6	0	6	0
TR_C_gene	74	106	54	84	199	86	183	175	102	105	120	515	703	532	19	36	30	36	51	67	86	118	174	156	130	728	401	347
TR_D_gene	9	12	7	11	34	23	16	3	4	3	13	50	47	64	0	3	1	1	0	0	9	4	13	18	7	94	21	10
TR_J_gene	15476	19556	11719	17467	41089	28973	45482	3228	4671	4201	8987	31752	38870	37125	11388	16386	4874	7359	16179	23197	15011	6744	8005	7420	9563	23892	16353	10102
TR_J_pseudogene	972	1302	677	1036	2652	826	2264	249	142	144	1174	4524	5392	4941	94	365	106	175	159	376	304	313	530	498	554	1850	781	742
TR_V_gene	137852	164748	116158	165174	270781	147694	269288	21631	15637	15565	60981	107128	221219	112375	23379	34230	13634	19354	39937	64515	41326	10471	13582	13710	16493	45464	33036	13261
TR_V_pseudogene	5119	7679	3794	5572	16831	7061	15833	2233	8461	9372	4381	15649	16118	14919	1965	2117	762	1398	1297	2664	2686	1963	2871	2584	3137	8278	3769	2864
unitary_pseudogene	51773	50888	42936	55999	89773	73901	96160	21962	31000	28128	30301	80842	87004	79143	10731	14518	4907	6625	12063	22153	15536	8268	8649	8112	10584	39709	20833	14152
unprocessed_pseudogene	1229139	1167663	1074882	1348985	2074165	2167775	2331659	1488194	1738684	1627505	719597	1709129	1815214	1749655	258750	393957	166087	177337	333096	513236	346264	231468	232966	196743	258876	736586	446042	301205
vaultRNA	1751	1580	1577	1788	2513	4074	2951	7663	8227	7937	1009	2230	1587	2109	703	1099	205	312	872	979	602	339	314	233	308	1131	583	600

## Sheet: RSeQC_read_distribution
feature	Cyt_11_RNA	Cyt_12_RNA	Cyt_1_RNA	Cyt_2_RNA	Cyt_3_RNA	Cyt_4_RNA	Cyt_9_RNA	ER_11_RNA	ER_12_RNA	ER_1_RNA	ER_2_RNA	ER_3_RNA	ER_4_RNA	ER_9_RNA	Cyt_11_RPF	Cyt_1_RPF	Cyt_12_RPF	Cyt_2_RPF	Cyt_3_RPF	Cyt_4_RPF	Cyt_9_RPF	ER_11_RPF	ER_1_RPF	ER_12_RPF	ER_2_RPF	ER_3_RPF	ER_4_RPF	ER_9_RPF
CDS_Exons	91807642	95338777	53995561	50999033	47147189	58891834	88909703	85066460	90194335	60912983	104634763	104064062	43323552	85623140	12439398	5727962	7209401	7702690	2690549	3327584	8221652	9042964	3743905	5180555	3552886	3039404	4154443	13036559
5'UTR_Exons	4917644	4545169	2876276	3013971	2536164	3254219	4377680	3453325	3418096	2848954	4207127	3800333	1419512	3340561	694471	499779	515010	831921	340243	431602	421818	607781	413702	554777	313028	284310	372097	901510
3'UTR_Exons	24813922	29659130	15069137	15838364	12567878	16826959	28124853	29922896	28704099	20453909	16891657	16301551	9645209	26200834	895793	747816	1282495	1350639	389788	665127	355041	1882303	994655	1512334	1339618	1253349	1577182	3773985
Introns	5684641	6146629	3523766	3436935	3108703	3915847	5922890	7745719	10649893	6574603	6516071	7427620	3451748	8329195	978045	622050	955600	1028885	382476	550671	582107	2430802	1175457	2273136	1685036	1766499	1928625	5561003
TSS_up_1kb	314018	339165	176360	200402	149046	201988	336817	774790	1056177	419771	514700	481362	654546	958678	164798	97663	144787	155305	68593	100739	97547	179266	123870	163903	122864	135227	179068	383653
TSS_up_5kb	827238	852062	489113	488756	428679	554322	855684	2024016	2889751	1086277	1190186	1174752	1732780	2573935	277204	176726	216261	269990	103239	146881	169771	320095	200550	281219	214635	231514	303180	662621
TSS_up_10kb	1279479	1310360	767788	748525	677817	862418	1303484	2477197	3427442	1385739	1553949	1543096	1934428	3040851	369855	232446	311621	345408	143425	199999	237001	432974	272236	390786	302430	327404	416940	932934
TES_down_1kb	1088607	1445367	700731	783639	557088	785959	1406433	1499167	1369295	676156	555079	550003	448018	1238535	51327	36361	69852	73338	21202	37672	20708	110284	57777	84892	80259	80203	97999	232141
TES_down_5kb	2447456	3166192	1537029	1666264	1245453	1694619	3080770	3341213	3266189	1272846	1458125	1491677	1060203	2924556	320969	152469	222087	288754	156839	130796	337426	386776	213615	359616	247042	249985	303856	756601
TES_down_10kb	2845188	3674992	1794567	1938084	1463346	1976525	3577081	3997561	4002553	1593090	1716074	1765702	1289990	3535299	401940	202995	288738	366221	181870	179236	385562	534648	311131	484662	391382	438883	558926	1086162
