# Supplementary material for: CHIKV infection reprograms codon optimality to favor viral RNA translation by altering the tRNA epitranscriptome
Source: Nat Commun. 2022 Aug 11;13:4725. doi: 10.1038/s41467-022-31835-x (PMC9366759; doi:10.1038/s41467-022-31835-x)
Supplement: Supplementary file 10 — Supplementary Data 7 [file 41467_2022_31835_MOESM10_ESM.xlsx]

## Sheet: Sheet1
sample	condition	excluded	RNA-seq reads	Mapped reads – host	Mapped reads – CHIKV	Mapped reads – total	Ribo-seq reads	Mapped RPF – host	Mapped RPF – CHIKV	Mapped RPF – total
Cyt_1	CHIKV infected	Ribo-seq	65965609	28755570	25863802	54619372	63518948	2210131	1355884	3566015
Cyt_2	CHIKV infected	both	68367092	28115607	27891573	56007180	91493981	2913603	2114805	5028408
Cyt_3	CHIKV infected	-	70375558	24784888	32855401	57640289	63858881	908483	758872	1667355
Cyt_4	CHIKV infected	-	87392828	31594728	40219195	71813923	46816577	1036386	953029	1989415
Cyt_9	non-infected	Ribo-seq	59887419	49348851	4048	49352899	52106994	3400266	13448	3413714
Cyt_11	non-infected	RNA-seq	58933234	49004344	2622	49006966	67374649	4882562	12245	4894807
Cyt_12	non-infected	-	64822130	52721820	1380	52723200	58251925	2449029	416	2449445
ER_1	CHIKV infected	Ribo-seq	54432066	34949239	238719	35187958	69414664	1384255	3058932	4443187
ER_2	CHIKV infected	-	67769895	53762786	1978944	55741730	50805567	1148313	3128075	4276388
ER_3	CHIKV infected	-	67391030	53159274	2293130	55452404	53271857	1012017	3569100	4581117
ER_4	CHIKV infected	RNA-seq	61097591	23685962	24869223	48555185	53174056	1352118	4007859	5359977
ER_9	non-infected	-	64072691	50074803	4546	50079349	101623059	4383786	84197	4467983
ER_11	non-infected	-	59559329	47432395	1523	47433918	50309690	3294988	24250	3319238
ER_12	non-infected	Ribo-seq	65155226	49975354	224	49975578	58190476	1852579	1199	1853778
