# Supplementary material for: CHIKV infection reprograms codon optimality to favor viral RNA translation by altering the tRNA epitranscriptome
Source: Nat Commun. 2022 Aug 11;13:4725. doi: 10.1038/s41467-022-31835-x (PMC9366759; doi:10.1038/s41467-022-31835-x)
Supplement: Supplementary file 12 — Source data [file 41467_2022_31835_MOESM12_ESM.xlsx]

## Sheet: Fig.5A
KIAA1456 expression corrected by TUBB after 0,6h and 12h CHIKV infection
		KIAA1456/tub						relative KIAA1456 expression
		0h	6h CHIKV	12h CHIKV				0h	6h CHIKV	12h CHIKV
		5105	5292	6088				109.311	113.315	130.359
		4674	6681	7199				100.082	143.057	154.149
		4231.5	4303	6347.25				90.607	92.138	135.911
	medio	4670.17	5425.33	6544.75				100	116.17	140.14
							SEM	5.39949	14.7682	7.18554
							TTEST			0.0111102

## Sheet: Fig.5B
		KIAA1456	vinc	KIAA/vinc	rel. KIAA1456
	CHIKV	3185.21	9361.93	0.34023	133.004
	mock	2310.63	9032.76	0.255805	100
KIAA-OE	CHIKV	14605	4528.4	3.22519	1260.8
KIAA-OE	mock	13560.7	3841.67	3.52991	1379.92

## Sheet: Fig.5C
	pg mcm5			pg mcm5s2
	Mock	CHIKV	KIAA	Mock	CHIKV	KIAA
1	0.000462	0.00073	0.000609	0.00904	0.00737	0.00406
2	0.000542	0.000849	0.000842	0.00684	0.00822	0.00635
3	0.000578	0.000773	0.000912	0.00865	0.00696	0.00969
4	0.000517	0.000603	0.000779	0.00673	0.0092	0.00763
5	0.000696	0.00077		0.0092	0.00637	0.00686
medio	0.000559	0.000745	0.0007855	0.008092	0.007624	0.006918
stabw	3.49811e-05	3.61187e-05	5.61187e-05	0.00048416	0.000443483	0.000816947
relative
	pg mcm5			pg mcm5s2
	Mock	CHIKV	KIAA1456	Mock	CHIKV	KIAA1456
1	82.6476	130.59	108.945	111.715	91.0776	50.173
2	96.9589	151.878	150.626	84.5279	101.582	78.4726
3	103.399	138.283	163.148	106.896	86.0109	119.748
4	92.4866	107.871	139.356	83.1686	113.693	94.2907
5	124.508	137.746		113.693	78.7197	84.7751
medio	100	133.274	140.519	100	94.2165	85.4918
stabw	13.9929	14.4479	20.0783	13.3788	12.2548	22.5748
ttest		0.01072	0.0163974		0.541585	0.300978
fold-change		1.33274	1.40519		0.942165	0.854918

## Sheet: Fig.5D
CHIKV RNA/TUBB6 (overexpression experiment)
							medio	STABW
	empty	24.5972	25.9641	25.0462	23.8875	20.8002	24.059
	KIAA-ORF	28.8038		26.9596	30.0067	29.449	28.8047
rel. CHIKV RNA/TUBB6 (overexpression experiment)
							medio	STABW	ttest
	empty	102.237	107.918	104.103	99.2872	86.4548	100	3.27729	0.00455384
	KIAA-ORF	119.721		112.056	124.721	122.403	119.725	2.38414

## Sheet: Fig.5E 
			KIAA1456-OE					mock transfected
			tubulin	capsid	nsP1	capsid/tub	nSP1/tub	tubulin	capsid	nsP1	capsid/tub	nSP1/tub
			6863.62	10373.5	9079.35	1.51137	1.32282	6482.45	8317.76	5591.03	1.28312	0.862488
			6746.45	7098.64	9729.76	1.0522	1.44221	7185.4	8966.05	3433.26	1.24782	0.47781
			6897.86	9534.93	9348.05	1.3823	1.35521	7606.81	4305.28	3239.72	0.565976	0.425897
			7830.03	8583.98	11436.2	1.09629	1.46055	7194.28	6572.4	7347.28	0.913559	1.02127
			7947.1	11499.4	12595.8	1.44699	1.58496	10998.8	6872.03	7644.69	0.624798	0.695047
			9030.93	9919.17	9740.28	1.09836	1.07855	7488.4	5547.4		0.740799	0
		medio				1.26459	1.37405				0.896012	0.696502
		relative:
			KIAA1456-OE		mock
			capsid/tub	nsP1/tub	capsid/tub	nsP1/tub
			168.678	189.924	143.204	123.831
			117.432	207.064	139.263	68.6014
			154.273	194.574	63.1662	61.148
			122.352	209.698	101.958	146.628
			161.493	227.56	69.731	99.7911
			122.583	154.852	82.6774
		medio	141.135	197.279	100	100
		SEM	9.31746	10.0472	14.1245	16.1826

## Sheet: Fig.5F
		KIAA1456	vincu	KIAA/vinc	rel. KIAA/vinc	medio	SEM
	siCTL	10050.6	7344.98	1.36836	97.543	100	3.13149
	siCTL	9512.69	6384.15	1.49005	106.218
	siCTL	9851.28	7296.86	1.35007	96.2394
	siKIAA4156	7044.62	7945.4	0.886629	63.2031	52.1856	6.51411
	siKIAA4156	6455.33	7167.69	0.900615	64.2001
	siKIAA4156	5496.38	7032.57	0.78156	55.7133
	siKIAA4156	5687.72	8217.23	0.69217	49.3412
	siKIAA4156	3530.01	8838.47	0.399392	28.4705
	1.40283

## Sheet: Fig.5 G
pg mcm5 mod.
siCTL			siKIAA1456
raw	MEAN	%	raw	%		ttest	0.00734404
0.000434132	0.000441462	98.3396	0.000346705	78.5356
0.00043597		98.756	0.00030033	68.0307
0.000454284		102.904	0.000366404	82.9977
pg mcm5s2 mod.
siCTL			siKIAA1456
raw	MEAN	%	raw	%		ttest	0.690342
0.00815	0.00891333	91.4361	0.009552	107.165
0.0107		120.045	0.00751	84.2558
0.00789		88.5191	0.008295	93.0628

## Sheet: Fig.5H
		RNA CT
		CHIKV Nsp1	TUBB	rel. CHIKV/tubb	media
	siCTL1	17.863	26.73	125.461	100		Ttest	0.0470397
	siCTL2	18.024	26.778	116.004
	siCTL3	17.779	25.546	58.5352
	siKIAA 1	17.515	24.487	33.7171	36.49
	siKIAA 2	17.365	24.949	51.5321
	siKIAA 3	17.91	24.404	24.2206
					0.3649

## Sheet: Fig.5I
			capsid/tub			relative
			sictl	siKIAA1546		sictl	siKIAA1546
		WB1	86.0666	20.0451		96.9552	22.581
			91.4724	22.1926		103.045	25.0003
		WB2	1.51478	1.17954		114.683	89.3015
			1.12691	0.686329		85.3172	51.9613
					medio	100	47.211
			sictl		SEM	6.12177	15.5299
	media	WB1	88.7695
		WB2	1.32085

## Sheet: Fig.6A
KIAA1456 expression corrected by TUBB after DENV infection
		24h
		KIAA1456	tubulin	KIAA/TUBB	medio	TTEST	rel	STDEV	rel STDEV
	mock	11995.6	6007.6	1.99674	1.36444	0.0969312	100	0.277721	20.3542
	mock	7725.6	8088	0.955193
	mock	9695	8494	1.14139
	DENV	13432.5	6436.64	2.08688	2.15812		158.169	0.155466	11.3941
	DENV	18101.6	7245	2.4985
	DENV	16139.6	8544	1.889
KIAA1456 expression corrected by tubb after HCV infection
		1	2	3	media	STABW	TTEST
	mock	1.54652	1.86751	1.2147	1.54291
	HCV	1.92149	0.932775	0.555757	1.13667
	rel mock	100.234	121.039	78.7278	100	12.2146
	rel. HCV	124.537	60.4556	36.0201	73.6708	26.3931	0.416491

[truncated: 9 more sheets: Fig.6B, Fig. S1A, Fig.S1B, Fig.S1C, Fig.S1D, Fig.S2, Fig. S9, Fig.S15A, Fig.S15B]
